# Supplementary material for: Remote effects of kidney drug transporter OAT1 on gut microbiome composition and urate homeostasis
Source: JCI Insight. 2023 Nov 8;8(21):e172341. doi: 10.1172/jci.insight.172341 (PMC10721261; doi:10.1172/jci.insight.172341)
Supplement: Supplemental table 1 [file jciinsight-8-172341-s245.xlsx]

## Sheet: feature-table
SUPPLEMENTARY TABLE 1 Abundance Values of OTUs Detected across OAT1KO and WT mice.
	Mouse ID	2T1_0	2T2_0	A1_0	A2_0	A3_0	A4_0	A5_0	A6_0	A7_0	U1_4	U2_4	U3_4	U4_4	U5_4	U6_4	U7_4	U8_4	U9_4
OTU_ID	Taxonomy	OAT1KO_1	OAT1KO_2	OAT1KO_3	OAT1KO_4	OAT1KO_5	OAT1KO_6	OAT1KO_7	OAT1KO_8	OAT1KO_9	WT_1	WT_2	WT_3	WT_4	WT_5	WT_6	WT_7	WT_8	WT_9
bdd17d58a00771a94b3a6c76846b1594	d__Bacteria; p__Proteobacteria; c__Gammaproteobacteria; o__Enterobacterales; f__Yersiniaceae; g__Serratia	0	0	0	49	67	0	57	42	24	30	24	0	0	229	0	0	0	0
d963b59f19db6517a9f26908f684545d	d__Bacteria; p__Proteobacteria; c__Gammaproteobacteria; o__Enterobacterales; f__Enterobacteriaceae	0	0	41	0	0	0	0	0	0	0	0	0	0	17	33	0	0	182
15f79c25b1792a6b20d3beec2a2c2662	d__Bacteria; p__Bacteroidota; c__Bacteroidia; o__Bacteroidales; f__Muribaculaceae; g__Muribaculaceae; s__uncultured_bacterium	0	0	0	0	0	0	0	0	0	10405	2559	5209	8552	201	72	11005	99	4700
f0d150e758d0b83ac132d605c30a60ce	d__Bacteria; p__Bacteroidota; c__Bacteroidia; o__Bacteroidales; f__Muribaculaceae; g__Muribaculaceae; s__uncultured_bacterium	0	0	0	0	0	0	0	0	0	8294	5981	2681	4611	172	96	6391	58	1856
807aefdb6f784476194146b342d3a299	d__Bacteria; p__Bacteroidota; c__Bacteroidia; o__Bacteroidales; f__Rikenellaceae; g__Alistipes; s__uncultured_bacterium	0	0	0	0	0	0	0	0	0	7141	5579	4888	4790	67	5	6766	44	2884
d75501c3831fd9234ea596d191ad5c03	d__Bacteria; p__Bacteroidota; c__Bacteroidia; o__Bacteroidales; f__Muribaculaceae; g__Muribaculaceae; s__uncultured_bacterium	142	82	0	55	53	15	26	29	27	6449	3925	4004	5186	58	37	2228	58	759
e10910740b8641a3e2522a9f63253439	d__Bacteria; p__Bacteroidota; c__Bacteroidia; o__Bacteroidales; f__Muribaculaceae; g__Muribaculaceae; s__uncultured_bacterium	0	0	0	0	0	0	0	0	0	7894	5886	3165	4021	203	184	3248	80	1233
539f049bd3eae43fe41be294bfa6b8b5	d__Bacteria; p__Firmicutes; c__Bacilli; o__Erysipelotrichales; f__Erysipelotrichaceae; g__Turicibacter	0	0	198	156	89	14	368	54	10161	0	27	33	31	330	38531	0	338	828
55f1fe5974eeccb04cf13c2ae0772095	d__Bacteria; p__Bacteroidota; c__Bacteroidia; o__Bacteroidales; f__Muribaculaceae; g__Muribaculaceae; s__uncultured_bacterium	4824	4151	6326	6276	5852	1699	2211	3942	1727	0	0	0	0	0	0	0	0	0
73aac950fed574bb9396979fc6ffab3f	d__Bacteria; p__Firmicutes; c__Bacilli; o__Mycoplasmatales; f__Mycoplasmataceae; g__Ureaplasma; s__uncultured_bacterium	10	34	19	10	19	40	17	54	78	0	0	0	0	0	0	0	0	0
b6d04a7a2616f6f22ad1449ae54de849	d__Bacteria; p__Bacteroidota; c__Bacteroidia; o__Bacteroidales; f__Muribaculaceae; g__Muribaculaceae	0	0	0	0	0	0	0	0	0	6025	3737	1709	2804	102	84	3192	47	928
5f014a39815dd2075d49f70be437da11	d__Bacteria; p__Bacteroidota; c__Bacteroidia; o__Bacteroidales; f__Muribaculaceae; g__Muribaculaceae; s__uncultured_organism	3465	3044	4612	3319	2895	1251	5895	4046	2316	0	0	0	0	0	0	0	0	0
a8232b9e5fc8ad81ceda57fce3f52622	d__Bacteria; p__Firmicutes; c__Bacilli; o__Lactobacillales; f__Lactobacillaceae; g__Lactobacillus	0	0	0	0	0	0	0	0	0	2882	4412	342	870	20456	756	540	1718	234
399325c13d8f80dbc54fb35a30a80ef7	d__Bacteria; p__Bacteroidota; c__Bacteroidia; o__Bacteroidales; f__Muribaculaceae; g__Muribaculaceae; s__uncultured_Bacteroidales	66	70	9569	8485	7425	1036	4546	411	1669	0	0	0	0	0	0	0	0	0
fe4c45af45a1ced6777398479ca5025b	d__Bacteria; p__Bacteroidota; c__Bacteroidia; o__Bacteroidales; f__Bacteroidaceae; g__Bacteroides	25	35	0	0	0	0	0	18	0	5295	1630	1130	1528	23	0	5278	0	1021
21c47ce7835c803aede78d5bf66c8791	d__Bacteria; p__Firmicutes; c__Bacilli; o__Lactobacillales; f__Lactobacillaceae; g__Lactobacillus	4814	3249	1408	1277	1619	305	6863	245	5507	0	0	0	0	0	0	0	0	0
278b71ae1e13eb6b69cdd9d68cb1beda	d__Bacteria; p__Firmicutes; c__Clostridia; o__Lachnospirales; f__Lachnospiraceae; g__Lachnospiraceae_NK4A136_group	0	0	0	2073	7848	17849	248	0	172	0	0	0	0	0	0	0	0	0
a9addb3c2d480ea59f8645d078c3a8e1	d__Bacteria; p__Cyanobacteria; c__Cyanobacteriia; o__Chloroplast; f__Chloroplast; g__Chloroplast	0	0	0	0	0	0	276	0	500	0	0	0	0	5211	1452	0	382	14
17f016e3298748a0eb03b67eb9267a19	d__Bacteria; p__Proteobacteria; c__Gammaproteobacteria; o__Enterobacterales; f__Enterobacteriaceae; g__Escherichia-Shigella	25	0	0	0	0	26	29	0	0	0	0	0	0	48	0	11	0	0
30907231438cda380cbac09516004cba	d__Bacteria; p__Bacteroidota; c__Bacteroidia; o__Bacteroidales; f__Muribaculaceae; g__Muribaculaceae; s__uncultured_bacterium	2676	2295	1209	2650	2292	495	94	946	267	0	0	0	0	0	0	0	0	0
642261b917665b999a5f747fa6870bb3	d__Bacteria; p__Bacteroidota; c__Bacteroidia; o__Bacteroidales; f__Muribaculaceae; g__Muribaculaceae; s__uncultured_bacterium	2352	2341	512	1529	1315	756	1619	1781	1322	0	0	0	0	0	0	0	0	0
6672e1b6c1cd1670b7497502bd45dac1	d__Bacteria; p__Firmicutes; c__Clostridia; o__Lachnospirales; f__Lachnospiraceae; g__Lachnospiraceae_UCG-001; s__uncultured_bacterium	104	381	30	21	79	0	0	30	0	144	557	30	0	451	66	572	9676	5027
226097bd7a1661a286a3b62d1c1f0e3a	d__Bacteria; p__Verrucomicrobiota; c__Verrucomicrobiae; o__Verrucomicrobiales; f__Akkermansiaceae; g__Akkermansia	0	0	0	0	0	0	0	0	0	615	103	510	1230	23	24	10605	88	1154
45673282739bae2ea95d0598ead55a55	d__Bacteria; p__Bacteroidota; c__Bacteroidia; o__Bacteroidales; f__Muribaculaceae; g__Muribaculaceae; s__uncultured_Bacteroidales	688	529	1067	1839	1456	769	3531	434	3405	0	0	0	0	0	0	0	0	0
2a2cb8b3caf5bca6f201cee6a795c2a5	d__Bacteria; p__Bacteroidota; c__Bacteroidia; o__Bacteroidales; f__Prevotellaceae; g__Prevotellaceae_UCG-001; s__uncultured_Bacteroidales	2373	2910	1595	1150	1052	946	19	2258	0	0	0	0	0	0	0	0	0	0
228b79fb747266afbddc1801db868224	d__Bacteria; p__Bacteroidota; c__Bacteroidia; o__Bacteroidales; f__Muribaculaceae; g__Muribaculaceae; s__uncultured_Bacteroidales	1084	1439	7	94	78	489	747	1902	1191	0	0	0	0	0	0	0	0	0
2b7d5d8734d57b16e48222b681fc1ae7	d__Bacteria; p__Bacteroidota; c__Bacteroidia; o__Bacteroidales; f__Muribaculaceae; g__Muribaculaceae; s__uncultured_bacterium	2012	1960	453	1272	1160	221	476	369	387	437	265	417	547	0	0	98	0	6
96936aea37c92896ee7b425faaa44f30	d__Bacteria; p__Bacteroidota; c__Bacteroidia; o__Bacteroidales; f__Muribaculaceae; g__Muribaculaceae; s__uncultured_organism	1468	1121	1739	1269	1103	396	2216	1725	827	0	0	0	0	0	0	0	0	0
d3f4f04507a95a2b62e234482d2bc129	d__Bacteria; p__Bacteroidota; c__Bacteroidia; o__Bacteroidales; f__Muribaculaceae; g__Muribaculaceae; s__uncultured_Bacteroidales	465	533	4077	2458	2009	394	497	1996	388	0	0	0	0	0	0	0	0	0
5b7dfe4f1ae405d8196376f8f7635ea4	d__Bacteria; p__Bacteroidota; c__Bacteroidia; o__Bacteroidales; f__Muribaculaceae; g__Muribaculaceae; s__uncultured_bacterium	52	52	0	0	0	31	37	57	33	1521	1037	960	1161	0	0	505	0	106
2084437ee2c4f463e8142140a3b3b6ae	d__Bacteria; p__Firmicutes; c__Clostridia; o__Lachnospirales; f__Lachnospiraceae; g__Lachnospiraceae_NK4A136_group; s__uncultured_bacterium	0	0	1698	0	0	0	0	0	100	0	2441	2563	390	0	0	0	182	0
da2cc329cf86782c5e1fbdbb9a0cf6ca	d__Bacteria; p__Bacteroidota; c__Bacteroidia; o__Bacteroidales; f__Muribaculaceae; g__Muribaculaceae; s__uncultured_organism	1039	858	1323	996	825	348	1626	1397	588	0	0	0	0	0	0	0	0	0
40394bfe4a2f991e0651e5a311f3ee24	d__Bacteria; p__Bacteroidota; c__Bacteroidia; o__Bacteroidales; f__Muribaculaceae; g__Muribaculaceae	1332	964	1575	1729	1341	273	168	499	478	0	0	0	0	0	0	0	0	0
cb2baaee84e10e1ab02fa44b88e47b5b	d__Bacteria; p__Bacteroidota; c__Bacteroidia; o__Bacteroidales; f__Muribaculaceae; g__Muribaculaceae; s__uncultured_bacterium	897	679	790	1347	919	533	689	1043	725	0	0	0	0	0	0	0	0	0
0fa788edac7128eb4f0c83230ea46f5b	d__Bacteria; p__Bacteroidota; c__Bacteroidia; o__Bacteroidales; f__Prevotellaceae; g__Prevotellaceae_UCG-003; s__uncultured_Bacteroidales	0	0	0	0	0	330	14	7468	0	0	0	0	0	0	0	0	0	0
8e32b9964eb3ebe30c1e5c882696b0c6	d__Bacteria; p__Bacteroidota; c__Bacteroidia; o__Bacteroidales; f__Muribaculaceae; g__Muribaculaceae; s__uncultured_bacterium	620	392	1309	1486	985	355	1337	816	1100	0	0	0	0	0	0	0	0	0
4123329ee76cb8225d69eb57ea6a8529	d__Bacteria; p__Bacteroidota; c__Bacteroidia; o__Bacteroidales; f__Muribaculaceae; g__Muribaculaceae	1177	1170	900	504	567	293	786	367	394	0	0	0	0	0	0	0	0	0
cfbf80a837c7b87a736a40393d057817	d__Bacteria; p__Firmicutes; c__Clostridia; o__Lachnospirales; f__Lachnospiraceae; g__A2	337	3024	752	33	39	55	309	0	149	11	75	0	0	0	0	33	55	0
ce032928ea07c2695a8ee2591b379b1c	d__Bacteria; p__Firmicutes; c__Clostridia; o__Lachnospirales; f__Lachnospiraceae	94	105	0	28	68	0	0	0	0	379	242	1050	145	72	18	564	2740	1060
49fa302e5104195f2542e814166d369d	d__Bacteria; p__Bacteroidota; c__Bacteroidia; o__Bacteroidales; f__Bacteroidaceae; g__Bacteroides; s__Bacteroides_acidifaciens	429	932	508	1519	1469	693	26	1656	0	0	0	0	0	0	0	0	0	0
824b224d9565eb2bd345c8fa598dfec6	d__Bacteria; p__Firmicutes; c__Clostridia; o__Lachnospirales; f__Lachnospiraceae; g__Lachnospiraceae_UCG-001; s__uncultured_bacterium	35	136	0	14	16	0	0	11	0	54	237	14	0	334	19	267	4474	2084
2b287d1a3efae7a71d338382047be8ab	d__Bacteria; p__Bacteroidota; c__Bacteroidia; o__Bacteroidales; f__Muribaculaceae; g__Muribaculaceae; s__uncultured_bacterium	0	0	0	0	0	613	1788	1044	1413	0	0	0	0	0	0	0	0	0
b61cbccae82bfeb94bc752b6c1efe1ba	d__Bacteria; p__Bacteroidota; c__Bacteroidia; o__Bacteroidales; f__Rikenellaceae; g__Alistipes; s__uncultured_bacterium	654	1456	783	747	940	463	0	362	0	0	0	0	0	0	0	0	0	0
ab6881beec90e89cc5c33f04a9c384b8	d__Bacteria; p__Bacteroidota; c__Bacteroidia; o__Bacteroidales; f__Muribaculaceae; g__Muribaculaceae; s__uncultured_bacterium	136	112	0	0	0	199	452	577	387	462	284	335	418	0	0	108	0	14
2e60a2b63ef994fe9a9f8de5efe538c2	d__Bacteria; p__Firmicutes; c__Bacilli; o__Lactobacillales; f__Streptococcaceae; g__Streptococcus	0	0	0	0	0	0	39	0	0	0	0	0	0	1791	55	0	49	0
751a5410e17195c1bf70f08341fb6fd1	d__Bacteria; p__Bacteroidota; c__Bacteroidia; o__Bacteroidales; f__Muribaculaceae; g__Muribaculum; s__uncultured_bacterium	205	269	1113	796	712	317	247	1318	603	0	0	0	0	0	0	0	0	0
864596100d32f01339cdc0886c91e5de	d__Bacteria; p__Bacteroidota; c__Bacteroidia; o__Bacteroidales; f__Muribaculaceae; g__Muribaculaceae	185	216	1332	1166	886	222	316	1559	254	0	0	0	0	0	0	0	0	0
2b7b5b3f7fc005ae8c623d6d61947eca	d__Bacteria; p__Bacteroidota; c__Bacteroidia; o__Bacteroidales; f__Muribaculaceae; g__Muribaculaceae; s__uncultured_Bacteroidales	428	315	738	846	921	171	663	390	427	0	0	0	0	0	0	0	0	0
2be73fff463e798921f0bf5e2fb3f615	d__Bacteria; p__Firmicutes; c__Clostridia; o__Lachnospirales; f__Lachnospiraceae	551	931	1147	469	696	893	110	187	100	0	0	0	0	0	0	0	0	0
1236850e8f52619d1a57f966f1f15c44	d__Bacteria; p__Bacteroidota; c__Bacteroidia; o__Bacteroidales; f__Muribaculaceae; g__Muribaculaceae; s__unidentified	362	299	526	420	293	335	495	730	408	0	0	0	0	0	0	0	0	0
6a0f79733f56aa0089569a95136bf180	d__Bacteria; p__Firmicutes; c__Clostridia; o__Oscillospirales; f__Oscillospiraceae; g__Oscillibacter	37	132	46	31	37	118	13	65	0	319	405	339	100	286	16	843	92	1766
f7f74da4ecaa75b66dc11c8addf76eca	d__Bacteria; p__Bacteroidota; c__Bacteroidia; o__Bacteroidales; f__Muribaculaceae; g__Muribaculaceae	397	405	953	393	373	111	277	1045	278	0	0	0	0	0	0	0	0	0
b079e16fd0191b2108b12fa7e053c4a2	d__Bacteria; p__Firmicutes; c__Clostridia; o__Lachnospirales; f__Lachnospiraceae; g__Lachnospiraceae_UCG-001; s__uncultured_bacterium	0	0	0	0	0	0	0	0	0	32	201	0	0	151	0	192	3264	1673
44633c7aa002ae660f6aff3ec8aa1f30	d__Bacteria; p__Bacteroidota; c__Bacteroidia; o__Bacteroidales; f__Marinifilaceae; g__Odoribacter; s__unidentified	1007	690	451	276	230	230	0	0	2	0	0	0	0	109	9	0	25	159
b3891dd2058f5bed516c6a0e7b3226e0	d__Bacteria; p__Bacteroidota; c__Bacteroidia; o__Bacteroidales; f__Rikenellaceae; g__Alistipes; s__uncultured_bacterium	419	688	167	554	583	547	0	19	0	0	0	0	0	0	0	0	0	0
ed731f07a20332ea13fc88a1752b45ed	d__Bacteria; p__Firmicutes; c__Bacilli; o__Staphylococcales; f__Staphylococcaceae; g__Staphylococcus	0	0	106	34	42	0	0	0	0	382	233	85	58	1274	37	0	197	0
128d098a0f85253d7c68558aa2e2edaa	d__Bacteria; p__Bacteroidota; c__Bacteroidia; o__Bacteroidales; f__Rikenellaceae; g__Alistipes; s__uncultured_bacterium	472	393	229	384	433	553	16	1376	0	0	0	0	0	0	0	0	0	0
80602033de6305407d958a99682c1453	d__Bacteria; p__Firmicutes; c__Bacilli; o__Acholeplasmatales; f__Acholeplasmataceae; g__Anaeroplasma; s__uncultured_bacterium	0	0	0	0	0	0	0	0	0	156	1104	146	207	0	0	209	0	1194
ac2f26c2a42d9b6c48d895b5f32c7162	d__Bacteria; p__Firmicutes; c__Clostridia; o__Lachnospirales; f__Lachnospiraceae; g__Lachnoclostridium; s__uncultured_bacterium	0	0	0	0	0	0	0	0	0	1024	14	896	483	126	7	89	297	41
149333c6d2f4279dc8d41b1cbca0d80b	d__Bacteria; p__Firmicutes; c__Clostridia; o__Lachnospirales; f__Lachnospiraceae; g__Lachnospiraceae_NK4A136_group	0	0	0	0	0	0	0	0	0	276	528	24	16	108	0	0	38	346
ac3b781d52eacd79478a39274e4e6d21	d__Bacteria; p__Desulfobacterota; c__Desulfovibrionia; o__Desulfovibrionales; f__Desulfovibrionaceae; g__Desulfovibrio; s__uncultured_bacterium	25	75	438	18	15	178	2148	571	671	0	0	0	0	0	0	0	0	0
e5bffb37f62dfdf445ef322606a670e2	d__Bacteria; p__Firmicutes; c__Bacilli; o__Lactobacillales; f__Lactobacillaceae; g__Lactobacillus	890	621	234	210	310	37	850	40	842	0	0	0	0	0	0	0	0	0
81130df1bed6e198d82304f9995c455b	d__Bacteria; p__Firmicutes; c__Clostridia; o__Lachnospirales; f__Lachnospiraceae; g__uncultured; s__uncultured_bacterium	204	362	86	290	497	1025	177	10	17	54	110	166	77	103	0	0	0	0
7c76c4592199ce1c62209e422b9207da	d__Bacteria; p__Bacteroidota; c__Bacteroidia; o__Bacteroidales; f__Bacteroidaceae; g__Bacteroides	143	157	931	894	700	166	0	574	0	0	0	0	0	0	0	0	0	0
5f3216e3a6b303b1ea911e594096866b	d__Bacteria; p__Firmicutes; c__Clostridia; o__Lachnospirales; f__Lachnospiraceae	0	0	0	0	0	0	0	0	0	196	520	550	126	149	0	307	671	250
a9a1920e1897221e52e344ed788d07df	d__Bacteria; p__Firmicutes; c__Clostridia; o__Lachnospirales; f__Lachnospiraceae; g__Lachnospiraceae_NK4A136_group; s__uncultured_bacterium	0	11	0	0	0	123	43	0	14	46	509	228	58	137	17	429	980	761
58de20a5c30157a40e4ed693769f9c38	d__Bacteria; p__Bacteroidota; c__Bacteroidia; o__Bacteroidales; f__Muribaculaceae; g__Muribaculaceae; s__uncultured_bacterium	273	180	727	463	318	188	9	675	18	0	0	0	0	0	0	0	0	0
99d6b465e7396705233cda56b3ea7564	d__Bacteria; p__Bacteroidota; c__Bacteroidia; o__Bacteroidales; f__Muribaculaceae; g__Muribaculaceae; s__uncultured_bacterium	200	120	647	307	231	116	430	410	223	0	0	0	0	0	0	0	0	0
e176441fb5064973ee3a5222838d750b	d__Bacteria; p__Bacteroidota; c__Bacteroidia; o__Bacteroidales; f__Muribaculaceae; g__Muribaculaceae; s__uncultured_bacterium	158	130	344	309	319	189	755	300	330	0	0	0	0	0	0	0	0	0
8e73f0e5b2261d9caf612c5ea9ade0c3	d__Bacteria; p__Bacteroidota; c__Bacteroidia; o__Bacteroidales; f__Muribaculaceae; g__Muribaculaceae; s__uncultured_bacterium	451	317	212	360	247	79	185	188	272	0	0	0	0	0	0	0	0	0
208aaa44ab0909a9ef8b3cbd432b67e6	d__Bacteria; p__Firmicutes; c__Bacilli; o__Lactobacillales; f__Lactobacillaceae; g__Lactobacillus; s__Lactobacillus_intestinalis	0	0	314	89	57	117	945	48	1616	0	0	0	0	0	0	0	0	0
4c606c6bd029c4b086891f2af6f9d324	d__Bacteria; p__Firmicutes; c__Clostridia; o__Lachnospirales; f__Lachnospiraceae	204	225	24	61	208	348	0	0	0	30	638	230	122	0	0	16	25	421
e1cd4c71f68f19bde93ca249fa1109b5	d__Bacteria; p__Campilobacterota; c__Campylobacteria; o__Campylobacterales; f__Helicobacteraceae; g__Helicobacter	159	81	233	1140	513	34	0	193	0	0	0	0	0	0	0	0	0	0
789616182e504356699ff06d3e72c6e3	d__Bacteria; p__Firmicutes; c__Clostridia; o__Clostridia_UCG-014; f__Clostridia_UCG-014; g__Clostridia_UCG-014; s__unidentified	0	0	0	0	0	0	0	50	0	498	0	0	0	36	6	1835	10	724
eae0738ba858df2d22433de0913bc58c	d__Bacteria; p__Bacteroidota; c__Bacteroidia; o__Bacteroidales; f__Bacteroidaceae; g__Bacteroides; s__Bacteroides_vulgatus	112	101	339	367	398	27	0	1302	0	0	0	0	0	242	0	0	0	0
b4e11c7bc998c25ab94fb5042f061ac1	d__Bacteria; p__Firmicutes; c__Clostridia; o__Lachnospirales; f__Lachnospiraceae	0	0	0	0	0	0	0	0	0	220	131	343	84	88	6	136	1538	163
ccd63a1df3f128611c9267dacf3a7562	d__Bacteria; p__Firmicutes; c__Clostridia; o__Lachnospirales; f__Lachnospiraceae; g__Lachnospiraceae_NK4A136_group; s__uncultured_bacterium	0	0	0	0	0	0	0	0	0	81	0	1412	837	0	0	361	140	147
f60814c557f86851d640853b79aa1364	d__Bacteria; p__Firmicutes; c__Clostridia; o__Lachnospirales; f__Lachnospiraceae; g__Lachnospiraceae_NK4A136_group	192	540	47	0	0	491	13	0	0	73	311	111	54	84	0	189	0	169
483ddc4b359bcb6c9a46fe7577be5da2	d__Bacteria; p__Bacteroidota; c__Bacteroidia; o__Bacteroidales; f__Muribaculaceae; g__Muribaculaceae; s__uncultured_bacterium	207	142	331	340	255	136	134	353	184	0	0	0	0	0	0	0	0	0
4bcf61a7c6e38ee3264ff7654b83cebb	d__Bacteria; p__Firmicutes; c__Bacilli; o__Erysipelotrichales; f__Erysipelotrichaceae; g__Faecalibaculum; s__uncultured_bacterium	0	0	1780	479	177	15	112	0	140	0	0	0	0	0	0	0	0	0
e1cf3c2355c776e353ff955e7d657463	d__Bacteria; p__Firmicutes; c__Clostridia; o__Lachnospirales; f__Lachnospiraceae; g__Roseburia; s__uncultured_bacterium	0	0	0	0	0	0	0	0	0	0	346	29	16	110	0	45	2013	109
2092cc518e136fe01873b6753ce64e3c	d__Bacteria; p__Firmicutes; c__Clostridia; o__Lachnospirales; f__Lachnospiraceae; g__Lachnospiraceae_NK4A136_group; s__Lachnospiraceae	208	297	137	0	0	0	0	239	0	371	394	0	0	0	0	0	0	0
dda1bc25ef596a7da41f42b360bbd3ec	d__Bacteria; p__Firmicutes; c__Bacilli; o__RF39; f__RF39; g__RF39	0	0	0	0	0	0	0	0	0	95	787	32	46	0	0	48	0	396
af1ee8b992de0516463b4364be9f24e2	d__Bacteria; p__Firmicutes; c__Clostridia; o__Lachnospirales; f__Lachnospiraceae; g__Lachnospiraceae_NK4A136_group	191	472	35	0	0	408	0	0	0	85	306	102	0	0	0	184	17	210
92c099f3482d20fcdf569983eed63e62	d__Bacteria; p__Firmicutes; c__Clostridia; o__Lachnospirales; f__Lachnospiraceae; g__Lachnospiraceae_NK4A136_group	155	600	0	0	0	0	0	0	0	86	154	166	52	59	0	114	293	165
e1d0794790521a5fa5fd22f9628cb981	d__Bacteria; p__Firmicutes; c__Clostridia; o__Lachnospirales; f__Lachnospiraceae; g__Lachnospiraceae_NK4A136_group	41	211	376	62	127	149	0	122	0	52	158	121	29	24	0	61	55	95
13e52764e1c08c4fd9902769bf9e022e	d__Bacteria; p__Firmicutes; c__Bacilli; o__Lactobacillales; f__Enterococcaceae; g__Enterococcus	0	0	78	111	80	25	115	33	1520	0	10	0	0	220	0	0	0	0
4a5177f5fbc6a74164757c9c956eb07d	d__Bacteria; p__Firmicutes; c__Clostridia; o__Lachnospirales; f__Lachnospiraceae; g__Lachnospiraceae_NK4A136_group; s__uncultured_bacterium	0	0	842	0	0	0	0	693	0	0	0	0	0	0	0	0	0	0
e20e1cf94917db31f7f74d2f09c2f096	d__Bacteria; p__Bacteroidota; c__Bacteroidia; o__Bacteroidales; f__Muribaculaceae; g__Muribaculaceae; s__uncultured_Muribaculaceae	196	144	354	224	190	101	50	408	49	0	0	0	0	0	0	0	0	0
ddec239a81a65a2011fa8fa5b4bde5d8	d__Bacteria; p__Bacteroidota; c__Bacteroidia; o__Bacteroidales; f__Muribaculaceae; g__Muribaculaceae; s__uncultured_Bacteroidales	232	159	158	415	252	73	0	378	56	0	0	0	0	0	0	0	0	0
c8bfdc7805371a45d6574ab22022dc0a	d__Bacteria; p__Firmicutes; c__Clostridia; o__Lachnospirales; f__Lachnospiraceae	24	209	38	0	0	150	21	38	10	153	7	139	49	479	0	99	384	48
736e753e82b880299283a531fcb7e273	d__Bacteria; p__Firmicutes; c__Clostridia; o__Oscillospirales; f__Ruminococcaceae; g__Anaerotruncus; s__uncultured_bacterium	44	88	67	0	0	50	0	590	0	100	96	168	22	61	4	86	274	239
a84d89531d7b8be14c8193ba398232c9	d__Bacteria; p__Campilobacterota; c__Campylobacteria; o__Campylobacterales; f__Helicobacteraceae; g__Helicobacter; s__Helicobacter_typhlonius	140	102	433	0	0	91	0	499	0	0	0	0	0	42	0	0	4	0
0d71c12227f08234d9185ff62fbae7cd	d__Bacteria; p__Proteobacteria; c__Alphaproteobacteria; o__Rickettsiales; f__Mitochondria; g__Mitochondria; s__Triticum_aestivum	0	0	0	0	0	0	66	0	37	0	0	0	0	197	23	0	28	0
51b7fb8aea13426b446d8c6107498a94	d__Bacteria; p__Bacteroidota; c__Bacteroidia; o__Bacteroidales; f__Muribaculaceae; g__Muribaculaceae; s__uncultured_bacterium	317	205	176	191	183	79	72	193	68	0	0	0	0	0	0	0	0	0
9677010f7d64a2907fe7088970a9e268	d__Bacteria; p__Firmicutes; c__Clostridia; o__Oscillospirales; f__Oscillospiraceae; g__Colidextribacter	68	108	118	70	116	39	0	165	0	131	91	60	75	39	0	189	0	84
f0d3ad42c3754a9af2c18ab6f102bb28	d__Bacteria; p__Proteobacteria; c__Gammaproteobacteria; o__Burkholderiales; f__Sutterellaceae; g__Parasutterella; s__uncultured_organism	0	0	0	0	0	0	0	0	0	238	186	76	235	19	0	86	4	95
947c41b884a84f94db71834935b84761	d__Bacteria; p__Firmicutes; c__Clostridia; o__Oscillospirales; f__Oscillospiraceae; g__uncultured; s__uncultured_bacterium	17	58	26	0	17	12	0	61	0	150	62	373	80	13	0	307	46	314
3e3551fdb1d0737d832da4e7f882e3ed	d__Bacteria; p__Firmicutes; c__Bacilli; o__Lactobacillales; f__Lactobacillaceae; g__Lactobacillus	0	0	66	16	0	47	623	74	1114	0	0	0	0	0	0	0	0	0
4f8a48f1545d27e7eaeb70a11546c9f4	d__Bacteria; p__Firmicutes; c__Clostridia; o__Lachnospirales; f__Lachnospiraceae; g__uncultured	37	96	283	14	24	0	18	136	0	0	50	40	8	19	0	41	174	556
41742e464c162c16e09f978843333e8d	d__Bacteria; p__Firmicutes; c__Clostridia; o__Lachnospirales; f__Lachnospiraceae	0	0	0	0	0	0	0	0	0	184	83	239	94	163	24	190	480	585
4b714d3ff1ef339969dfc233445a6f9b	d__Bacteria; p__Firmicutes; c__Clostridia; o__Lachnospirales; f__Lachnospiraceae	22	63	0	0	0	115	68	22	0	69	154	242	55	24	0	79	0	146
746cfd61ce88055aa0b12bb94834ff9e	d__Bacteria; p__Cyanobacteria; c__Vampirivibrionia; o__Gastranaerophilales; f__Gastranaerophilales; g__Gastranaerophilales; s__uncultured_bacterium	46	79	278	175	191	98	22	766	13	0	0	0	0	0	0	0	0	0
a27159eea2d8772718038dac5f8ca486	d__Bacteria; p__Bacteroidota; c__Bacteroidia; o__Bacteroidales; f__Tannerellaceae; g__Parabacteroides; s__Parabacteroides_distasonis	30	25	316	134	110	52	0	1120	0	0	0	0	0	0	0	0	0	0
6e0c2219180d0ef1efca61d191c00d62	d__Bacteria; p__Bacteroidota; c__Bacteroidia; o__Bacteroidales; f__Muribaculaceae; g__Muribaculaceae; s__uncultured_bacterium	92	92	181	213	144	65	272	140	235	0	0	0	0	0	0	0	0	0
620edd2956ede81b09704c3f3f5657fa	d__Bacteria; p__Firmicutes; c__Bacilli; o__Lactobacillales; f__Leuconostocaceae; g__Weissella	0	0	0	0	0	0	5	0	0	0	0	0	0	266	6	0	0	0
d11f4ac3ce27ba5630093dce2cb82572	d__Bacteria; p__Firmicutes; c__Clostridia; o__Lachnospirales; f__Lachnospiraceae; g__Lachnospiraceae_NK4A136_group; s__uncultured_bacterium	0	0	0	162	376	683	0	0	0	111	0	54	0	0	0	50	60	0
6ce98b1b979e9149228fb034961f0bf8	d__Bacteria; p__Bacteroidota; c__Bacteroidia; o__Bacteroidales; f__Muribaculaceae; g__Muribaculaceae; s__uncultured_bacterium	155	124	97	108	124	121	205	293	184	0	0	0	0	0	0	0	0	0
003282dc088aaf9cc542141231b22493	d__Bacteria; p__Firmicutes; c__Clostridia; o__Oscillospirales; f__Ruminococcaceae; g__Ruminococcus; s__unidentified	0	0	0	0	0	0	0	0	0	0	39	254	99	27	11	431	12	423
70f3d24c8a1593fe01629b3c32bc865b	d__Bacteria; p__Firmicutes; c__Clostridia; o__Lachnospirales; f__Lachnospiraceae	41	101	66	49	125	308	128	17	145	22	16	90	32	0	0	12	90	117
5c8255737dc292d66e8c35900bee63e7	d__Bacteria; p__Bacteroidota; c__Bacteroidia; o__Bacteroidales; f__Muribaculaceae; g__Muribaculaceae; s__uncultured_bacterium	130	144	122	120	111	96	190	344	139	0	0	0	0	0	0	0	0	0
ceb1dc22d074166a470f53ad9360ad0d	d__Bacteria; p__Bacteroidota; c__Bacteroidia; o__Bacteroidales; f__Muribaculaceae; g__Muribaculaceae	157	146	391	215	182	0	44	202	46	0	0	0	0	0	0	0	0	0
391fa2936c6775b931328cae13495eac	d__Bacteria; p__Campilobacterota; c__Campylobacteria; o__Campylobacterales; f__Helicobacteraceae; g__Helicobacter	113	85	91	83	189	412	24	405	6	0	0	0	0	0	0	0	0	0
b586ba0e40e105e016f7a7616816fff5	d__Bacteria; p__Firmicutes; c__Clostridia; o__Oscillospirales; f__Ruminococcaceae; g__Incertae_Sedis	20	72	36	11	20	111	15	24	0	0	18	11	0	72	0	340	48	273
7306fb0ee46de8b9d258a86c7143a670	d__Bacteria; p__Firmicutes; c__Clostridia; o__Lachnospirales; f__Lachnospiraceae; g__Lachnospiraceae_NK4A136_group	0	41	21	10	34	101	0	38	0	48	253	194	30	20	0	66	252	80
56806093f1e8cd1ddcacbfd93a7678d4	d__Bacteria; p__Firmicutes; c__Clostridia; o__Oscillospirales; f__Oscillospiraceae; g__Colidextribacter	34	40	117	21	39	57	0	53	0	67	97	133	33	19	0	91	24	291
fc53a5208a8c6cb0f47461141ca5060e	d__Bacteria; p__Proteobacteria; c__Alphaproteobacteria; o__Rickettsiales; f__Mitochondria; g__Mitochondria; s__Arachis_hypogaea	0	0	0	0	0	0	0	0	14	0	0	0	0	409	81	0	13	0
490fff288d8ab53d66031a6116de406e	d__Bacteria; p__Cyanobacteria; c__Cyanobacteriia; o__Chloroplast; f__Chloroplast; g__Chloroplast	0	0	0	0	0	0	27	0	19	0	0	0	0	109	0	0	0	0
1cdd19ccf7318be9b5c688ba72dca580	d__Bacteria; p__Bacteroidota; c__Bacteroidia; o__Bacteroidales; f__Muribaculaceae; g__Muribaculaceae; s__uncultured_Barnesiella	26	23	502	154	123	59	123	168	144	0	0	0	0	0	0	0	0	0
45abfd208c33b91301bf868ddc2492c0	d__Bacteria; p__Firmicutes; c__Clostridia; o__Lachnospirales; f__Lachnospiraceae; g__ASF356; s__uncultured_bacterium	0	0	27	0	0	0	27	53	0	81	167	17	9	0	0	44	59	863
618d4532e991c64ae1d5b7fe78cb6e46	d__Bacteria; p__Firmicutes; c__Clostridia; o__Lachnospirales; f__Lachnospiraceae; g__Lachnospiraceae_UCG-006; s__uncultured_bacterium	0	0	0	0	0	0	0	0	0	827	46	42	33	0	0	0	29	13
b413dbb59eb0cf2930b79bc31420024b	d__Bacteria; p__Firmicutes; c__Clostridia; o__Lachnospirales; f__Lachnospiraceae; g__[Eubacterium]_xylanophilum_group; s__uncultured_bacterium	0	0	0	0	0	0	0	0	0	91	115	0	0	7	0	10	39	0
c105dd10cc034de47bb10bd567501178	d__Bacteria; p__Firmicutes; c__Clostridia; o__Lachnospirales; f__Lachnospiraceae; g__Lachnospiraceae_UCG-006; s__uncultured_bacterium	0	0	0	0	0	0	0	0	0	0	47	141	0	0	11	158	43	834
662cdd186b4dcb62a6fbe1d13b099887	d__Bacteria; p__Firmicutes; c__Clostridia; o__Oscillospirales; f__Oscillospiraceae; g__uncultured; s__uncultured_bacterium	0	0	27	0	0	0	0	0	0	99	355	143	44	13	0	146	0	301
d7e006675ebefe5436f139f7b528be24	d__Bacteria; p__Firmicutes; c__Clostridia; o__Lachnospirales; f__Lachnospiraceae	137	251	86	6	13	199	0	162	0	0	0	0	0	0	0	0	0	0
c27f7abd3abc4f5086d6019c9ef2e0d5	d__Bacteria; p__Bacteroidota; c__Bacteroidia; o__Bacteroidales; f__Bacteroidaceae; g__Bacteroides	90	186	121	195	199	101	17	0	0	0	0	0	0	135	2	0	62	41
624ee3bf76f1a2bef924dac8cad49340	d__Bacteria; p__Firmicutes; c__Clostridia; o__Lachnospirales; f__Lachnospiraceae; g__Lachnospiraceae_NK4A136_group	124	227	40	0	0	201	0	0	0	54	129	74	0	0	0	108	0	77
4bdd0f5cced923b99403ad52e919c732	d__Bacteria; p__Bacteroidota; c__Bacteroidia; o__Bacteroidales; f__Muribaculaceae; g__Muribaculaceae; s__uncultured_bacterium	83	118	151	152	174	47	101	169	73	0	0	0	0	0	0	0	0	0
6999f5a013d87c792581efee62cca718	d__Bacteria; p__Firmicutes; c__Clostridia; o__Lachnospirales; f__Lachnospiraceae	0	0	0	0	0	0	0	0	15	192	41	75	64	0	0	29	27	270
7f9e5c2f1afcb585098a73217387a041	d__Bacteria; p__Bacteroidota; c__Bacteroidia; o__Bacteroidales; f__Muribaculaceae; g__Muribaculaceae; s__uncultured_bacterium	120	118	103	158	125	60	193	66	173	0	0	0	0	0	0	0	0	0
f22e971b5f27683ceeb90b668e6eb7c3	d__Bacteria; p__Deferribacterota; c__Deferribacteres; o__Deferribacterales; f__Deferribacteraceae; g__Mucispirillum	44	69	37	18	60	123	8	793	0	0	0	0	0	0	0	0	0	61
afe06cb6d1ab516f5a16f807c2b5331d	d__Bacteria; p__Firmicutes; c__Clostridia; o__Lachnospirales; f__Lachnospiraceae; g__Blautia; s__unidentified	0	4	0	6	7	44	0	10	4	42	178	82	18	29	0	73	208	443
4a8cbd4289458340c478f5d323fe155c	d__Bacteria; p__Actinobacteriota; c__Actinobacteria; o__Micrococcales; f__Microbacteriaceae	0	0	0	0	0	0	0	0	0	0	0	0	0	159	6	0	17	0
c29240d7cccbbbac2bc7ba295f9b2bd5	d__Bacteria; p__Bacteroidota; c__Bacteroidia; o__Bacteroidales; f__Muribaculaceae; g__Muribaculaceae; s__unidentified	94	76	338	174	139	0	0	150	32	0	0	0	0	0	0	0	0	0
39cdbf785d0eaff7b811715f580009f3	d__Bacteria; p__Firmicutes; c__Clostridia; o__Lachnospirales; f__Lachnospiraceae; g__Lachnospiraceae_UCG-001; s__unidentified	0	0	0	0	0	314	11	356	0	0	0	0	0	0	0	0	0	0
e6ff13e9c8f2853d94bce897c97ebeaf	d__Bacteria; p__Firmicutes; c__Clostridia; o__Oscillospirales; f__Ruminococcaceae; g__Ruminococcaceae; s__uncultured_bacterium	0	0	0	0	0	0	0	29	0	202	57	50	13	0	0	118	23	168
4c5da430231f170b2b8380d852528a1e	d__Bacteria; p__Desulfobacterota; c__Desulfovibrionia; o__Desulfovibrionales; f__Desulfovibrionaceae; g__uncultured; s__uncultured_bacterium	0	58	140	11	13	10	8	425	0	0	0	0	0	51	0	0	0	174
fa823c2e5a9d31786eabf18c77d41675	d__Bacteria; p__Firmicutes; c__Clostridia; o__Lachnospirales; f__Lachnospiraceae; g__Lachnospiraceae_NK4A136_group	60	229	0	167	215	113	6	296	0	0	0	0	0	0	0	0	0	0
748aae587ef46c6803f04c11841b593c	d__Bacteria; p__Firmicutes; c__Clostridia; o__Lachnospirales; f__Lachnospiraceae	0	0	0	41	71	866	112	0	84	0	0	0	0	0	0	13	0	0
71d366a95177ced1c8adb3f21db0fd6e	d__Bacteria; p__Proteobacteria; c__Gammaproteobacteria; o__Burkholderiales; f__Sutterellaceae; g__Parasutterella; s__uncultured_bacterium	90	55	190	288	119	21	139	99	28	0	0	0	0	0	0	0	0	0
f02ccb4b14c74c9d4e485d482bb8c61c	d__Bacteria; p__Firmicutes; c__Clostridia; o__Oscillospirales; f__Oscillospiraceae; g__Colidextribacter	73	102	103	44	38	182	0	113	0	0	29	66	17	0	0	41	0	43
ca668c90413e3c046e4ec8456016d752	d__Bacteria; p__Firmicutes; c__Clostridia; o__Lachnospirales; f__Lachnospiraceae	55	0	22	46	74	415	150	26	34	12	0	0	0	0	0	55	4	0
e1e4e79362469f2b83cb275c1f237566	d__Bacteria; p__Bacteroidota; c__Bacteroidia; o__Bacteroidales; f__Muribaculaceae; g__Muribaculaceae; s__uncultured_bacterium	57	52	206	108	84	27	116	108	60	0	0	0	0	0	0	0	0	0
49944ff53cbedf96aaa98bf53fbfec2f	d__Bacteria; p__Bacteroidota; c__Bacteroidia; o__Bacteroidales; f__Muribaculaceae; g__Muribaculaceae; s__uncultured_Bacteroidales	74	84	241	154	98	29	0	194	17	0	0	0	0	0	0	0	0	0
897ddb13b3360125c15ff11facb676d9	d__Bacteria; p__Firmicutes; c__Clostridia; o__Lachnospirales; f__Lachnospiraceae; g__Lachnospiraceae_NK4A136_group; s__Clostridiales_bacterium	142	457	40	6	14	8	0	192	0	0	0	0	0	0	0	0	0	0
85dfa2113234831ec4bdf5d3da907de5	d__Bacteria; p__Bacteroidota; c__Bacteroidia; o__Bacteroidales; f__Muribaculaceae; g__Muribaculaceae; s__uncultured_bacterium	59	28	203	159	95	46	95	114	124	0	0	0	0	0	0	0	0	0
d4ec7fad44f4bcef8373df99751e29b4	d__Bacteria; p__Firmicutes; c__Clostridia; o__Lachnospirales; f__Lachnospiraceae; g__Lachnoclostridium	50	112	251	14	11	22	19	146	35	0	16	0	0	0	0	0	0	0
8f7355277135b7c4968e95ec77ad4271	d__Bacteria; p__Bacteroidota; c__Bacteroidia; o__Bacteroidales; f__Muribaculaceae; g__Muribaculaceae; s__uncultured_Bacteroidales	152	92	53	95	122	80	47	137	77	0	0	0	0	0	0	0	0	0
633bd196487c5df7955b650f9b468607	d__Bacteria; p__Firmicutes; c__Clostridia; o__Oscillospirales; f__[Eubacterium]_coprostanoligenes_group; g__[Eubacterium]_coprostanoligenes_group	155	120	188	93	90	57	6	90	0	0	0	0	0	0	0	0	0	0
fe42c8962bd2945186920f7ff2116f37	d__Bacteria; p__Bacteroidota; c__Bacteroidia; o__Bacteroidales; f__Muribaculaceae; g__Muribaculaceae; s__uncultured_bacterium	167	114	72	121	113	76	21	19	44	0	0	0	0	0	0	0	0	0
cb5a98ef9f4f74d2117156cf0a661e4b	d__Bacteria; p__Bacteroidota; c__Bacteroidia; o__Bacteroidales; f__Muribaculaceae; g__Muribaculaceae; s__uncultured_Bacteroidales	87	50	62	45	46	36	84	204	120	0	0	0	0	0	0	0	0	0
ac020243e7a04137a13d5854330d0241	d__Bacteria; p__Firmicutes; c__Clostridia; o__Lachnospirales; f__Lachnospiraceae; g__[Eubacterium]_xylanophilum_group; s__uncultured_bacterium	0	0	0	0	0	0	0	0	0	63	81	55	13	43	0	205	49	0
4116289f43cd2525beef757dd612dbb1	d__Bacteria; p__Firmicutes; c__Clostridia; o__Clostridia_vadinBB60_group; f__Clostridia_vadinBB60_group; g__Clostridia_vadinBB60_group; s__uncultured_bacterium	6	11	5	34	37	20	0	0	0	0	240	41	45	0	0	143	0	0
3ea5217b55bd97cd9bdc8b95a2455a95	d__Bacteria; p__Firmicutes; c__Clostridia; o__Lachnospirales; f__Lachnospiraceae	155	328	113	0	0	112	31	0	0	0	42	9	4	0	0	25	9	11
8f622fa42e5bbebd273e109bff6f821d	d__Bacteria; p__Bacteroidota; c__Bacteroidia; o__Bacteroidales; f__Muribaculaceae; g__Muribaculaceae; s__uncultured_bacterium	42	61	112	106	82	32	134	92	120	0	0	0	0	0	0	0	0	0
97d4a8df873312f8b6964af0f89b6040	d__Bacteria; p__Bacteroidota; c__Bacteroidia; o__Bacteroidales; f__Prevotellaceae; g__Prevotella; s__Prevotella_timonensis	43	38	61	41	0	30	54	73	0	41	27	44	0	0	12	27	13	23
577e286672fb94fc8cbabc67cc18bf2f	d__Bacteria; p__Firmicutes; c__Clostridia; o__Lachnospirales; f__Lachnospiraceae; g__GCA-900066575; s__uncultured_bacterium	0	0	0	0	0	0	0	0	0	72	184	83	23	0	0	88	47	147
5e74963289b7cd494d2a7a8e2741b310	d__Bacteria; p__Firmicutes; c__Clostridia; o__Oscillospirales; f__Oscillospiraceae; g__uncultured; s__unidentified	0	29	0	0	0	0	0	0	0	38	202	25	15	0	0	53	0	459
a32f4264bea37ce40067b29bee2f28f5	d__Bacteria; p__Firmicutes; c__Bacilli; o__Erysipelotrichales; f__Erysipelotrichaceae; g__Turicibacter	0	0	0	0	0	0	0	0	0	0	0	0	0	0	993	0	0	0
314fb240e13c209f087078a499b6a599	d__Bacteria; p__Firmicutes; c__Clostridia; o__Oscillospirales; f__Ruminococcaceae; g__Ruminococcus	0	0	62	0	0	8	0	56	0	44	0	15	12	0	0	183	0	148
cab1f3ff63df5a854dcf58cf595623cc	d__Bacteria; p__Firmicutes; c__Clostridia; o__Lachnospirales; f__Lachnospiraceae; g__Blautia; s__Lachnospiraceae_bacterium	63	44	4	24	42	166	17	90	0	0	32	105	38	0	0	11	69	0
17723bf553471de1966fdf9e90515467	d__Bacteria; p__Firmicutes; c__Clostridia; o__Clostridia_UCG-014; f__Clostridia_UCG-014; g__Clostridia_UCG-014; s__unidentified	0	0	731	0	0	0	0	204	0	0	0	0	0	0	0	0	0	0
837db9efa7c388ac65d7c49853d8335d	d__Bacteria; p__Firmicutes; c__Clostridia; o__Oscillospirales; f__Oscillospiraceae; g__uncultured; s__Clostridium_sp.	0	0	21	20	0	44	0	50	0	54	33	190	48	0	8	101	0	102
60d38a56c64b47899fa21068df22d7b2	d__Bacteria; p__Firmicutes; c__Clostridia; o__Oscillospirales; f__Oscillospiraceae; g__Oscillibacter	10	44	0	0	13	33	0	47	0	60	80	65	29	0	0	85	25	157
64e7b3efdda3f7f8710c1d5bcf0368f5	d__Bacteria; p__Bacteroidota; c__Bacteroidia; o__Bacteroidales; f__Rikenellaceae; g__Rikenellaceae_RC9_gut_group; s__unidentified	99	118	8	67	59	51	0	97	0	0	0	0	0	0	0	0	0	64
27c3d68ac58be2eebd6b9064bfb8e0c7	d__Bacteria; p__Firmicutes; c__Clostridia; o__Lachnospirales; f__Lachnospiraceae; g__Lachnoclostridium	0	0	0	0	0	0	0	0	0	72	33	81	20	42	0	166	10	148
dc75096c47c90b9b802cab1bf9c89966	d__Bacteria; p__Firmicutes; c__Clostridia; o__Lachnospirales; f__Lachnospiraceae; g__Lachnoclostridium	0	0	0	0	0	0	0	13	0	58	0	556	85	0	0	0	0	0
6ea8094823e61d135f28a6c74f5fc52c	d__Bacteria; p__Firmicutes; c__Clostridia; o__Oscillospirales; f__Oscillospiraceae; g__Colidextribacter	46	45	50	43	72	47	9	183	0	14	9	0	10	0	0	26	0	17
98b130d293e8f892f43eb8cd1cab1e71	d__Bacteria; p__Firmicutes; c__Clostridia; o__Lachnospirales; f__Lachnospiraceae	25	48	0	27	49	192	0	307	0	0	0	0	0	0	0	0	0	0
991ef268d4516d2caa7951239f072065	d__Bacteria; p__Bacteroidota; c__Bacteroidia; o__Bacteroidales; f__Muribaculaceae; g__Muribaculaceae	155	140	0	0	0	47	0	218	0	0	0	0	0	0	0	0	0	0
3bcd8b88929da3aeb3e1b22bc09f90c4	d__Bacteria; p__Firmicutes; c__Clostridia; o__Lachnospirales; f__Lachnospiraceae	66	299	86	0	0	0	0	0	0	0	18	11	12	0	0	44	9	0
1707c9eddfe5b08d42e04af7a129e384	d__Bacteria; p__Firmicutes; c__Clostridia; o__Lachnospirales; f__Lachnospiraceae	33	121	12	0	0	0	0	0	0	40	0	13	0	0	0	4	159	0
4280149e57f3f9b0d1b190799f6c3a48	d__Bacteria; p__Firmicutes; c__Clostridia; o__Oscillospirales; f__Ruminococcaceae; g__uncultured; s__[Clostridium]_leptum	21	66	41	16	27	48	0	19	0	42	65	54	40	0	0	34	0	35
343fa8e689304f3b27a80a32e3adf091	d__Bacteria; p__Bacteroidota; c__Bacteroidia; o__Bacteroidales; f__Muribaculaceae; g__Muribaculaceae; s__uncultured_bacterium	67	51	119	99	78	0	41	90	58	0	0	0	0	0	0	0	0	0
99bc74b6c24d7432e76aa28661f68926	d__Bacteria; p__Bacteroidota; c__Bacteroidia; o__Bacteroidales; f__Rikenellaceae; g__Rikenella; s__uncultured_bacterium	71	78	86	110	81	18	0	202	0	0	0	0	0	0	0	0	0	0
d137733d533c15829adf0f2b4191f36f	d__Bacteria; p__Bacteroidota; c__Bacteroidia; o__Bacteroidales; f__Muribaculaceae; g__Muribaculaceae; s__uncultured_bacterium	14	22	150	59	59	35	47	187	35	0	0	0	0	0	0	0	0	0
86e2c0621f63f15e551833709c6f3238	d__Bacteria; p__Firmicutes; c__Clostridia; o__Lachnospirales; f__Lachnospiraceae; g__uncultured; s__uncultured_bacterium	0	32	16	0	12	102	25	10	35	19	25	36	0	47	0	0	65	142
bd03da586e7f6d3b3aa5e43997331c87	d__Bacteria; p__Firmicutes; c__Clostridia; o__Lachnospirales; f__Lachnospiraceae; g__GCA-900066575; s__uncultured_bacterium	0	15	9	0	14	10	0	0	0	64	61	97	20	36	0	26	38	95
c544ed46d118037e56fb14b964ddb15b	d__Bacteria; p__Firmicutes; c__Clostridia; o__Lachnospirales; f__Lachnospiraceae; g__Blautia; s__Lachnospiraceae_bacterium	0	0	0	0	0	0	0	0	0	0	99	0	0	24	0	129	168	387
8659f12bab87bc12c0b096be47238c98	d__Bacteria; p__Firmicutes; c__Clostridia; o__Lachnospirales; f__Lachnospiraceae; g__uncultured; s__unidentified	34	70	11	34	32	131	30	74	5	12	25	20	11	0	0	55	9	28
fefe4f9e984c4ec8c926e90fb3830388	d__Bacteria; p__Firmicutes; c__Clostridia; o__Clostridia_UCG-014; f__Clostridia_UCG-014; g__Clostridia_UCG-014; s__unidentified	10	0	26	11	18	0	0	76	0	0	77	76	78	0	0	293	0	82
8ba2d9b7e26550bcd387b3947d9458a4	d__Bacteria; p__Firmicutes; c__Clostridia; o__Lachnospirales; f__Lachnospiraceae; g__Marvinbryantia; s__uncultured_bacterium	40	86	75	154	108	23	0	0	0	0	82	11	0	0	0	24	0	0
a8e20a148e2996cf12774169db588e29	d__Bacteria; p__Proteobacteria; c__Gammaproteobacteria; o__Burkholderiales; f__Sutterellaceae; g__Parasutterella	0	0	205	242	94	8	41	40	6	0	0	0	0	0	0	0	0	0
3f31120e85434d3168b879b2155dca2a	d__Bacteria; p__Firmicutes; c__Clostridia; o__Oscillospirales; f__[Eubacterium]_coprostanoligenes_group; g__[Eubacterium]_coprostanoligenes_group; s__gut_metagenome	0	0	0	0	0	0	0	0	0	274	16	13	22	0	0	260	0	68
849b7baf241dbcbc97ae72b31c40be18	d__Bacteria; p__Firmicutes; c__Clostridia; o__Lachnospirales; f__Lachnospiraceae; g__Roseburia; s__uncultured_bacterium	0	0	0	0	0	0	0	0	0	45	40	15	9	39	0	0	0	0
ef7508e7fae79ae36d4987e9107bde8a	d__Bacteria; p__Firmicutes; c__Clostridia; o__Lachnospirales; f__Lachnospiraceae; g__Lachnoclostridium; s__Dorea_sp.	23	32	27	29	34	49	43	0	16	0	110	12	0	0	0	34	15	197
0fd249cc2f3a8751979fd5d568fa4be3	d__Bacteria; p__Bacteroidota; c__Bacteroidia; o__Bacteroidales; f__Muribaculaceae; g__Muribaculaceae; s__uncultured_bacterium	56	0	89	69	0	43	76	109	146	0	0	0	0	0	0	0	0	0
f58f132cce394378b76d430c71206ca3	d__Bacteria; p__Firmicutes; c__Clostridia; o__Lachnospirales; f__Lachnospiraceae	27	48	0	12	12	47	0	0	0	15	139	92	34	0	0	35	0	38
300388705eeaf70cdff4269252d2afc3	d__Bacteria; p__Firmicutes; c__Clostridia; o__Clostridia_UCG-014; f__Clostridia_UCG-014; g__Clostridia_UCG-014	0	0	0	0	0	0	0	74	0	93	0	9	18	0	0	82	0	17
8de832547dfe5ecc97a44124e56ded14	d__Bacteria; p__Firmicutes; c__Clostridia; o__Clostridia_UCG-014; f__Clostridia_UCG-014; g__Clostridia_UCG-014; s__uncultured_Acetivibrio	0	0	0	0	0	0	0	0	0	0	0	205	319	0	0	208	0	9
b1688b8133264740639491886def93f2	d__Bacteria; p__Bacteroidota; c__Bacteroidia; o__Bacteroidales; f__Rikenellaceae; g__Rikenellaceae_RC9_gut_group; s__uncultured_bacterium	72	60	57	80	58	24	0	239	0	0	0	0	0	0	0	0	0	0
882c8043617aa3844e1e1743c7e6bc81	d__Bacteria; p__Firmicutes; c__Bacilli; o__Lactobacillales; f__Streptococcaceae; g__Lactococcus	0	0	0	0	0	0	0	0	0	0	0	0	0	37	0	0	0	0
69d4eb11e07babbb05de8a5c8dac31fb	d__Bacteria; p__Firmicutes; c__Clostridia; o__Lachnospirales; f__Lachnospiraceae; g__Marvinbryantia; s__uncultured_bacterium	72	109	79	115	46	0	12	0	54	0	35	0	0	0	0	0	0	0
3ec2e66b1f4fb2f19ad539eeb8877418	d__Bacteria; p__Firmicutes; c__Bacilli; o__Erysipelotrichales; f__Erysipelotrichaceae; g__Turicibacter	0	0	0	0	0	0	0	0	722	0	0	0	0	0	0	0	0	0
2eeb940ed577dc833f4bbe049ee159a9	d__Bacteria; p__Firmicutes; c__Clostridia; o__Lachnospirales; f__Lachnospiraceae	0	94	59	32	44	193	16	55	0	0	15	10	0	0	0	7	0	38
be8b95457e0211cac08defa1e311b6f8	d__Bacteria; p__Firmicutes; c__Clostridia; o__Lachnospirales; f__Lachnospiraceae; g__Lachnospiraceae_NK4A136_group	44	73	42	0	0	0	0	75	0	81	86	0	0	0	0	0	0	0
fcfac5e293cfe4e600f6094b3f8c8e36	d__Bacteria; p__Firmicutes; c__Clostridia; o__Lachnospirales; f__Lachnospiraceae; g__ASF356; s__uncultured_bacterium	21	50	137	0	29	113	29	0	17	0	0	0	0	0	0	0	0	0
733241048b15525ce4ad77330ac12571	d__Bacteria; p__Bacteroidota; c__Bacteroidia; o__Bacteroidales; f__Rikenellaceae; g__Alistipes; s__uncultured_bacterium	0	0	157	78	52	63	0	188	0	0	0	0	0	0	0	0	0	0
7044780b55e75992e1baa09eb8412297	d__Bacteria; p__Firmicutes; c__Clostridia; o__Oscillospirales; f__Oscillospiraceae; g__Intestinimonas; s__uncultured_bacterium	0	31	21	0	11	13	0	41	0	28	38	76	33	0	0	59	126	125
57874f7d33e77f29670952b1cec0b232	d__Bacteria; p__Bacteroidota; c__Bacteroidia; o__Bacteroidales; f__Rikenellaceae; g__Alistipes; s__uncultured_bacterium	0	0	132	151	150	42	0	32	0	0	0	0	0	0	0	0	0	0
f604eaf423fd1be0dac516c2627b5359	d__Bacteria; p__Firmicutes; c__Clostridia; o__Lachnospirales; f__Lachnospiraceae; g__Lachnospiraceae_NK4A136_group; s__uncultured_bacterium	0	0	0	0	0	0	0	0	0	153	0	76	38	0	0	44	64	0
a3b3d240c45b782e60e07e9f7d29ff5c	d__Bacteria; p__Firmicutes; c__Clostridia; o__Peptostreptococcales-Tissierellales; f__Peptostreptococcaceae; g__Peptostreptococcus; s__uncultured_bacterium	0	0	0	0	0	0	0	0	0	0	0	0	0	121	0	0	0	0
99d327135746bef7062ca9186097c7b1	d__Bacteria; p__Firmicutes; c__Clostridia; o__Lachnospirales; f__Lachnospiraceae; g__[Eubacterium]_xylanophilum_group; s__uncultured_bacterium	20	95	0	0	0	84	14	119	0	0	0	0	0	0	0	0	0	0
cb34e1fa766890be7c34cc7d2dc08b1b	d__Bacteria; p__Firmicutes; c__Clostridia; o__Lachnospirales; f__Lachnospiraceae; g__Lachnoclostridium	0	0	25	0	0	0	0	0	0	63	60	47	0	64	10	97	38	180
0020ee0be02a5a1a8a19558035b7ea17	d__Bacteria; p__Firmicutes; c__Clostridia; o__Lachnospirales; f__Lachnospiraceae; g__[Eubacterium]_xylanophilum_group; s__uncultured_bacterium	0	0	499	47	117	0	0	0	0	0	0	0	0	0	0	0	0	0
d43ed378a846746647619025dcb17b10	d__Bacteria; p__Bacteroidota; c__Bacteroidia; o__Bacteroidales; f__Muribaculaceae; g__Muribaculaceae; s__uncultured_Bacteroidales	53	35	60	109	122	37	46	0	0	0	0	0	0	0	0	0	0	0
efe6d368dc9bc431d6aaaf795ab9df54	d__Bacteria; p__Firmicutes; c__Clostridia; o__Lachnospirales; f__Lachnospiraceae; g__Lachnospiraceae_NK4A136_group; s__uncultured_bacterium	22	57	43	28	34	142	0	0	0	0	0	110	36	0	0	0	0	22
e324256f60ff7e55c6ce9dbfc032644b	d__Bacteria; p__Firmicutes; c__Clostridia; o__Oscillospirales; f__Ruminococcaceae; g__[Eubacterium]_siraeum_group; s__uncultured_bacterium	6	44	169	0	0	39	0	237	0	0	0	0	0	0	0	0	0	0
c4fce517571e2bb80437ffd05e6faab8	d__Bacteria; p__Firmicutes; c__Clostridia; o__Lachnospirales; f__Lachnospiraceae	0	0	0	0	0	0	0	0	0	24	48	18	0	0	0	179	64	41
c5b453f81a5a54d5d4127888060e7ce4	d__Bacteria; p__Bacteroidota; c__Bacteroidia; o__Bacteroidales; f__Muribaculaceae; g__Muribaculaceae	0	0	0	0	0	50	90	153	103	0	0	0	0	0	0	0	0	0
80c0aa9b3676eae5d73e839c4ae41f7e	d__Bacteria; p__Firmicutes; c__Clostridia; o__Lachnospirales; f__Lachnospiraceae; g__Lachnospiraceae_NK4A136_group	75	110	31	0	0	0	0	92	0	0	0	0	0	0	0	0	0	0
99d2a87b605975cc09a3a76246060920	d__Bacteria; p__Firmicutes; c__Clostridia; o__Lachnospirales; f__Lachnospiraceae; g__Lachnospiraceae_NK4A136_group	21	22	0	0	0	11	0	22	0	0	0	39	23	0	0	0	17	369
890eb9242a407d4bf47d324d8de14335	d__Bacteria; p__Firmicutes; c__Clostridia; o__Lachnospirales; f__Lachnospiraceae; g__Lachnoclostridium; s__[Clostridium]_scindens	0	0	0	0	0	0	0	0	0	34	52	129	51	0	0	19	15	16
e7b1e43521cc51a6a9ddf5db2a8220e5	d__Bacteria; p__Firmicutes; c__Clostridia; o__Peptococcales; f__Peptococcaceae; g__uncultured; s__uncultured_bacterium	22	57	40	9	11	40	0	0	0	42	41	40	23	15	0	22	0	33
cea9942f93bfcaf3fd2c18d98259732b	d__Bacteria; p__Firmicutes; c__Clostridia; o__Lachnospirales; f__Lachnospiraceae; g__A2; s__uncultured_bacterium	0	0	0	0	0	14	0	0	0	0	56	45	0	7	0	13	34	331
623545485087fe0d7f837932d708ca88	d__Bacteria; p__Bacteroidota; c__Bacteroidia; o__Bacteroidales; f__Muribaculaceae; g__Muribaculaceae; s__unidentified	0	48	182	89	67	0	0	57	0	0	0	0	0	0	0	0	0	0
743653ee83c99740a77683635c3037fe	d__Bacteria; p__Firmicutes; c__Clostridia; o__Lachnospirales; f__Lachnospiraceae; g__Roseburia; s__uncultured_bacterium	15	27	0	0	0	0	0	0	0	0	153	0	0	28	0	24	180	123
afa948719de108054c53424f996b0a60	d__Bacteria; p__Firmicutes; c__Clostridia; o__Lachnospirales; f__Lachnospiraceae; g__Lachnospiraceae_UCG-006; s__Clostridium_sp.	14	79	63	0	0	0	0	17	0	22	33	87	39	10	0	0	36	0
d64044a468d975c9f75d07f4bab99048	d__Bacteria; p__Firmicutes; c__Bacilli; o__Erysipelotrichales; f__Erysipelotrichaceae; g__Turicibacter; s__Turicibacter_sp.	0	0	0	0	0	0	0	0	0	0	0	0	0	0	599	0	0	0
144f3fe579e3d828dfa76b2b582d0475	d__Bacteria; p__Firmicutes; c__Clostridia; o__Oscillospirales; f__Butyricicoccaceae; g__Butyricicoccus; s__uncultured_bacterium	0	0	97	65	68	119	0	73	6	0	0	0	0	0	0	0	0	0
b32b0a74453f46e3768db9df81a03843	d__Bacteria; p__Firmicutes; c__Clostridia; o__Lachnospirales; f__Lachnospiraceae; g__uncultured; s__uncultured_bacterium	21	45	5	12	12	32	0	65	0	61	12	0	0	7	0	0	0	56
e0173c44fcc5eb4ca8ecb0100735c0a4	d__Bacteria; p__Bacteroidota; c__Bacteroidia; o__Bacteroidales; f__Rikenellaceae; g__Alistipes	54	56	84	43	31	16	0	35	0	0	0	0	0	0	0	0	0	0
8ed5d1539276db9fe652f0543e96725f	d__Bacteria; p__Firmicutes; c__Clostridia; o__Lachnospirales; f__Lachnospiraceae; g__Roseburia; s__uncultured_bacterium	27	217	12	0	0	119	0	0	0	0	0	0	0	0	0	0	0	0
771ac41245b9a0e829d168e4f2149a37	d__Bacteria; p__Firmicutes; c__Clostridia; o__Lachnospirales; f__Lachnospiraceae; g__Lachnoclostridium	57	122	165	0	0	0	0	11	23	0	0	0	0	0	0	0	0	0
8e42122edcb6b6b04c69ea704481fb62	d__Bacteria; p__Bacteroidota; c__Bacteroidia; o__Bacteroidales; f__Muribaculaceae; g__Muribaculaceae; s__uncultured_bacterium	116	78	18	28	34	10	0	34	0	0	0	0	0	0	0	0	0	0
b7c7bf45ad9c008e4e9e023ce7c614ac	d__Bacteria; p__Firmicutes; c__Clostridia; o__Lachnospirales; f__Lachnospiraceae	0	0	0	0	0	0	0	0	0	49	50	70	69	0	0	69	37	69
a2f10386c444a35f98ed662aa17cd3da	d__Bacteria; p__Bacteroidota; c__Bacteroidia; o__Bacteroidales; f__Rikenellaceae; g__Alistipes; s__uncultured_bacterium	73	102	0	75	109	58	0	0	0	0	0	0	0	0	0	0	0	0
3c829cec651dcaf3f6ed40eef3e94b63	d__Bacteria; p__Firmicutes; c__Clostridia; o__Lachnospirales; f__Lachnospiraceae; g__A2; s__uncultured_bacterium	8	0	0	0	0	128	8	0	0	91	21	178	68	0	0	0	0	0
5b66f3fca59b461778bc9047f49f8f9b	d__Bacteria; p__Firmicutes; c__Clostridia; o__Lachnospirales; f__Lachnospiraceae	23	86	21	23	36	66	12	21	0	14	0	11	0	14	0	44	21	0
7eef91cec29d10905c7343b9a3b2e98e	d__Bacteria; p__Bacteroidota; c__Bacteroidia; o__Bacteroidales; f__Muribaculaceae; g__Muribaculaceae; s__uncultured_bacterium	0	0	0	0	0	0	0	0	0	108	0	0	0	0	0	68	0	0
984cc2f6f48a2dfe6854f1cd36ec9897	d__Bacteria; p__Actinobacteriota; c__Coriobacteriia; o__Coriobacteriales; f__Eggerthellaceae; g__Enterorhabdus; s__Adlercreutzia_mucosicola	0	0	0	0	0	0	63	0	107	8	7	7	0	0	0	7	12	114
a14fb58e8df8f8e8c9af10c59595f93a	d__Bacteria; p__Firmicutes; c__Clostridia; o__Lachnospirales; f__Lachnospiraceae; g__Lachnospiraceae_FCS020_group; s__mouse_gut	25	63	0	29	43	162	69	0	21	0	0	0	0	0	0	0	0	0
0f2d9e9dc560e5f244617f2e56a35f1f	d__Bacteria; p__Firmicutes; c__Clostridia; o__Lachnospirales; f__Lachnospiraceae	0	0	0	0	0	0	0	0	0	28	281	0	0	0	0	43	0	17
401e2eee39fcf5966f61be05f7df50e6	d__Bacteria; p__Firmicutes; c__Clostridia; o__Oscillospirales; f__Ruminococcaceae; g__uncultured; s__uncultured_bacterium	0	0	0	0	0	23	0	0	0	20	63	66	20	0	0	32	27	151
b70adab3f7628c88f4671819886e116d	d__Bacteria; p__Firmicutes; c__Clostridia; o__Clostridia_UCG-014; f__Clostridia_UCG-014; g__Clostridia_UCG-014	0	12	22	20	18	10	0	52	11	0	0	29	38	0	0	134	0	25
afbf65d944493f3bb94f5458c01a2978	d__Bacteria; p__Firmicutes; c__Bacilli; o__Lactobacillales; f__Streptococcaceae; g__Streptococcus; s__Streptococcus_danieliae	0	0	0	0	0	0	207	0	275	0	0	0	0	0	0	0	0	0
40601bb335e898d24650af8d1221c7cc	d__Bacteria; p__Firmicutes; c__Bacilli; o__RF39; f__RF39; g__RF39; s__unidentified	0	0	0	0	0	0	0	0	0	32	64	32	0	0	0	311	0	27
e65c5e2e3780a2f24ea0f5901ffaa4c8	d__Bacteria; p__Firmicutes; c__Clostridia; o__Oscillospirales; f__Butyricicoccaceae; g__UCG-009; s__uncultured_bacterium	9	35	48	10	11	25	0	16	0	8	80	39	0	0	0	0	0	45
088cf35f30ea7a5ba1af3ea2f8cabdff	d__Bacteria; p__Firmicutes; c__Clostridia; o__Clostridia_vadinBB60_group; f__Clostridia_vadinBB60_group; g__Clostridia_vadinBB60_group; s__uncultured_bacterium	0	16	43	7	16	61	0	82	0	0	101	10	0	0	0	27	0	3
42dc6ede746ce48604c0e8035d16cc37	d__Bacteria; p__Firmicutes; c__Bacilli; o__Paenibacillales; f__Paenibacillaceae; g__Paenibacillus; s__Paenibacillus_hordei	0	0	0	0	0	0	0	0	0	0	0	0	0	9	0	0	0	0
a82b21ad406b3c786a748deafb94ad1d	d__Bacteria; p__Firmicutes; c__Clostridia; o__Lachnospirales; f__Lachnospiraceae; g__Lachnospiraceae_UCG-006; s__uncultured_bacterium	20	36	151	0	14	35	70	0	89	0	0	0	0	0	0	0	0	0
2f39a4d8505177aae740cc9d6e9784bc	d__Bacteria; p__Firmicutes; c__Clostridia; o__Lachnospirales; f__Lachnospiraceae; g__A2; s__uncultured_bacterium	0	0	0	0	0	0	0	0	0	17	8	110	12	0	0	0	237	10
7ab5f910e39200137d2075cfd638d013	d__Bacteria; p__Actinobacteriota; c__Coriobacteriia; o__Coriobacteriales; f__Eggerthellaceae; g__Enterorhabdus; s__uncultured_bacterium	0	9	19	0	3	0	0	11	44	43	38	25	24	0	0	20	0	22
8350079bc93bfbec110b2931f96d6f05	d__Bacteria; p__Bacteroidota; c__Bacteroidia; o__Bacteroidales; f__Muribaculaceae; g__Muribaculaceae; s__uncultured_organism	22	29	45	51	54	19	5	140	11	0	0	0	0	0	0	0	0	0
2c510f9865aba24eb0596e11c8870b05	d__Bacteria; p__Firmicutes; c__Clostridia; o__Lachnospirales; f__Lachnospiraceae; g__A2	0	7	0	0	0	0	0	0	0	13	112	70	31	13	0	16	15	17
d6d02e334b853523ee0b7837a853f383	d__Bacteria; p__Desulfobacterota; c__Desulfovibrionia; o__Desulfovibrionales; f__Desulfovibrionaceae; g__Bilophila; s__uncultured_bacterium	4	50	57	2	5	79	11	154	0	0	0	0	0	0	0	0	0	0
553742186c1869cd69aeb9fc1685869f	d__Bacteria; p__Desulfobacterota; c__Desulfovibrionia; o__Desulfovibrionales; f__Desulfovibrionaceae; g__Desulfovibrio; s__uncultured_bacterium	0	0	110	0	0	0	175	0	64	0	0	0	0	0	0	0	0	0
dadec627e95a61e7d7bd0c863e4c44c9	d__Bacteria; p__Actinobacteriota; c__Actinobacteria; o__Micrococcales; f__Sanguibacteraceae; g__Sanguibacter	0	0	0	0	0	0	0	0	0	0	0	0	0	36	0	0	0	0
7747ddb4d275bd81e6de8a87b3853af8	d__Bacteria; p__Desulfobacterota; c__Desulfovibrionia; o__Desulfovibrionales; f__Desulfovibrionaceae; g__uncultured; s__uncultured_bacterium	0	0	0	0	0	0	0	0	0	0	0	0	0	72	0	0	2	0
de11b1d7a848c838a851522e47dab8a9	Unassigned	0	0	0	0	0	0	0	0	7	0	0	0	0	54	0	0	0	3
9d82ae85ec9bb5800079557d4dc87be7	d__Bacteria; p__Bacteroidota; c__Bacteroidia; o__Bacteroidales; f__Muribaculaceae; g__Muribaculaceae; s__uncultured_Bacteroidales	0	0	57	119	83	0	0	68	0	0	0	0	0	0	0	0	0	0
bf141ce59fb1d98ba2e9f51a97c603e8	d__Bacteria; p__Firmicutes; c__Clostridia; o__Oscillospirales; f__Oscillospiraceae	0	34	0	0	0	63	0	44	0	59	58	36	0	0	0	51	0	73
23c1dd03e5ef13580ac94650a76cca78	d__Bacteria; p__Bacteroidota; c__Bacteroidia; o__Bacteroidales; f__Muribaculaceae; g__Muribaculaceae; s__uncultured_bacterium	50	37	34	70	42	39	14	19	0	0	0	0	0	0	0	0	0	0
4528f873cd7ae7b3fed35c0c22b3ce20	d__Bacteria; p__Firmicutes; c__Clostridia; o__Lachnospirales; f__Lachnospiraceae	72	147	32	9	25	73	39	0	0	0	0	0	0	0	0	0	0	0
4e4cacfe38dc0bec509e03003cf6560b	d__Bacteria; p__Firmicutes; c__Bacilli; o__Staphylococcales; f__Staphylococcaceae; g__Staphylococcus	0	0	0	0	0	0	0	0	0	59	21	0	0	109	0	0	0	0
159f4bd43719f4226ae35e9f3a257ba5	d__Bacteria; p__Firmicutes; c__Clostridia; o__Oscillospirales; f__Oscillospiraceae; g__uncultured; s__uncultured_bacterium	0	6	0	0	0	0	0	0	0	0	33	260	51	0	0	51	0	30
7128a4db2d9f860a600485d996f7e091	d__Bacteria; p__Firmicutes; c__Clostridia; o__Lachnospirales; f__Lachnospiraceae; g__Acetatifactor; s__Acetatifactor_muris	0	0	0	9	18	0	0	0	0	0	73	32	7	0	0	73	26	107
a10e56c3a2715646a0795a4197434647	d__Bacteria; p__Firmicutes; c__Clostridia; o__Lachnospirales; f__Lachnospiraceae; g__Roseburia; s__uncultured_bacterium	0	0	0	0	0	0	0	0	0	0	147	0	0	0	0	11	0	0
429628aacbaf684b36db625b021978eb	d__Bacteria; p__Firmicutes; c__Bacilli; o__RF39; f__RF39; g__RF39	0	0	0	0	0	0	0	0	0	0	37	0	24	0	0	74	3	22
63ebe7e5a082d46b9579a3e08fcdd0f4	d__Bacteria; p__Firmicutes; c__Clostridia; o__Lachnospirales; f__Lachnospiraceae	30	37	0	0	0	0	0	37	0	0	50	51	31	17	0	11	36	22
d4a52d65b2e49ba1e90417a7a80ddcd9	d__Bacteria; p__Firmicutes; c__Clostridia; o__Clostridia_UCG-014; f__Clostridia_UCG-014; g__Clostridia_UCG-014	0	0	17	0	0	0	6	0	0	39	116	13	14	0	0	66	0	0
e2bebd0eb850939e3ab5c3627bc5f261	d__Bacteria; p__Firmicutes; c__Clostridia; o__Oscillospirales; f__Oscillospiraceae; g__uncultured	23	95	60	0	0	39	0	65	0	0	0	0	0	0	0	0	0	0
9d8da14f20bf69d4450e9f0851873636	d__Bacteria; p__Firmicutes; c__Clostridia; o__Lachnospirales; f__Lachnospiraceae	0	19	33	0	24	27	57	35	0	0	19	23	0	0	0	75	0	0
815e3202678b49e7f0b351a5be11dd85	d__Bacteria; p__Firmicutes; c__Clostridia; o__Oscillospirales; f__Ruminococcaceae; g__Incertae_Sedis	0	0	0	0	0	0	0	0	0	78	137	87	15	0	0	0	0	88
663c79441bd593f5821030ce16df1dbd	d__Bacteria; p__Firmicutes; c__Bacilli; o__Lactobacillales; f__Enterococcaceae; g__Enterococcus	0	0	0	0	0	0	33	0	366	0	0	0	0	0	0	0	0	0
c80a12499c43deae4b8b8a3ffe6e5767	d__Bacteria; p__Firmicutes; c__Clostridia; o__Oscillospirales; f__Oscillospiraceae; g__NK4A214_group; s__unidentified	32	21	50	20	19	0	0	56	0	18	9	0	8	0	0	18	0	8
f1a19f355668a8aab3c8152791b1cffc	d__Bacteria; p__Firmicutes; c__Clostridia; o__Lachnospirales; f__Lachnospiraceae; g__Lachnospiraceae_NK4A136_group; s__Lachnospiraceae_bacterium	42	0	0	0	0	196	0	0	0	0	0	0	0	0	0	0	0	0
b84049ea91c66ed4d1440e020383ebfe	d__Bacteria; p__Firmicutes; c__Clostridia; o__Lachnospirales; f__Lachnospiraceae; g__ASF356; s__uncultured_bacterium	0	113	39	59	98	0	0	0	0	0	0	0	0	0	0	0	0	0
97c8f75a0e6db1870c497add54a65876	d__Bacteria; p__Firmicutes; c__Clostridia; o__Clostridia_UCG-014; f__Clostridia_UCG-014; g__Clostridia_UCG-014	0	0	0	0	0	0	0	0	0	14	0	0	0	0	0	0	0	0
03f1ec4ae90bad4ae8dbcb6291c02832	d__Bacteria; p__Firmicutes; c__Clostridia; o__Lachnospirales; f__Lachnospiraceae	0	17	0	0	18	18	8	7	15	29	19	0	0	0	0	38	0	68
e6e736770ba0182e08607e5032536759	d__Bacteria; p__Firmicutes; c__Clostridia; o__Lachnospirales; f__Lachnospiraceae; g__Dorea	0	0	0	0	0	0	0	0	0	0	0	0	0	0	0	0	0	142
cee20ce431b3431f579f9155b565b6c0	d__Bacteria; p__Firmicutes; c__Clostridia; o__Lachnospirales; f__Lachnospiraceae; g__Lachnoclostridium	0	0	0	0	0	0	0	0	0	0	53	0	0	0	0	42	0	213
53cdd3bb135836001114532e68b29c93	d__Bacteria; p__Firmicutes; c__Clostridia; o__Oscillospirales; f__Oscillospiraceae; g__Oscillibacter; s__uncultured_bacterium	0	0	63	0	0	61	0	201	0	0	0	0	0	0	0	0	0	0
c3cbd1bc80fdc37704c282050c8648a5	d__Bacteria; p__Bacteroidota; c__Bacteroidia; o__Bacteroidales; f__Muribaculaceae; g__Muribaculaceae; s__uncultured_Bacteroidales	60	36	0	0	0	47	28	0	50	0	0	0	0	0	0	0	0	0
634aaa239089156ae20d938019fbb335	d__Bacteria; p__Bacteroidota; c__Bacteroidia; o__Bacteroidales; f__Prevotellaceae; g__Prevotella; s__Prevotella_bivia	0	15	25	0	32	15	16	18	11	12	0	17	10	6	0	18	0	9
eea184777df33995fd531ab348693bfd	d__Bacteria; p__Firmicutes; c__Clostridia; o__Monoglobales; f__Monoglobaceae; g__Monoglobus; s__uncultured_rumen	0	0	11	0	0	0	0	41	10	11	32	0	0	0	0	38	4	7
af9bd339e74d03e3a08e6bf87b3b1c00	d__Bacteria; p__Firmicutes; c__Clostridia; o__Clostridia_UCG-014; f__Clostridia_UCG-014; g__Clostridia_UCG-014	0	0	11	0	0	0	0	11	0	22	15	18	27	0	0	40	0	0
ac98106b035b8324b37b59302fd1ea8a	d__Bacteria; p__Firmicutes; c__Clostridia; o__Oscillospirales; f__Ruminococcaceae; g__Anaerotruncus; s__uncultured_bacterium	0	29	11	0	15	41	0	0	0	0	36	13	0	0	0	0	78	125
c560874d1a31356e40843ade717a74c2	d__Bacteria; p__Bacteroidota; c__Bacteroidia; o__Bacteroidales; f__Muribaculaceae; g__Muribaculaceae; s__uncultured_bacterium	19	10	48	34	23	16	5	93	21	0	0	0	0	0	0	0	0	0
041212830fe82d644b63fa5f1b68800d	d__Bacteria; p__Firmicutes; c__Clostridia; o__Oscillospirales; f__UCG-010; g__UCG-010; s__uncultured_organism	0	0	0	0	0	0	0	0	0	54	24	20	18	0	0	23	0	25
57da880be93cda85c13efe1e01de78b4	d__Bacteria; p__Firmicutes; c__Clostridia; o__Lachnospirales; f__Lachnospiraceae	0	0	0	0	0	0	0	0	0	46	110	56	17	34	0	0	0	0
a179a3aea9bdbaac7c8f3bff16bfb494	d__Bacteria; p__Firmicutes; c__Bacilli; o__Lactobacillales; f__Leuconostocaceae; g__Weissella	0	0	0	0	0	0	0	0	0	0	0	0	0	40	0	0	0	0
9b9b4a9a674d7457dd8cd384200dacaf	d__Bacteria; p__Firmicutes; c__Clostridia; o__Clostridia_vadinBB60_group; f__Clostridia_vadinBB60_group; g__Clostridia_vadinBB60_group; s__unidentified	0	0	0	0	0	0	0	0	0	0	0	0	0	0	0	133	0	85
43da0517031cac80fc29c033d54ccbd4	d__Bacteria; p__Firmicutes; c__Clostridia; o__Lachnospirales; f__Lachnospiraceae	0	46	0	0	0	0	0	8	0	0	0	20	9	0	0	57	0	71
fd203e2f7d89f10e908a686f50ec9b37	d__Bacteria; p__Firmicutes; c__Clostridia; o__Oscillospirales; f__Oscillospiraceae; g__Colidextribacter	0	80	0	0	22	118	0	53	0	0	0	0	0	0	0	0	0	0
7c324c9774c3c0884d1e7487b1427a49	d__Bacteria; p__Firmicutes; c__Clostridia; o__Oscillospirales; f__Oscillospiraceae; g__uncultured; s__uncultured_bacterium	14	57	32	0	20	46	0	35	0	0	10	0	0	0	0	0	0	0
5fe350f591d1f82ee5f2a0c8a8b9bca8	d__Bacteria; p__Actinobacteriota; c__Actinobacteria; o__Bifidobacteriales; f__Bifidobacteriaceae; g__Bifidobacterium	0	0	33	33	15	0	62	0	121	0	28	0	10	0	0	0	0	0
ca0e4cbe4a6753021de7f2e677c03730	d__Bacteria; p__Firmicutes; c__Clostridia; o__Oscillospirales; f__UCG-010; g__UCG-010	17	18	76	42	46	19	7	24	0	0	0	0	0	0	0	0	0	0
41cbe6c259771cba99a76662d1fbf8b6	d__Bacteria; p__Firmicutes; c__Clostridia; o__Lachnospirales; f__Lachnospiraceae; g__Lachnoclostridium	0	0	0	17	0	32	166	0	50	0	0	0	0	0	0	0	0	36
9730cc3d47181da5a79f43bd0592f4e6	d__Bacteria; p__Firmicutes; c__Clostridia; o__Oscillospirales; f__Butyricicoccaceae; g__Butyricicoccus; s__uncultured_bacterium	13	59	0	0	0	117	20	0	0	0	0	0	0	0	0	0	0	0
e23e4f0b8fa765d71339a609c9949645	d__Bacteria; p__Firmicutes; c__Clostridia; o__Oscillospirales; f__Oscillospiraceae; g__uncultured; s__uncultured_bacterium	14	28	27	12	16	30	0	19	0	13	20	12	0	0	0	9	0	26
e64f6403d1bac7c20abae33417a4a4cd	d__Bacteria; p__Firmicutes; c__Clostridia; o__Oscillospirales; f__Oscillospiraceae; g__Oscillibacter; s__uncultured_bacterium	15	66	8	20	23	65	0	15	0	0	0	0	0	0	0	0	0	0
a00830ecc30d45252a284502f16ec9bf	d__Bacteria; p__Bacteroidota; c__Bacteroidia; o__Bacteroidales; f__Muribaculaceae; g__Muribaculaceae; s__uncultured_Bacteroidales	28	0	0	0	0	0	62	0	35	0	0	0	0	0	0	0	0	0
deb46e9c24ab7a59b6c44156a118b6fa	d__Bacteria; p__Firmicutes; c__Clostridia; o__Lachnospirales; f__Lachnospiraceae	9	95	14	0	0	0	0	94	0	0	0	0	0	0	0	0	0	0
ac211f45f1c8a9ba079af24d51e3d248	d__Bacteria; p__Firmicutes; c__Clostridia; o__Monoglobales; f__Monoglobaceae; g__Monoglobus	0	0	0	0	0	0	0	0	0	8	31	21	22	34	0	58	0	55
d0a08a6ccc08f2e5fff18d2211c5109e	d__Bacteria; p__Firmicutes; c__Clostridia; o__Lachnospirales; f__Lachnospiraceae	10	17	0	0	0	72	39	0	11	0	22	14	0	0	0	11	14	20
47d4112df94f2e7be7b910a3e392dba8	d__Bacteria; p__Actinobacteriota; c__Coriobacteriia; o__Coriobacteriales; f__Eggerthellaceae; g__Enterorhabdus; s__uncultured_bacterium	7	17	19	0	6	6	78	0	122	0	0	0	0	0	0	0	0	0
64106b2886c94bb9f1db4680ce341f3a	d__Bacteria; p__Firmicutes; c__Clostridia; o__Lachnospirales; f__Lachnospiraceae; g__Lachnospiraceae_FCS020_group	5	26	26	10	14	43	29	0	15	17	10	7	6	6	0	0	0	25
61b0fc1a40125b67d8eb4e2b3bb55033	d__Bacteria; p__Firmicutes; c__Clostridia; o__Lachnospirales; f__Lachnospiraceae; g__ASF356; s__uncultured_bacterium	0	18	66	0	0	39	0	0	0	0	0	0	0	0	0	0	0	13
8db4287cbbf0ef950f0e0635d2c7c6d7	d__Bacteria; p__Firmicutes; c__Clostridia; o__Lachnospirales; f__Lachnospiraceae	0	0	0	28	34	83	22	43	0	0	0	0	0	0	0	0	0	0
bf986ff31d149672c9cbc82c6acd02af	d__Bacteria; p__Firmicutes; c__Clostridia; o__Lachnospirales; f__Lachnospiraceae; g__Marvinbryantia; s__Clostridiales_bacterium	23	37	29	13	13	0	0	0	0	10	22	0	0	0	0	0	0	0
5193a09b278af4704714a9a480b56335	d__Bacteria; p__Firmicutes; c__Clostridia; o__Clostridia_UCG-014; f__Clostridia_UCG-014; g__Clostridia_UCG-014; s__unidentified	0	0	0	0	0	0	0	0	0	156	0	0	29	24	0	64	0	0
1be460be3b666ce964dda4722d84ad8e	d__Bacteria; p__Firmicutes; c__Clostridia; o__Oscillospirales; f__Ruminococcaceae; g__uncultured; s__uncultured_bacterium	14	32	28	14	29	42	0	0	0	0	24	0	0	0	0	0	0	0
ec24e43c814761402b8f7dac5876c93d	d__Bacteria; p__Firmicutes; c__Clostridia; o__Lachnospirales; f__Lachnospiraceae	0	46	11	29	36	38	16	0	7	37	0	0	0	0	0	0	0	0
9547443ca193ebb13b05e0ebade6301a	d__Bacteria; p__Firmicutes; c__Clostridia; o__Lachnospirales; f__Lachnospiraceae; g__Roseburia; s__Eubacterium_plexicaudatum	0	0	105	0	0	0	0	98	8	0	0	0	0	0	0	0	0	0
feb983d4713911ebc0a262b4796475fd	d__Bacteria; p__Firmicutes; c__Clostridia; o__Lachnospirales; f__Lachnospiraceae; g__Tyzzerella	0	0	0	0	0	0	0	30	5	0	0	0	0	35	0	29	70	7
8705f31bdca195e028e12a75eb594576	d__Bacteria; p__Firmicutes; c__Clostridia; o__Oscillospirales; f__Oscillospiraceae; g__UCG-005	0	0	0	0	0	0	0	9	0	24	76	19	12	0	0	26	0	56
961456b2721190d5251b9c0d168bb29c	d__Bacteria; p__Firmicutes; c__Clostridia; o__Lachnospirales; f__Lachnospiraceae; g__Lachnoclostridium	0	0	0	0	0	0	0	0	0	77	134	0	0	0	0	0	16	0
8d29a4b0e2aa4632d98d3b302ea9ef31	d__Bacteria; p__Actinobacteriota; c__Actinobacteria; o__Bifidobacteriales; f__Bifidobacteriaceae; g__Bifidobacterium	0	0	0	0	0	0	0	0	0	0	0	0	0	89	0	0	0	61
6e44ead3f2ba90c2d92aa0865aa62d2c	d__Bacteria; p__Firmicutes; c__Clostridia; o__Oscillospirales; f__Oscillospiraceae; g__Intestinimonas	0	12	15	6	0	20	0	14	0	25	22	13	12	0	0	12	6	18
c1b8287c24e782535ad8af8c18fa69a1	d__Bacteria; p__Firmicutes; c__Clostridia; o__Lachnospirales; f__Lachnospiraceae	8	34	45	22	37	59	0	0	0	0	15	0	0	0	0	0	0	26
e17671baf9f4a84784c8f562df8d85c9	d__Bacteria; p__Firmicutes; c__Clostridia; o__Peptostreptococcales-Tissierellales; f__Anaerovoracaceae; g__[Eubacterium]_nodatum_group	9	6	0	0	9	0	0	10	0	27	70	21	18	0	0	18	0	22
914e15be1af684ca056a0964caeb6458	d__Bacteria; p__Firmicutes; c__Clostridia; o__Lachnospirales; f__Lachnospiraceae; g__GCA-900066575; s__uncultured_bacterium	7	31	40	22	22	25	0	25	0	0	0	30	7	0	0	0	0	0
a96e26d91acd6f389a2da2e5a8d1efdc	d__Bacteria; p__Bacteroidota; c__Bacteroidia; o__Bacteroidales; f__Rikenellaceae; g__Alistipes; s__uncultured_bacterium	26	23	48	54	0	0	0	49	0	0	0	0	0	0	0	0	0	0
f976060612d6bdcf6abfad0b377edfe1	d__Bacteria; p__Firmicutes; c__Clostridia; o__Lachnospirales; f__Lachnospiraceae; g__Lachnospiraceae_NK4A136_group	0	32	100	17	29	41	0	0	0	0	0	0	0	0	0	0	0	0
8ba742f68eac37fe13c4b1904dbecfc1	d__Bacteria; p__Firmicutes; c__Clostridia; o__Lachnospirales; f__Lachnospiraceae; g__Lachnoclostridium	9	36	8	0	0	38	26	19	0	0	0	20	9	0	0	16	0	24
44325cca76468695ee411c5e1b4e3fa8	d__Bacteria; p__Cyanobacteria; c__Vampirivibrionia; o__Gastranaerophilales; f__Gastranaerophilales; g__Gastranaerophilales; s__uncultured_bacterium	0	33	36	42	28	29	0	63	0	0	0	0	0	0	0	0	0	0
27ad6633cf9e4fe7c8ca9b88903f41bf	d__Bacteria; p__Firmicutes; c__Clostridia; o__Lachnospirales; f__Lachnospiraceae; g__Roseburia; s__uncultured_bacterium	24	62	0	0	7	91	0	17	0	0	0	0	0	0	0	0	0	0
d42113be1d92d751843ca6367d805371	d__Bacteria; p__Bacteroidota; c__Bacteroidia; o__Bacteroidales; f__Rikenellaceae; g__Rikenellaceae_RC9_gut_group; s__uncultured_organism	40	47	0	37	38	0	0	34	0	0	0	0	0	0	0	0	0	0
f5b87f21345b27fae03e314619a16908	d__Bacteria; p__Firmicutes; c__Clostridia; o__Lachnospirales; f__Lachnospiraceae; g__Lachnospiraceae_FCS020_group; s__uncultured_bacterium	0	61	0	35	44	66	0	0	0	0	0	0	0	0	0	0	0	0
fd2a9303e201839ddc223b25b6df6bcd	d__Bacteria; p__Firmicutes; c__Clostridia; o__Oscillospirales; f__Oscillospiraceae	0	40	23	0	0	56	0	122	0	0	0	0	0	0	0	0	0	0
07f38f8f2bbdfe7754f736722ed759ef	d__Bacteria; p__Firmicutes; c__Clostridia; o__Lachnospirales; f__Lachnospiraceae; g__Lachnospiraceae_UCG-004	18	33	0	0	8	20	9	10	0	0	0	15	0	23	0	39	0	55
0ea968e8470c11541f72dfcede4c8d8f	d__Bacteria; p__Firmicutes; c__Clostridia; o__Lachnospirales; f__Lachnospiraceae; g__Roseburia	0	0	0	0	0	0	0	0	0	0	0	0	0	0	0	17	121	0
66f2a78c819a055ce8cb690341f68de8	d__Bacteria; p__Firmicutes; c__Clostridia; o__Lachnospirales; f__Lachnospiraceae	0	0	0	0	0	0	0	37	0	0	0	0	0	0	0	0	0	0
7e4795b23ae62046d864e9f1e28811da	d__Bacteria; p__Firmicutes; c__Clostridia; o__Lachnospirales; f__Lachnospiraceae; g__Lachnospiraceae_NK4A136_group	43	78	0	0	0	0	0	0	0	0	0	0	0	0	0	0	0	0
bd827f0a6c431d4294521326d61e1f6d	d__Bacteria; p__Firmicutes; c__Clostridia; o__Lachnospirales; f__Lachnospiraceae	0	0	8	0	0	10	0	191	0	0	0	0	0	0	0	0	0	0
bddee2e4bc248ebe2db8faf61587ace2	d__Bacteria; p__Firmicutes; c__Clostridia; o__Lachnospirales; f__Lachnospiraceae; g__Lachnospiraceae_NK4A136_group	0	0	0	44	67	0	0	0	0	0	0	0	0	0	0	0	0	0
a20f9b25af4452ed6e5aa4f2373ea833	d__Bacteria; p__Firmicutes; c__Clostridia; o__Lachnospirales; f__Lachnospiraceae	19	58	12	0	0	31	0	13	0	0	0	0	0	0	0	0	0	0
e63a384da4fb57dc17415c258f4b3fe9	d__Bacteria; p__Firmicutes; c__Clostridia; o__Lachnospirales; f__Lachnospiraceae	0	0	0	0	0	40	0	0	0	0	0	0	0	0	0	0	0	0
87567232ee82aec2ef9b3a4829303e45	d__Bacteria; p__Firmicutes; c__Clostridia; o__Oscillospirales; f__Oscillospiraceae; g__uncultured; s__uncultured_bacterium	10	22	64	0	0	0	0	25	0	0	35	24	0	0	0	0	0	11
8e06057371209aa51d66bf493840a414	d__Bacteria; p__Firmicutes; c__Clostridia; o__Lachnospirales; f__Lachnospiraceae	0	25	0	11	0	40	34	0	0	30	0	0	0	0	0	0	0	51
e06c06e46dd546425eea522b7eb09446	d__Bacteria; p__Firmicutes; c__Clostridia; o__Lachnospirales; f__Lachnospiraceae; g__GCA-900066575; s__uncultured_bacterium	0	20	0	0	0	19	11	0	0	0	0	14	0	0	0	56	0	36
d3d2c5da0c2919b29b77ee1bbe373753	d__Bacteria; p__Firmicutes; c__Clostridia; o__Lachnospirales; f__Lachnospiraceae; g__Roseburia	19	19	0	0	0	0	0	25	0	0	0	0	0	0	0	0	0	0
5d0e22fa11fc893329926f6b840da060	d__Bacteria; p__Firmicutes; c__Clostridia; o__Oscillospirales; f__Oscillospiraceae; g__Colidextribacter	0	0	148	0	0	0	0	43	0	0	0	0	0	0	0	0	0	0
0e928dfcf41c729ab6c912a4848ef1f2	d__Bacteria; p__Firmicutes; c__Clostridia; o__Clostridiales; f__Clostridiaceae; g__Candidatus_Arthromitus; s__uncultured_bacterium	14	27	0	0	0	0	0	0	0	58	11	45	70	0	0	0	0	0
e486752d5c306ad2f389200323684a48	d__Bacteria; p__Firmicutes; c__Bacilli; o__RF39; f__RF39; g__RF39	0	0	0	0	0	0	0	0	0	35	0	0	0	0	0	162	35	11
2856b4a2f8c5cef6b9b4c4feeec67a7f	d__Bacteria; p__Firmicutes; c__Clostridia; o__Lachnospirales; f__Lachnospiraceae; g__uncultured; s__uncultured_bacterium	13	81	24	5	0	36	0	13	0	0	0	0	0	0	0	0	0	0
709dbb529c0d8eab107f03624501db96	d__Bacteria; p__Firmicutes; c__Bacilli; o__Erysipelotrichales; f__Erysipelotrichaceae; g__uncultured; s__uncultured_bacterium	0	0	33	26	21	14	0	83	0	0	0	0	0	0	0	0	0	0
2eb740e16c42b166015d4db2d849c424	d__Bacteria; p__Firmicutes; c__Bacilli; o__Lactobacillales; f__Lactobacillaceae; g__Lactobacillus	0	0	70	0	12	0	55	0	97	0	0	0	0	0	0	0	0	0
eccd7820f3e00427b8e5e20683b29262	d__Bacteria; p__Firmicutes; c__Clostridia; o__Lachnospirales; f__Lachnospiraceae	0	0	0	15	21	109	11	9	0	0	10	5	0	0	0	0	0	0
3397eff4588b0468fddb93ebac9db31c	d__Bacteria; p__Firmicutes; c__Bacilli; o__Bacillales; f__Bacillaceae; g__Geobacillus	0	0	0	0	0	0	0	0	0	0	0	0	0	43	0	0	0	0
35822a75748958d662e631f01a78410c	d__Bacteria; p__Firmicutes; c__Clostridia; o__Lachnospirales; f__Lachnospiraceae; g__[Eubacterium]_ventriosum_group; s__uncultured_Clostridiales	0	0	0	0	0	0	0	0	0	47	21	24	17	0	0	34	0	0
2b4b191b5e84341667aa90ef118454b9	d__Bacteria; p__Firmicutes; c__Clostridia; o__Lachnospirales; f__Lachnospiraceae; g__Marvinbryantia; s__uncultured_bacterium	0	39	35	69	37	0	0	0	0	0	0	0	0	0	0	0	0	0
cae2da4e292bc63db3f85b6febdab924	d__Bacteria; p__Firmicutes; c__Clostridia; o__Lachnospirales; f__Lachnospiraceae; g__Lachnospiraceae_NK4A136_group; s__uncultured_bacterium	0	0	0	0	0	84	13	0	0	0	54	27	0	0	0	19	0	17
c0f8dda4241cf85e5d70e1bd8b208a70	d__Bacteria; p__Firmicutes; c__Clostridia; o__Lachnospirales; f__Lachnospiraceae	0	0	0	0	0	0	0	0	0	0	0	46	0	47	0	68	43	21
16f91014308cd4d41e9d67cf39195007	d__Bacteria; p__Firmicutes; c__Clostridia; o__Clostridia_vadinBB60_group; f__Clostridia_vadinBB60_group; g__Clostridia_vadinBB60_group; s__unidentified	6	15	14	0	7	9	0	0	0	12	0	0	0	0	0	10	0	6
a4ac217c75ab212de93e13c021eaeec2	d__Bacteria; p__Firmicutes; c__Clostridia; o__Lachnospirales; f__Lachnospiraceae; g__Lachnoclostridium	0	48	37	0	0	0	0	0	0	0	0	0	0	0	0	0	0	0
47234d61bbfab8867f9d390eb7f26dd1	d__Bacteria; p__Firmicutes; c__Clostridia; o__Lachnospirales; f__Lachnospiraceae; g__uncultured; s__Clostridium_sp.	0	32	18	0	10	18	0	0	4	0	22	19	12	0	0	0	0	8
975ba31449a71d4288ba59c309a2615f	d__Bacteria; p__Firmicutes; c__Clostridia; o__Lachnospirales; f__Lachnospiraceae; g__GCA-900066575; s__uncultured_bacterium	8	82	0	0	0	31	0	11	0	0	0	0	0	0	0	0	0	0
026ac7fd8279b1b99448929b4823e29e	d__Bacteria; p__Firmicutes; c__Clostridia; o__Lachnospirales; f__Lachnospiraceae; g__Lachnospiraceae_NK4A136_group	0	0	21	0	0	43	0	0	0	0	0	0	0	0	0	0	0	0
05ce7c5b59dcb3196083632b1127a189	d__Bacteria; p__Firmicutes; c__Bacilli; o__Acholeplasmatales; f__Acholeplasmataceae; g__Anaeroplasma; s__uncultured_bacterium	0	0	192	16	7	0	0	0	0	0	0	0	0	0	0	0	0	0
2be93cb6fdbb7cb2f7c4e7e5c48c91b1	d__Bacteria; p__Firmicutes; c__Clostridia; o__Peptostreptococcales-Tissierellales; f__Anaerovoracaceae; g__Family_XIII_UCG-001; s__uncultured_bacterium	0	16	24	0	4	18	0	41	0	8	0	14	0	0	0	0	15	26
54b8ca1a634942ca0ef6b3fb42614036	d__Bacteria; p__Firmicutes; c__Clostridia; o__Clostridia_vadinBB60_group; f__Clostridia_vadinBB60_group; g__Clostridia_vadinBB60_group; s__unidentified	0	0	0	0	0	0	0	42	0	15	0	0	0	0	0	0	0	110
3cb1daed0ce06963d6155dbe542bec59	d__Bacteria; p__Firmicutes; c__Clostridia; o__Clostridia_UCG-014; f__Clostridia_UCG-014; g__Clostridia_UCG-014	0	0	55	0	0	0	0	109	0	0	0	0	0	0	0	0	0	0
4868ee4205231936793c29f13cd8fe82	d__Bacteria; p__Firmicutes; c__Clostridia; o__Lachnospirales; f__Lachnospiraceae; g__uncultured; s__uncultured_bacterium	0	32	37	7	0	39	0	0	10	0	0	0	0	0	0	0	0	0
9a5c9d8fe5b0b494e110ed36f4f18663	d__Bacteria; p__Firmicutes; c__Clostridia; o__Lachnospirales; f__Lachnospiraceae; g__uncultured	9	10	17	0	0	0	0	0	0	15	41	29	0	0	0	0	0	32
db0ffd9e32c0e69fcf0180781512c508	d__Bacteria; p__Firmicutes; c__Clostridia; o__Lachnospirales; f__Lachnospiraceae	0	38	46	0	0	0	7	0	0	0	16	44	9	0	0	6	0	0
c1d518d9f5ba37d1f621119d469b992c	d__Bacteria; p__Desulfobacterota; c__Desulfovibrionia; o__Desulfovibrionales; f__Desulfovibrionaceae; g__uncultured; s__uncultured_Desulfovibrionales	5	27	18	0	7	17	0	82	0	0	0	0	0	0	0	0	0	0
9cff01d4f1801dd3fff999f42053a819	d__Bacteria; p__Firmicutes; c__Clostridia; o__Lachnospirales; f__Lachnospiraceae; g__uncultured	0	0	11	0	0	32	0	17	0	0	0	0	0	0	0	0	0	0
be83dd17050e541ef49076b23d2c38e6	d__Bacteria; p__Firmicutes; c__Clostridia; o__Lachnospirales; f__Lachnospiraceae	0	48	0	0	0	9	0	0	0	0	23	27	0	0	0	0	0	0
b75aa4110b6d7c21ad0b616c0d2c78cd	d__Bacteria; p__Firmicutes; c__Clostridia; o__Clostridia_UCG-014; f__Clostridia_UCG-014; g__Clostridia_UCG-014	0	0	0	0	0	0	0	0	0	200	0	0	0	0	0	0	0	0
24beb9000ec010ae3b9fa7ce3b0ba847	d__Bacteria; p__Bacteroidota; c__Bacteroidia; o__Bacteroidales; f__Marinifilaceae; g__Odoribacter; s__uncultured_bacterium	16	21	31	30	23	0	0	8	0	0	0	0	0	0	0	0	0	0
190bcf53c5b85687fcf8e4624cd3cafd	d__Bacteria; p__Cyanobacteria; c__Cyanobacteriia; o__Chloroplast; f__Chloroplast; g__Chloroplast	0	0	0	0	0	0	0	0	0	0	0	0	0	39	0	0	0	0
766762fdd09548b26b04d075d3a6e637	d__Bacteria; p__Firmicutes; c__Clostridia; o__Lachnospirales; f__Lachnospiraceae	0	0	40	0	0	0	0	0	0	0	40	0	0	0	3	0	20	35
1f15441c1172693a73f3f58a76a1709f	d__Bacteria; p__Proteobacteria; c__Alphaproteobacteria; o__Rhodospirillales; f__uncultured; g__uncultured; s__Azospirillum_sp.	19	21	37	16	9	0	0	79	0	0	0	0	0	0	0	0	0	0
7ff2bb8a5bd3fbdb64dd547f336c1feb	d__Bacteria; p__Firmicutes; c__Clostridia; o__Lachnospirales; f__Lachnospiraceae; g__Roseburia; s__uncultured_bacterium	0	26	0	0	0	0	0	0	0	0	16	0	0	13	0	26	63	0
d45e29d9587d400c97b1cf9904dc1bea	d__Bacteria; p__Firmicutes; c__Clostridia; o__Oscillospirales; f__Oscillospiraceae; g__Oscillibacter; s__uncultured_bacterium	0	0	0	0	0	0	0	12	0	30	0	21	0	0	0	0	0	24
0b2ec754114dfcb1b8e85c47d0c7b898	d__Bacteria; p__Firmicutes; c__Clostridia; o__Clostridia_UCG-014; f__Clostridia_UCG-014; g__Clostridia_UCG-014	0	0	0	0	0	0	0	0	0	17	0	13	23	0	0	16	0	0
305d76ad07c93ddb3bd23c0e7a6a51ac	d__Bacteria; p__Firmicutes; c__Clostridia; o__Lachnospirales; f__Lachnospiraceae; g__uncultured; s__uncultured_bacterium	0	0	0	0	0	0	0	0	0	0	0	0	0	0	0	61	43	0
09a334b9bb574200ce529e595401a4b7	d__Bacteria; p__Firmicutes; c__Clostridia; o__Lachnospirales; f__Lachnospiraceae; g__Lachnospiraceae_UCG-006; s__uncultured_bacterium	0	0	184	0	0	0	0	0	0	0	0	0	0	0	0	0	0	0
38e75b4cc3e47f9e2699c07ed59c3738	d__Bacteria; p__Firmicutes; c__Bacilli; o__RF39; f__RF39; g__RF39	0	0	31	0	0	0	0	31	0	7	17	0	0	0	0	0	0	0
d3d16f870dfadf956370c3aba43e4098	d__Bacteria; p__Firmicutes; c__Bacilli; o__Lactobacillales; f__Streptococcaceae; g__Streptococcus	0	0	14	0	38	10	0	0	0	0	0	0	0	0	0	0	0	0
4cd3d2def93fff66e794b40624798f3f	d__Bacteria; p__Firmicutes; c__Negativicutes; o__Veillonellales-Selenomonadales; f__Veillonellaceae; g__Dialister; s__Veillonellaceae_bacterium	0	0	18	0	12	9	17	17	0	0	16	0	0	0	0	0	4	10
fe061b4d7bf9b15021415e593d330c30	d__Bacteria; p__Firmicutes; c__Clostridia; o__Lachnospirales; f__Lachnospiraceae; g__Acetatifactor; s__uncultured_bacterium	0	15	0	0	0	33	0	10	0	33	0	0	0	0	0	0	0	54
b50b4a0d5a70ffbdce3e6bc5beff041d	d__Bacteria; p__Firmicutes; c__Clostridia; o__Lachnospirales; f__Lachnospiraceae; g__Lachnospiraceae_UCG-001	0	10	0	17	18	0	0	0	0	0	0	0	0	0	0	0	0	0
d2266ce61b922de81d5ed2de5aaefd5f	d__Bacteria; p__Firmicutes; c__Clostridia; o__Oscillospirales; f__Ruminococcaceae; g__uncultured; s__uncultured_bacterium	12	13	0	0	0	50	0	54	0	0	0	15	0	0	0	0	0	0
674d2d35d14f9dfab2d54559d258f523	d__Bacteria; p__Firmicutes; c__Clostridia; o__Lachnospirales; f__Lachnospiraceae; g__uncultured	0	16	0	0	18	53	11	37	0	0	0	0	0	0	0	0	0	0
e68336cbe3877270276ea7941cde2f73	d__Bacteria; p__Firmicutes; c__Bacilli; o__Bacillales; f__Bacillaceae; g__Geobacillus	0	0	0	0	0	0	0	0	0	0	0	0	0	39	0	0	0	0
c7d23ce34cf34581f76728edee1810e0	d__Bacteria; p__Firmicutes; c__Clostridia; o__Oscillospirales; f__Ruminococcaceae	0	24	16	12	8	26	0	43	0	0	0	0	0	0	0	0	0	0
8f14cc14d4b2e760751e72b9504662a1	d__Bacteria; p__Firmicutes; c__Clostridia; o__Lachnospirales; f__Lachnospiraceae	0	13	10	0	0	0	0	0	0	9	0	0	0	0	0	14	0	58
6fe270ed1095267a81b3f24222d8e7ed	d__Bacteria; p__Firmicutes; c__Clostridia; o__Oscillospirales; f__Oscillospiraceae; g__Oscillospira	0	26	17	27	17	41	0	0	0	0	0	0	0	0	0	0	0	0
5a2f127b35756159c6067ad886b357be	d__Bacteria; p__Firmicutes; c__Clostridia; o__Lachnospirales; f__Lachnospiraceae; g__uncultured; s__uncultured_bacterium	11	30	10	0	0	24	0	17	0	0	0	0	0	0	0	0	0	0
30ef1755558658522e52b0af61ab7131	d__Bacteria; p__Firmicutes; c__Bacilli; o__Erysipelotrichales; f__Erysipelotrichaceae; g__Faecalibaculum; s__uncultured_bacterium	0	0	167	0	0	0	0	0	0	0	0	0	0	0	0	0	0	0
c5c368fa5d36912d8a01dbdf80cf9aea	d__Bacteria; p__Firmicutes; c__Clostridia; o__Oscillospirales; f__Ruminococcaceae; g__Subdoligranulum	0	0	0	0	0	0	0	0	0	0	0	0	0	65	0	0	13	14
f92f6b3fb0535e726742d37311011afd	d__Bacteria; p__Firmicutes; c__Clostridia; o__Lachnospirales; f__Lachnospiraceae; g__Tyzzerella; s__uncultured_bacterium	0	0	0	0	0	0	0	0	0	0	71	25	21	0	0	0	0	14
b143ef597ecf013c08c38e4532f4fec1	d__Bacteria; p__Firmicutes; c__Clostridia; o__Lachnospirales; f__Lachnospiraceae; g__Lachnoclostridium	0	18	49	0	0	0	0	0	0	0	30	0	0	0	0	13	0	34
ebd206d30bc62ea5c3498da3d1113862	d__Bacteria; p__Firmicutes; c__Clostridia; o__Oscillospirales; f__Ruminococcaceae; g__Incertae_Sedis; s__uncultured_bacterium	0	0	0	0	0	0	0	165	0	0	0	0	0	0	0	0	0	0
df1ce85ab323b711ebe3aaee27b258ae	d__Bacteria; p__Firmicutes; c__Clostridia; o__Lachnospirales; f__Lachnospiraceae; g__[Eubacterium]_hallii_group	0	0	0	0	0	0	0	0	0	0	0	0	0	0	0	0	0	165
15bc2ba4f6aee903bee624882015521b	d__Bacteria; p__Firmicutes; c__Clostridia; o__Oscillospirales; f__Oscillospiraceae	21	39	0	0	0	0	0	24	0	0	0	0	0	0	0	0	0	0
4c6101efbcf8e58fda282318b2b764be	d__Bacteria; p__Firmicutes; c__Clostridia; o__Lachnospirales; f__Lachnospiraceae; g__Lachnoclostridium	0	0	0	12	30	0	86	0	35	0	0	0	0	0	0	0	0	0
587e5a487daff058b1f531372dc06d25	d__Bacteria; p__Firmicutes; c__Clostridia; o__Clostridia_UCG-014; f__Clostridia_UCG-014; g__Clostridia_UCG-014	0	0	0	0	0	0	0	0	0	23	20	19	15	0	0	0	17	0
a8e363613c35286b8cc6303aa1b0dddf	d__Bacteria; p__Firmicutes; c__Clostridia; o__Lachnospirales; f__Lachnospiraceae; g__uncultured	23	31	0	0	0	0	0	6	0	0	0	0	0	0	0	0	0	0
041f063af8d1e7d66c52b5f75f695fdc	d__Bacteria; p__Actinobacteriota; c__Coriobacteriia; o__Coriobacteriales; f__Eggerthellaceae; g__Enterorhabdus; s__uncultured_bacterium	0	0	0	0	0	9	62	0	90	0	0	0	0	0	0	0	0	0
1a503b8d15cda6614bc92e3700fa8e69	d__Bacteria; p__Firmicutes; c__Clostridia; o__Lachnospirales; f__Lachnospiraceae; g__uncultured	0	0	46	0	0	0	0	0	0	0	0	0	0	0	0	0	0	0
6c91b03edc155703d03eca97c5a2597b	d__Bacteria; p__Bacteroidota; c__Bacteroidia; o__Bacteroidales; f__Prevotellaceae; g__Prevotella	0	0	0	0	0	0	0	0	8	0	0	0	0	0	0	5	0	0
dd4ac9dfbb3e095cdd8e6b637ffe728e	d__Bacteria; p__Bacteroidota; c__Bacteroidia; o__Bacteroidales; f__Muribaculaceae; g__Muribaculaceae	0	0	47	19	0	0	29	61	0	0	0	0	0	0	0	0	0	0
1d3c676d5555d4b2aa01154ec1d44206	d__Bacteria; p__Firmicutes; c__Clostridia; o__Oscillospirales; f__Ruminococcaceae; g__CAG-352; s__uncultured_bacterium	0	0	0	0	0	0	0	0	0	0	0	0	0	74	0	0	0	21
deac06e79afc266dc6e789862598af3b	d__Bacteria; p__Firmicutes; c__Clostridia; o__Christensenellales; f__Christensenellaceae; g__Christensenellaceae_R-7_group	8	25	27	9	10	0	0	15	0	0	0	0	0	0	0	0	0	0
07a3896620d1ba67233e06704a768fb2	d__Bacteria; p__Firmicutes; c__Clostridia; o__Lachnospirales; f__Lachnospiraceae	0	0	17	0	0	51	20	14	0	0	0	0	0	0	0	0	0	0
6bd1aed189655ce4c06d04e707bcbbb0	d__Bacteria; p__Proteobacteria; c__Gammaproteobacteria; o__Enterobacterales; f__Enterobacteriaceae	0	0	0	0	24	0	26	0	26	0	0	0	0	0	0	0	0	0
3eeb3272aa9d718383e9edf6440e553a	d__Bacteria; p__Firmicutes; c__Clostridia; o__Oscillospirales; f__Ruminococcaceae; g__Incertae_Sedis	0	0	0	0	0	0	0	0	0	29	31	15	19	0	0	22	0	0
272c767670ce66374048ee89bdff4844	d__Bacteria; p__Firmicutes; c__Clostridia; o__Lachnospirales; f__Lachnospiraceae	0	0	0	0	0	0	0	0	0	0	0	0	0	4	0	0	0	0
d3ad1d89be0ec080dee21dc5283fcbe9	d__Bacteria; p__Bacteroidota; c__Bacteroidia; o__Bacteroidales; f__Bacteroidaceae; g__Bacteroides	0	0	0	0	0	0	0	113	0	0	0	0	0	0	0	0	0	0
1a93c8561fbe223dcac5cb9f56d7b979	d__Bacteria; p__Bacteroidota; c__Bacteroidia; o__Bacteroidales; f__Muribaculaceae; g__Muribaculaceae; s__uncultured_Bacteroidales	0	0	59	26	25	0	0	37	0	0	0	0	0	0	0	0	0	0
7db2b803a5fc6e44b3175e868ece4d70	d__Bacteria; p__Firmicutes; c__Clostridia; o__Peptococcales; f__Peptococcaceae; g__uncultured; s__uncultured_bacterium	0	16	11	0	0	0	0	27	0	13	14	0	0	0	0	0	10	0
5b9a6dbfc952e746732fc2d8d850487d	d__Bacteria; p__Proteobacteria; c__Gammaproteobacteria; o__Pasteurellales; f__Pasteurellaceae; g__Haemophilus	0	0	7	7	16	0	0	0	0	0	5	0	0	0	0	0	0	0
4ba29f1550cac30a383f20698ead1daf	d__Bacteria; p__Firmicutes; c__Clostridia; o__Lachnospirales; f__Lachnospiraceae; g__Lachnoclostridium; s__Clostridium_fusiformis	0	0	0	0	0	0	0	0	0	0	36	39	17	0	0	0	0	12
46cea2e85de5033d3a06d0c25a56afbd	d__Bacteria; p__Firmicutes; c__Clostridia; o__Lachnospirales; f__Lachnospiraceae	0	0	0	0	0	0	0	114	0	0	0	0	0	0	0	0	0	0
8889b6a2595cc0144b27bc0a85acd37a	d__Bacteria; p__Firmicutes; c__Clostridia; o__Peptococcales; f__Peptococcaceae; g__Peptococcus; s__uncultured_bacterium	0	29	15	0	6	16	0	44	0	0	0	0	0	0	0	0	0	0
8fdff9055dfa258707388335227e6c53	d__Bacteria; p__Firmicutes; c__Clostridia; o__Clostridia_vadinBB60_group; f__Clostridia_vadinBB60_group; g__Clostridia_vadinBB60_group; s__uncultured_Clostridiales	0	5	10	11	17	7	0	15	0	0	11	0	0	0	0	0	0	44
43418c2b35fe9a3f1961c3a87d645ea6	d__Bacteria; p__Firmicutes; c__Clostridia; o__Clostridia_vadinBB60_group; f__Clostridia_vadinBB60_group; g__Clostridia_vadinBB60_group; s__unidentified	0	0	33	19	26	0	0	12	0	0	0	0	0	0	0	0	0	0
c6a75f71f0ad1f049bcdacb462223f7c	d__Bacteria; p__Firmicutes; c__Clostridia; o__Clostridia_UCG-014; f__Clostridia_UCG-014; g__Clostridia_UCG-014	0	0	0	0	0	0	0	0	0	0	0	0	0	96	0	0	0	0
f0da9a14d3442c013740ee4bfdc1e1df	d__Bacteria; p__Firmicutes; c__Clostridia; o__Clostridia_UCG-014; f__Clostridia_UCG-014; g__Clostridia_UCG-014	0	0	0	0	0	0	0	0	0	0	40	0	0	0	0	45	0	16
ebdca0e907dad4d368004527dd95ddbb	d__Bacteria; p__Firmicutes; c__Clostridia; o__Clostridia_UCG-014; f__Clostridia_UCG-014; g__Clostridia_UCG-014; s__unidentified	0	7	13	0	0	0	0	14	0	13	11	0	0	0	0	0	0	19
7d8dc9e6576588672e3fa0459f93e8ce	d__Bacteria; p__Firmicutes; c__Clostridia; o__Clostridia_vadinBB60_group; f__Clostridia_vadinBB60_group; g__Clostridia_vadinBB60_group; s__unidentified	0	0	0	0	0	0	0	0	0	13	14	0	0	0	0	0	0	0
b139bd49d0a99c0c0ee7b25123bd7302	d__Bacteria; p__Firmicutes; c__Clostridia; o__Oscillospirales; f__Ruminococcaceae; g__uncultured	16	0	40	0	16	36	0	12	0	0	0	0	0	0	0	0	0	0
b0821fab26e60ee6de583c9727ccb0f0	d__Bacteria; p__Firmicutes; c__Clostridia; o__Lachnospirales; f__Lachnospiraceae; g__uncultured; s__Clostridium_sp.	0	0	0	0	0	15	0	0	0	0	0	21	0	0	0	13	0	72
21a999c6bb85fd58864ffe2ab7af784f	d__Bacteria; p__Firmicutes; c__Clostridia; o__Lachnospirales; f__Lachnospiraceae	0	0	0	0	0	0	0	0	0	9	21	9	0	0	0	0	0	23
fe44227fc4df02a265b744c2e090c222	d__Bacteria; p__Firmicutes; c__Clostridia; o__Lachnospirales; f__Lachnospiraceae; g__Lachnospiraceae_NK4A136_group; s__uncultured_bacterium	0	0	0	0	0	0	0	0	0	0	0	0	0	0	0	0	0	136
44e946a30c5ef2f7ec84ada89e573d7c	d__Bacteria; p__Firmicutes; c__Bacilli; o__Erysipelotrichales; f__Erysipelotrichaceae; g__Erysipelotrichaceae; s__uncultured_bacterium	3	0	0	0	0	4	5	0	0	0	19	5	15	0	0	15	0	15
9a93d38e236a76a6f5db084df51ef764	d__Bacteria; p__Firmicutes; c__Clostridia; o__Lachnospirales; f__Lachnospiraceae; g__Roseburia; s__Eubacterium_plexicaudatum	0	0	54	0	0	0	0	35	0	0	0	0	0	0	0	0	0	0
8e49e0b1f2a5ee6c035903ecfe082db8	d__Bacteria; p__Firmicutes; c__Clostridia; o__Oscillospirales; f__Ruminococcaceae; g__Incertae_Sedis; s__uncultured_bacterium	0	0	0	0	0	12	0	0	0	0	0	29	0	0	0	17	0	51
d2c74cd566befe9fae18a34e90aa758a	d__Bacteria; p__Firmicutes; c__Clostridia; o__Lachnospirales; f__Lachnospiraceae; g__A2; s__uncultured_bacterium	0	0	0	0	0	0	0	0	0	0	0	0	0	0	0	0	71	61
8cbeee4c9a8ba9034e69df01872cc82a	d__Bacteria; p__Bacteroidota; c__Bacteroidia; o__Bacteroidales; f__Tannerellaceae	0	0	40	15	11	0	0	55	0	0	0	0	0	0	0	0	0	0
7a788fd4ad85a44927663c33ca823af9	d__Bacteria; p__Firmicutes; c__Clostridia; o__Oscillospirales; f__Ruminococcaceae; g__Ruminococcus; s__Ruminococcus_bicirculans	0	0	0	0	0	0	0	0	0	0	0	0	0	130	0	0	0	0
eaedd22bb68a9822f122622eb550ef79	d__Bacteria; p__Actinobacteriota; c__Actinobacteria; o__Bifidobacteriales; f__Bifidobacteriaceae; g__Bifidobacterium	0	0	0	0	0	0	0	0	0	0	0	0	0	0	0	0	0	129
73e581aa79e8a1d0f5dc5c2e03dcea57	d__Bacteria; p__Firmicutes; c__Clostridia; o__Lachnospirales; f__Lachnospiraceae; g__uncultured; s__uncultured_bacterium	10	14	0	0	0	12	0	0	0	0	22	14	0	0	0	7	0	0
e5356460b784c1303d34034e72cc75ae	d__Bacteria; p__Firmicutes; c__Clostridia; o__Clostridia_vadinBB60_group; f__Clostridia_vadinBB60_group; g__Clostridia_vadinBB60_group	0	0	11	29	22	39	0	17	0	0	0	0	0	0	0	0	0	0
c450db92b00c915bc5116dcbc58ec133	d__Bacteria; p__Firmicutes; c__Clostridia; o__Lachnospirales; f__Lachnospiraceae	0	0	0	0	0	10	32	17	11	0	0	0	0	0	0	0	0	26
020696fcd53902d3adb483066ffbc012	d__Bacteria; p__Firmicutes; c__Clostridia; o__Oscillospirales; f__Ruminococcaceae; g__uncultured; s__uncultured_Clostridium	0	0	0	0	0	0	0	0	0	40	0	6	7	0	0	8	0	0
0229bbe85472c9d3cb7c30fe130b5163	d__Bacteria; p__Firmicutes; c__Clostridia; o__Oscillospirales; f__Oscillospiraceae; g__uncultured; s__Clostridium_sp.	23	45	24	0	0	0	0	0	0	0	0	0	0	0	0	0	0	0
5e1aab211195dace29ab9f4371a765b3	d__Bacteria; p__Firmicutes; c__Clostridia; o__Lachnospirales; f__Lachnospiraceae; g__uncultured; s__uncultured_bacterium	0	12	0	0	11	36	0	18	0	0	0	0	0	0	0	0	0	0
4cae948831490ef7b755754d5490f659	d__Bacteria; p__Firmicutes; c__Clostridia; o__Oscillospirales; f__Oscillospiraceae; g__uncultured; s__uncultured_bacterium	0	0	18	0	0	24	0	37	0	0	0	0	0	0	0	0	0	0
19f90a7d1a3ea0908d60e2cf7d0d8d4b	d__Bacteria; p__Firmicutes; c__Clostridia; o__Lachnospirales; f__Lachnospiraceae; g__uncultured	0	0	58	0	0	0	0	0	0	0	0	0	0	0	0	0	0	0
8ccb778930a0e4d793f430903b03f462	d__Bacteria; p__Bacteroidota; c__Bacteroidia; o__Bacteroidales; f__Prevotellaceae; g__Prevotella; s__Prevotella_timonensis	0	0	0	0	49	0	0	0	23	0	0	0	0	0	0	0	0	0
177932b7e453bcfbf9202fb3d0d4f769	d__Bacteria; p__Firmicutes; c__Clostridia; o__Clostridia_vadinBB60_group; f__Clostridia_vadinBB60_group; g__Clostridia_vadinBB60_group; s__unidentified	0	0	0	0	0	0	0	0	0	0	0	0	0	0	0	0	0	108
75d5db026337d09d8dca444dcbbf4ece	d__Bacteria; p__Firmicutes; c__Clostridia; o__Lachnospirales; f__Lachnospiraceae	0	0	0	0	0	0	0	0	0	0	74	0	0	0	0	0	0	0
678f46c6792382e3f42d82acd705b678	d__Bacteria; p__Firmicutes; c__Clostridia; o__Oscillospirales; f__Oscillospiraceae	0	0	0	0	0	0	0	36	0	0	0	0	0	0	0	0	0	0
85df5a40b065a859bd0a39fd66d341ab	d__Bacteria; p__Firmicutes; c__Clostridia; o__Oscillospirales; f__Ruminococcaceae; g__Incertae_Sedis; s__uncultured_Clostridiales	0	6	9	8	10	0	10	47	0	0	0	0	0	0	0	0	0	0
140031c5f01bd6b43ad3197fe1eb5c98	d__Bacteria; p__Firmicutes; c__Clostridia; o__Clostridia_UCG-014; f__Clostridia_UCG-014; g__Clostridia_UCG-014	0	0	0	0	0	0	0	0	0	0	46	0	0	0	0	0	0	0
42b2c8922e615af317c681084b97e119	d__Bacteria; p__Actinobacteriota; c__Coriobacteriia; o__Coriobacteriales; f__Eggerthellaceae; g__Enterorhabdus; s__uncultured_bacterium	0	0	0	0	0	0	38	0	59	0	0	0	0	0	0	0	0	0
c932a6d2afbafa7d4ec4b966fe874e57	d__Bacteria; p__Firmicutes; c__Clostridia; o__Clostridia_UCG-014; f__Clostridia_UCG-014; g__Clostridia_UCG-014	0	0	0	0	0	0	0	0	0	30	0	0	0	0	0	71	0	0
e37dbc785bdc0e27c842ce37a17b5302	d__Bacteria; p__Firmicutes; c__Clostridia; o__Oscillospirales; f__Oscillospiraceae; g__Oscillospira; s__uncultured_bacterium	10	6	14	0	0	21	0	0	0	0	17	5	0	0	0	17	0	7
b1cc57ef0c27368149c34a9b04a1dbd6	d__Bacteria; p__Firmicutes; c__Clostridia; o__Oscillospirales; f__Oscillospiraceae	0	11	0	0	0	0	0	25	0	0	0	0	0	0	0	0	0	29
a8c0d68c18a309e678873ae17af1b834	d__Bacteria; p__Firmicutes; c__Clostridia; o__Oscillospirales; f__Oscillospiraceae; g__Colidextribacter; s__unidentified	0	0	28	0	0	25	0	34	0	0	0	0	0	0	0	0	0	0
7116d65582418058d5a84741f433da02	d__Bacteria; p__Firmicutes; c__Bacilli; o__RF39; f__RF39; g__RF39; s__unidentified	0	0	0	0	0	0	0	7	0	0	0	0	16	0	0	0	0	0
a5f16692679327695f578a1acddc057b	d__Bacteria; p__Firmicutes; c__Clostridia; o__Lachnospirales; f__Lachnospiraceae	0	0	38	0	10	11	0	0	0	0	0	0	0	0	0	0	0	0
c39ab2bf2f77dbebcc2ed113130ff161	d__Bacteria; p__Firmicutes; c__Clostridia; o__Oscillospirales; f__Oscillospiraceae; g__Oscillibacter; s__uncultured_bacterium	10	35	11	0	0	0	0	0	0	0	0	0	0	0	0	41	0	0
f5db17dce08a55088ceecbd2ac34df49	d__Bacteria; p__Firmicutes; c__Clostridia; o__Lachnospirales; f__Lachnospiraceae; g__uncultured	0	64	0	0	0	40	0	0	0	0	0	0	0	0	0	0	0	0
bee6ee650c952139d0f92b5f5d294074	d__Bacteria; p__Firmicutes; c__Clostridia; o__Oscillospirales; f__Oscillospiraceae	0	0	26	0	0	0	0	46	0	0	0	0	0	0	0	0	0	0
f06101e02544b173d92c9e7bab6540a9	d__Bacteria; p__Firmicutes; c__Clostridia; o__Clostridia_vadinBB60_group; f__Clostridia_vadinBB60_group; g__Clostridia_vadinBB60_group; s__uncultured_bacterium	0	0	0	0	0	0	0	0	0	11	14	6	6	0	0	17	0	19
56f38e3ae97739911a391dcbc300af6e	d__Bacteria; p__Firmicutes; c__Clostridia; o__Oscillospirales; f__Oscillospiraceae; g__Intestinimonas; s__uncultured_Ruminococcaceae	0	0	0	0	0	0	0	15	0	0	27	9	0	0	0	18	0	0
a0874896790531be3273f28ea5ed908c	d__Bacteria; p__Firmicutes; c__Bacilli; o__Erysipelotrichales; f__Erysipelotrichaceae; g__Faecalibaculum; s__uncultured_bacterium	0	0	113	0	0	0	0	0	0	0	0	0	0	0	0	0	0	0
3ca4457124930f775393c8ee12b96df7	d__Bacteria; p__Firmicutes; c__Clostridia; o__Clostridia_vadinBB60_group; f__Clostridia_vadinBB60_group; g__Clostridia_vadinBB60_group; s__uncultured_bacterium	0	0	0	0	0	0	0	0	0	112	0	0	0	0	0	0	0	0
4be4c7b344fb58f97cd45e97a3587d15	d__Bacteria; p__Actinobacteriota; c__Coriobacteriia; o__Coriobacteriales; f__Atopobiaceae; g__Coriobacteriaceae_UCG-002; s__uncultured_bacterium	0	0	65	4	0	0	0	0	23	0	0	0	0	0	0	0	0	0
c1ba93f0b38f6f88a79174f6a0679e90	d__Bacteria; p__Firmicutes; c__Clostridia; o__Lachnospirales; f__Lachnospiraceae	0	0	13	0	19	68	0	0	0	0	0	0	0	0	0	0	0	0
e8fbd2e3e351ac72eb268cf194244fa3	d__Bacteria; p__Firmicutes; c__Clostridia; o__Clostridia_vadinBB60_group; f__Clostridia_vadinBB60_group; g__Clostridia_vadinBB60_group; s__uncultured_bacterium	0	14	0	13	12	17	0	45	0	0	0	0	0	0	0	0	0	0
a8d8fdc873126c1ad734d17c837ab412	d__Bacteria; p__Firmicutes; c__Clostridia; o__Clostridia_UCG-014; f__Clostridia_UCG-014; g__Clostridia_UCG-014; s__uncultured_bacterium	72	22	0	0	0	0	0	0	0	0	0	0	0	0	0	0	0	0
e880fd44e2ff90c9d106e57c337745c4	d__Bacteria; p__Firmicutes; c__Clostridia; o__Oscillospirales; f__Oscillospiraceae; g__uncultured; s__unidentified	0	14	16	0	17	41	0	0	0	0	0	0	0	0	0	0	0	0
5842fb35cb0a50b6b15a8b6d267e2ba7	d__Bacteria; p__Firmicutes; c__Clostridia; o__Lachnospirales; f__Lachnospiraceae; g__Lachnospiraceae_NK4A136_group	0	0	0	0	0	0	0	0	0	0	0	0	0	0	0	0	0	23
55910270f6d8063c9855822f349320af	d__Bacteria; p__Firmicutes; c__Clostridia; o__Lachnospirales; f__Lachnospiraceae; g__Marvinbryantia; s__uncultured_bacterium	0	0	0	0	0	0	0	0	0	30	69	0	9	0	0	0	0	0
a8e3edbdb73a64814dbe4ed1a0d54bb9	d__Bacteria; p__Firmicutes; c__Bacilli; o__Bacillales; f__Bacillaceae; g__Bacillus	0	0	18	0	29	16	0	0	0	0	0	0	0	0	0	0	0	0
f76e07facaf8c4f86c0364fe5b3f1d76	d__Bacteria; p__Firmicutes; c__Clostridia; o__Oscillospirales; f__Oscillospiraceae; g__Oscillibacter; s__Clostridiales_bacterium	0	13	0	0	0	26	0	16	0	0	0	0	0	0	0	0	0	10
211aba6960be2c6ac78ed32995bf332b	d__Bacteria; p__Actinobacteriota; c__Coriobacteriia; o__Coriobacteriales; f__Coriobacteriales_Incertae_Sedis; g__uncultured; s__gut_metagenome	0	7	12	0	0	8	41	0	17	0	0	0	0	0	0	0	0	0
0203f969920901394b0b659701c31957	d__Bacteria; p__Firmicutes; c__Clostridia; o__Oscillospirales; f__Oscillospiraceae; g__UCG-005; s__uncultured_Clostridiales	0	0	0	0	0	15	6	0	0	0	0	11	10	0	0	0	24	25
6f408d1e7d525d41d317b1a0a60377fd	d__Bacteria; p__Firmicutes; c__Clostridia; o__Clostridia_UCG-014; f__Clostridia_UCG-014; g__Clostridia_UCG-014	13	0	0	0	0	0	0	51	0	0	0	0	0	0	0	40	0	0
9aa7ffe46e2c83d9302c0cc11aaac625	d__Bacteria; p__Firmicutes; c__Clostridia; o__Clostridia_vadinBB60_group; f__Clostridia_vadinBB60_group; g__Clostridia_vadinBB60_group; s__unidentified	0	0	16	0	16	17	0	27	0	0	0	0	0	0	0	0	0	0
9f7ad8fe3521c13ff238664fd990ceaa	d__Bacteria; p__Firmicutes; c__Clostridia; o__Clostridia_vadinBB60_group; f__Clostridia_vadinBB60_group; g__Clostridia_vadinBB60_group; s__unidentified	0	0	0	0	0	0	0	0	0	9	74	0	8	0	0	0	0	0
2f8fb9f33ead03470795e5ecb22f0e4c	d__Bacteria; p__Firmicutes; c__Clostridia; o__Lachnospirales; f__Lachnospiraceae; g__uncultured; s__uncultured_bacterium	0	0	0	0	0	0	0	0	0	0	0	0	0	40	0	0	0	64
97e844bfd5694b938a0c410a3ab0e496	d__Bacteria; p__Firmicutes; c__Clostridia; o__Lachnospirales; f__Lachnospiraceae; g__Lachnoclostridium	0	0	0	0	0	0	0	0	0	0	0	0	0	0	0	0	0	104
725bd8a36bee91b0ab5b6ad37f7d1a20	d__Bacteria; p__Firmicutes; c__Clostridia; o__Lachnospirales; f__Lachnospiraceae; g__Roseburia	0	0	58	0	0	0	0	25	0	0	0	0	0	0	0	0	0	0
2229dbdcafa7c43bac38d7d07c8b1b79	d__Bacteria; p__Firmicutes; c__Clostridia; o__Lachnospirales; f__Lachnospiraceae; g__Lachnospiraceae_NK4A136_group	0	0	0	0	0	0	0	0	0	0	0	0	0	0	0	83	0	20
5fe90094af48b9637280b427ac1c0d17	d__Bacteria; p__Firmicutes; c__Clostridia; o__Lachnospirales; f__Lachnospiraceae; g__uncultured; s__uncultured_bacterium	0	0	0	0	0	0	0	0	0	5	0	14	0	12	0	4	0	10
0b0999529074d810c373b32db5bbb226	d__Bacteria; p__Firmicutes; c__Clostridia; o__Lachnospirales; f__Lachnospiraceae; g__Lachnospiraceae_NK4A136_group; s__uncultured_bacterium	0	0	0	0	0	0	0	101	0	0	0	0	0	0	0	0	0	0
faaf7fa3d8372f793e722ec916d80ec3	d__Bacteria; p__Firmicutes; c__Clostridia; o__Oscillospirales; f__Ruminococcaceae; g__Faecalibacterium	0	0	0	0	0	0	0	0	0	0	0	0	0	0	0	0	0	101
2eae2d4f069ff16752d4170667cd7138	d__Bacteria; p__Firmicutes; c__Clostridia; o__Lachnospirales; f__Lachnospiraceae	0	30	0	0	0	58	0	0	12	0	0	0	0	0	0	0	0	0
57ae7be3a318036a680dca520cde262f	d__Bacteria; p__Firmicutes; c__Clostridia; o__Oscillospirales; f__Oscillospiraceae; g__Colidextribacter	0	20	0	0	18	62	0	0	0	0	0	0	0	0	0	0	0	0
07c452c872427cd35d32ed53b0147bbf	d__Bacteria; p__Actinobacteriota; c__Actinobacteria; o__Bifidobacteriales; f__Bifidobacteriaceae; g__Bifidobacterium	0	0	0	0	0	0	0	0	0	0	0	0	0	0	0	0	0	68
8622987ddfa6f1a7d9909f49018cb1f1	d__Bacteria; p__Firmicutes; c__Clostridia; o__Lachnospirales; f__Lachnospiraceae; g__Blautia	0	0	0	0	0	0	0	0	0	0	0	0	0	91	0	0	0	0
a182e913a3efab4f287b0f4571d42ba8	d__Bacteria; p__Firmicutes; c__Clostridia; o__Oscillospirales; f__Ruminococcaceae; g__Subdoligranulum	0	0	0	0	0	0	0	0	0	0	0	0	0	0	0	0	0	100
b88bc2180249c3b634729492897ea0a9	d__Bacteria; p__Firmicutes; c__Bacilli; o__Erysipelotrichales; f__Erysipelotrichaceae; g__uncultured; s__unidentified	0	0	0	0	0	0	0	92	0	0	0	0	0	0	0	0	0	0
e4330f6a6116cfa4344706f4b2f23d66	d__Bacteria; p__Firmicutes; c__Clostridia; o__Lachnospirales; f__Lachnospiraceae	0	33	24	0	0	17	0	0	0	0	0	0	0	0	0	0	0	0
b09cf8df9e0182aa7bf12aaea1cace2c	d__Bacteria; p__Firmicutes; c__Clostridia; o__Lachnospirales; f__Lachnospiraceae; g__Acetatifactor; s__uncultured_bacterium	0	29	0	0	0	8	0	0	0	0	0	0	0	0	0	0	0	0
ec9c9da1ab48744fac997f89ba5b3a57	d__Bacteria; p__Firmicutes; c__Bacilli; o__RF39; f__RF39; g__RF39	0	0	0	0	0	0	0	0	0	0	8	0	0	0	0	20	0	0
6b23505004f267196babac8c8ea53b88	d__Bacteria; p__Firmicutes; c__Clostridia; o__Clostridia_UCG-014; f__Clostridia_UCG-014; g__Clostridia_UCG-014	15	12	37	0	0	0	0	17	0	0	0	0	0	0	0	0	0	0
c2a4e79bf2e01f9cf400f14921e2da8e	d__Bacteria; p__Proteobacteria; c__Gammaproteobacteria; o__Alteromonadales; f__Shewanellaceae; g__Shewanella	0	0	0	0	0	0	0	0	0	0	0	0	0	12	0	0	0	0
b2e13b041d0489cb53bbefa4dd320f17	d__Bacteria; p__Firmicutes; c__Clostridia; o__Oscillospirales; f__Oscillospiraceae; g__Colidextribacter	0	0	0	0	0	0	0	49	0	0	0	0	0	0	0	0	0	0
c2416e5aec50e51d822ec6792ea046c1	d__Bacteria; p__Firmicutes; c__Clostridia; o__Lachnospirales; f__Lachnospiraceae; g__A2; s__uncultured_bacterium	0	0	0	0	0	0	0	0	0	0	0	0	0	0	0	0	0	97
031214385f7dc917bfeefc2d64e90359	d__Bacteria; p__Firmicutes; c__Clostridia; o__Lachnospirales; f__Lachnospiraceae; g__Roseburia; s__Clostridium_sp.	0	12	38	0	16	29	0	0	0	0	0	0	0	0	0	0	0	0
65eb5f66ec11cb6fcb1bb3d469c9152b	d__Bacteria; p__Firmicutes; c__Bacilli; o__Staphylococcales; f__Staphylococcaceae; g__Jeotgalicoccus	0	0	7	4	0	0	0	0	0	42	25	17	0	0	0	0	0	0
f3f08c9da3b6a3818b28a7aed9e35d61	d__Bacteria; p__Firmicutes; c__Clostridia; o__Oscillospirales; f__Ruminococcaceae; g__Incertae_Sedis; s__uncultured_bacterium	0	0	0	0	0	0	0	0	0	22	0	0	0	0	0	0	15	26
f19f4001aed2b27296977db4c0313e25	d__Bacteria; p__Actinobacteriota; c__Actinobacteria; o__Corynebacteriales; f__Corynebacteriaceae; g__Corynebacterium	0	0	0	0	0	0	0	0	0	0	0	0	0	95	0	0	0	0
24c51df570756f1f5da7d9980208ee7c	d__Bacteria; p__Firmicutes; c__Bacilli; o__Erysipelotrichales; f__Erysipelatoclostridiaceae; g__Erysipelatoclostridium	0	0	0	0	0	0	0	0	0	20	0	0	8	0	0	0	0	29
68cee59790ca7373d7e1c03c190248e3	d__Bacteria; p__Firmicutes; c__Clostridia; o__Peptococcales; f__Peptococcaceae; g__uncultured; s__unidentified	0	0	0	0	0	0	0	93	0	0	0	0	0	0	0	0	0	0
871dad746a2989fd3014eb06cbd2d24e	d__Bacteria; p__Bacteroidota; c__Bacteroidia; o__Bacteroidales; f__Bacteroidaceae; g__Bacteroides; s__Bacteroides_ovatus	0	0	0	0	0	0	0	0	0	0	0	0	0	0	0	0	0	90
30ec390cea42736f7ed1941e24da8426	d__Bacteria; p__Firmicutes; c__Clostridia; o__Christensenellales; f__Christensenellaceae; g__uncultured; s__uncultured_bacterium	11	9	19	6	0	0	0	20	0	0	0	0	0	0	0	0	0	0
9aa3fd974b7442f74bab23ac3a5178a9	d__Bacteria; p__Firmicutes; c__Clostridia; o__Lachnospirales; f__Lachnospiraceae	0	7	0	0	0	11	0	10	0	7	0	0	4	0	0	19	0	0
d9dfa9ecc7f2db57e3b5461194754b58	d__Bacteria; p__Firmicutes; c__Clostridia; o__Lachnospirales; f__Lachnospiraceae; g__uncultured; s__uncultured_bacterium	0	5	15	0	7	23	0	8	4	0	0	0	0	0	0	0	0	0
a3200c9b00cd8c83942161f64ec94e2a	d__Bacteria; p__Firmicutes; c__Clostridia; o__Peptostreptococcales-Tissierellales; f__Anaerovoracaceae; g__Family_XIII_AD3011_group	0	0	0	0	0	0	0	9	0	17	13	0	0	0	0	8	0	0
cbd2e69752af33b075b18f68720b54ca	d__Bacteria; p__Firmicutes; c__Clostridia; o__Lachnospirales; f__Lachnospiraceae; g__uncultured; s__uncultured_bacterium	0	22	0	0	0	49	0	5	0	0	0	0	0	0	0	0	0	0
3c97715eb85ba90450586ba3f3adf0fb	d__Bacteria; p__Firmicutes; c__Clostridia; o__Lachnospirales; f__Lachnospiraceae; g__Roseburia; s__uncultured_bacterium	0	0	26	0	0	18	0	0	0	0	0	0	0	0	0	0	0	0
4b8340adf7cc241f3b66ed191e5c0d6c	d__Bacteria; p__Firmicutes; c__Clostridia; o__Oscillospirales; f__Oscillospiraceae; g__Colidextribacter	0	17	7	0	0	36	0	0	0	0	0	0	0	0	0	0	0	0
b185e5ad6bc4f33d14c0202e18210eaf	d__Bacteria; p__Firmicutes; c__Clostridia; o__Oscillospirales; f__Ruminococcaceae; g__Incertae_Sedis; s__uncultured_bacterium	0	12	11	0	0	22	0	10	9	0	0	0	0	0	0	0	0	0
8db50bb83e10b373dda3f1751bb16341	d__Bacteria; p__Firmicutes; c__Clostridia; o__Lachnospirales; f__Lachnospiraceae; g__Roseburia; s__uncultured_bacterium	0	0	0	0	0	0	0	87	0	0	0	0	0	0	0	0	0	0
9b8742b29f12744758311ce50fbdf47f	d__Bacteria; p__Firmicutes; c__Clostridia; o__Lachnospirales; f__Lachnospiraceae; g__Tuzzerella; s__uncultured_bacterium	0	7	16	0	0	11	0	16	0	0	0	5	11	0	0	0	0	0
714bff2266c6dd3f1520894f56fb3c12	d__Bacteria; p__Firmicutes; c__Clostridia; o__Clostridia_vadinBB60_group; f__Clostridia_vadinBB60_group; g__Clostridia_vadinBB60_group; s__uncultured_Clostridiales	0	0	17	0	12	18	0	31	0	0	0	0	0	0	0	0	0	0
747f2349a5e05816a56c75007ae79e3e	d__Bacteria; p__Firmicutes; c__Clostridia; o__Peptostreptococcales-Tissierellales; f__Anaerovoracaceae; g__[Eubacterium]_brachy_group; s__uncultured_bacterium	0	3	15	0	5	6	0	10	5	7	0	0	4	0	0	0	0	15
86604bec9cc7d5816f1364ddac7ab2c8	d__Bacteria; p__Firmicutes; c__Clostridia; o__Oscillospirales; f__Ruminococcaceae; g__uncultured	0	0	0	0	0	18	0	0	0	0	16	13	0	0	0	9	0	19
51c178a7fb3c18f026422e20d7d93d29	d__Bacteria; p__Firmicutes; c__Clostridia; o__Lachnospirales; f__Lachnospiraceae; g__Lachnoclostridium	0	0	0	0	0	0	0	0	0	0	0	0	0	0	0	0	0	83
c2d41dc0a7b8eaedcf4697512aee4427	d__Bacteria; p__Firmicutes; c__Bacilli; o__Staphylococcales; f__Staphylococcaceae; g__Staphylococcus	0	0	0	0	0	0	11	0	0	0	0	0	0	0	0	0	0	0
4820daf62855c8abd0bdefb9913e3015	d__Bacteria; p__Firmicutes; c__Clostridia; o__Lachnospirales; f__Lachnospiraceae; g__GCA-900066575; s__uncultured_bacterium	0	0	0	0	14	0	0	0	0	0	0	10	0	0	0	22	0	0
24a243c38014e2daa1fadd8c23ec578f	d__Bacteria; p__Actinobacteriota; c__Coriobacteriia; o__Coriobacteriales; f__Coriobacteriaceae; g__Collinsella	0	0	0	0	0	0	0	0	0	0	0	0	0	28	0	0	0	0
2f5169985b44d6c6ff7ce2faca5e61dc	d__Bacteria; p__Actinobacteriota; c__Actinobacteria; o__Micrococcales; f__Micrococcaceae; g__Glutamicibacter	0	0	0	0	0	0	0	0	0	0	0	0	0	81	0	0	0	0
bb839569cc912bbcf9aa55d516de9872	d__Bacteria; p__Cyanobacteria; c__Vampirivibrionia; o__Gastranaerophilales; f__Gastranaerophilales; g__Gastranaerophilales	9	0	23	0	0	0	0	0	0	0	0	0	0	0	0	0	0	0
4433e6582152cc09a3944258ca14902c	d__Bacteria; p__Firmicutes; c__Clostridia; o__Oscillospirales; f__Oscillospiraceae; g__Colidextribacter	0	25	0	0	0	40	0	0	13	0	0	0	0	0	0	0	0	0
4fa9336955fb159120b7cc21c7fb59b3	d__Bacteria; p__Firmicutes; c__Clostridia; o__Clostridia_UCG-014; f__Clostridia_UCG-014; g__Clostridia_UCG-014	0	0	0	0	0	0	0	0	0	0	14	15	0	0	0	10	0	0
c01b87f3b84d0fc3e84aa3d79e96405b	d__Bacteria; p__Actinobacteriota; c__Actinobacteria; o__Corynebacteriales; f__Corynebacteriaceae; g__Corynebacterium	0	0	0	0	0	0	0	0	0	0	0	0	0	78	0	0	0	0
9988e454747b882f6c1b4b20a2a5be96	d__Bacteria; p__Firmicutes; c__Clostridia; o__Lachnospirales; f__Lachnospiraceae	0	0	0	0	0	0	0	0	0	0	11	0	0	13	0	7	0	23
b767e958238245c01873a60fde9ac622	d__Bacteria; p__Firmicutes; c__Clostridia; o__Lachnospirales; f__Lachnospiraceae; g__Lachnospiraceae_UCG-001	0	0	0	0	0	25	0	0	0	0	0	16	0	0	0	0	0	0
f5a8c2e9f65368fffb1386dd410b6047	d__Bacteria; p__Firmicutes; c__Clostridia; o__Lachnospirales; f__Lachnospiraceae; g__Roseburia; s__uncultured_bacterium	0	0	13	0	0	18	0	0	0	0	0	0	0	0	0	0	0	0
047405cee7979691f8abd0794a452db5	d__Bacteria; p__Firmicutes; c__Clostridia; o__Clostridia_UCG-014; f__Clostridia_UCG-014; g__Clostridia_UCG-014	0	0	0	0	0	0	0	25	0	51	0	0	0	0	0	0	0	0
79dbda798f1d36472ce5ec8dfea9067b	d__Bacteria; p__Firmicutes; c__Clostridia; o__Clostridiales; f__Clostridiaceae; g__Clostridium_sensu_stricto_7	0	0	0	0	0	0	0	0	0	0	0	0	0	17	0	0	0	0
122df54921963ea42609df4d152d01f4	d__Bacteria; p__Firmicutes; c__Clostridia; o__Clostridia_UCG-014; f__Clostridia_UCG-014; g__Clostridia_UCG-014; s__uncultured_bacterium	0	0	0	0	0	0	0	0	0	0	27	0	0	0	0	34	0	0
4323afb9dbd103f9c1442bc0c7de592d	d__Bacteria; p__Firmicutes; c__Clostridia; o__Lachnospirales; f__Lachnospiraceae	0	15	7	0	0	12	0	0	0	0	0	7	0	0	0	0	0	0
4b591e4cd6d09697a756379251cb530c	d__Bacteria; p__Firmicutes; c__Clostridia; o__Oscillospirales; f__Oscillospiraceae; g__NK4A214_group	0	14	7	0	0	7	0	20	0	0	0	0	0	0	0	0	0	0
f2f02533a0d8a9b9101ef881bb7ac701	d__Bacteria; p__Firmicutes; c__Clostridia; o__Oscillospirales; f__Oscillospiraceae	0	0	45	0	10	20	0	0	0	0	0	0	0	0	0	0	0	0
535c6d00525079bbbea3d45716b923e1	d__Bacteria; p__Actinobacteriota; c__Coriobacteriia; o__Coriobacteriales; f__Atopobiaceae; g__Atopobium	0	0	0	0	0	0	0	0	0	0	0	0	0	48	0	0	0	0
d08c50a7feacd8fe0a2a3d86cce43898	d__Bacteria; p__Firmicutes; c__Bacilli; o__RF39; f__RF39; g__RF39; s__uncultured_Lachnospiraceae	13	47	0	0	0	0	0	0	0	0	0	0	0	0	0	0	0	0
f954e4e5fdac86eabf61ac324633c150	d__Bacteria; p__Firmicutes; c__Clostridia; o__Oscillospirales; f__Oscillospiraceae; g__UCG-005	11	17	0	0	0	0	0	0	0	0	0	0	0	0	0	0	0	0
9b215b0791244c7dd1043a77178471c3	d__Bacteria; p__Firmicutes; c__Clostridia; o__Lachnospirales; f__Lachnospiraceae	0	0	18	8	0	22	4	0	0	0	0	0	0	0	0	0	0	0
8e9a3fd92024c67eca6787f6b6266593	d__Bacteria; p__Firmicutes; c__Clostridia; o__Lachnospirales; f__Lachnospiraceae	0	0	0	15	0	0	0	0	0	0	0	0	0	0	0	0	0	59
55d263941c18518b38080c592892c949	d__Bacteria; p__Firmicutes; c__Clostridia; o__Lachnospirales; f__Lachnospiraceae; g__Blautia; s__Lachnospiraceae_bacterium	0	0	0	0	0	0	0	0	0	0	0	38	36	0	0	0	0	0
cd1559be35b143a397d07d319ce1de2d	d__Bacteria; p__Firmicutes; c__Clostridia; o__Lachnospirales; f__Lachnospiraceae; g__uncultured; s__unidentified	0	0	0	0	0	33	0	0	0	0	0	0	0	0	0	0	0	0
3c6c87c5aad8bb372f325c973591b812	d__Bacteria; p__Actinobacteriota; c__Actinobacteria; o__Micrococcales; f__Microbacteriaceae; g__Pseudoclavibacter	0	0	0	0	0	0	0	0	0	0	0	0	0	74	0	0	0	0
80ad4d949367ab3dfe7d4280e89be518	d__Bacteria; p__Bacteroidota; c__Bacteroidia; o__Bacteroidales; f__Muribaculaceae; g__Muribaculaceae; s__uncultured_bacterium	0	0	0	0	0	0	0	0	0	0	0	0	0	74	0	0	0	0
c48ac472563fb3e66ec7903d1e353739	d__Bacteria; p__Firmicutes; c__Bacilli; o__Erysipelotrichales; f__Erysipelotrichaceae; g__uncultured; s__unidentified	0	0	36	10	14	0	0	13	0	0	0	0	0	0	0	0	0	0
ac68314fffc0d823b79ef1da48a43b3b	d__Bacteria; p__Firmicutes; c__Clostridia; o__Lachnospirales; f__Lachnospiraceae; g__Lachnospiraceae_NK4A136_group; s__uncultured_bacterium	0	0	0	0	0	28	0	28	0	0	0	0	0	0	0	0	0	0
6daaab985c7de31a7dd638fcbc4e6d1b	d__Bacteria; p__Firmicutes; c__Bacilli; o__Erysipelotrichales; f__Erysipelatoclostridiaceae; g__Erysipelatoclostridiaceae; s__uncultured_bacterium	7	0	0	0	0	0	0	0	0	0	15	0	0	0	0	9	0	16
3737f3b1ed727170997c49820346d777	d__Bacteria; p__Firmicutes; c__Clostridia; o__Lachnospirales; f__Lachnospiraceae	0	0	0	0	0	33	0	0	0	0	0	0	0	0	0	0	0	0
9f06741ec997b5640b072984c8b58735	d__Bacteria; p__Firmicutes; c__Bacilli; o__Bacillales; f__Planococcaceae; g__Sporosarcina; s__Sporosarcina_pasteurii	0	0	0	0	0	0	0	0	0	40	16	7	8	0	0	0	0	0
dd53bad490635d96f0cb42f4b6ede34e	d__Bacteria; p__Firmicutes; c__Clostridia; o__Lachnospirales; f__Lachnospiraceae; g__Tyzzerella; s__unidentified	0	0	0	0	0	0	0	0	0	31	0	32	8	0	0	0	0	0
27d2e6cf7eb14f34d87b95e4925a7337	d__Bacteria; p__Firmicutes; c__Clostridia; o__Lachnospirales; f__Lachnospiraceae; g__Lachnospiraceae_NK4A136_group; s__uncultured_bacterium	0	0	0	0	0	71	0	0	0	0	0	0	0	0	0	0	0	0
822a8d6026709d2a5aa1ac5ed9e78e06	d__Bacteria; p__Firmicutes; c__Clostridia; o__Lachnospirales; f__Lachnospiraceae	0	14	56	0	0	0	0	0	0	0	0	0	0	0	0	0	0	0
1dc75a42a0d99e0c427445352c065f5c	d__Bacteria; p__Firmicutes; c__Clostridia; o__Lachnospirales; f__Lachnospiraceae; g__GCA-900066575; s__uncultured_bacterium	5	22	13	0	0	0	0	29	0	0	0	0	0	0	0	0	0	0
c1053bf38ff01f54f42b95980561ed6c	d__Bacteria; p__Firmicutes; c__Clostridia; o__Lachnospirales; f__Defluviitaleaceae; g__Defluviitaleaceae_UCG-011; s__uncultured_organism	0	0	0	0	0	0	0	0	0	9	0	0	0	0	0	22	0	0
c5689fe57c65282dbeb0a04b595e3bea	d__Bacteria; p__Firmicutes; c__Clostridia; o__Lachnospirales; f__Lachnospiraceae; g__A2; s__uncultured_bacterium	0	0	0	0	0	0	0	0	0	0	69	0	0	0	0	0	0	0
6eeef1968e956efec20024741233a10c	d__Bacteria; p__Firmicutes; c__Clostridia; o__Clostridia_UCG-014; f__Clostridia_UCG-014; g__Clostridia_UCG-014	0	0	0	0	0	9	0	0	0	0	0	0	0	0	0	0	0	28
9a711c13e1de2700273f8804ff5d53b9	d__Bacteria; p__Firmicutes; c__Clostridia; o__Lachnospirales; f__Lachnospiraceae; g__uncultured	7	0	0	0	0	16	9	0	0	0	0	0	0	0	0	0	0	0
b2c80b1151985bcff6b7393780e05e93	d__Bacteria; p__Firmicutes; c__Clostridia; o__Oscillospirales; f__Oscillospiraceae; g__Colidextribacter	0	0	25	0	0	0	0	0	0	0	0	0	0	0	0	0	0	0
ff879f5418ebe06779501b57b52cb944	d__Bacteria; p__Proteobacteria; c__Gammaproteobacteria; o__Enterobacterales; f__Morganellaceae; g__Proteus	0	0	0	0	0	0	0	0	0	0	0	0	0	27	0	0	0	0
6366b8f0f6fbc80b4ab2fb1af85a2eff	d__Bacteria; p__Bacteroidota; c__Bacteroidia; o__Bacteroidales; f__Bacteroidaceae; g__Bacteroides	0	0	0	0	0	0	0	0	0	0	0	0	0	68	0	0	0	0
6695ee3d28ee727511ad4f532b821aea	d__Bacteria; p__Firmicutes; c__Clostridia; o__Lachnospirales; f__Lachnospiraceae; g__uncultured; s__unidentified	0	13	0	0	16	0	0	0	0	0	0	0	0	0	0	0	0	0
68e16f72fac4d3a66ec9d50cd66e4944	d__Bacteria; p__Bacteroidota; c__Bacteroidia; o__Bacteroidales; f__Muribaculaceae; g__Muribaculaceae; s__uncultured_bacterium	0	0	0	26	0	0	0	0	0	0	0	0	0	0	0	0	0	0
e83f0bcc89a16b318a24f8b583dbae61	d__Bacteria; p__Firmicutes; c__Clostridia; o__Peptostreptococcales-Tissierellales; f__Anaerovoracaceae; g__Family_XIII_AD3011_group	6	0	0	9	6	0	0	7	0	0	15	7	5	0	0	0	0	0
163bac3b9296ee6d7985f866182a1d28	d__Bacteria; p__Proteobacteria; c__Alphaproteobacteria; o__Rhodospirillales; f__uncultured; g__uncultured; s__uncultured_proteobacterium	3	8	17	15	11	0	0	9	0	0	0	0	0	0	0	0	0	0
1f58973efd01649ffb49ba0c75277d1c	d__Bacteria; p__Firmicutes; c__Clostridia; o__Oscillospirales; f__Oscillospiraceae; g__Oscillibacter; s__uncultured_bacterium	0	20	13	0	0	13	0	19	0	0	0	0	0	0	0	0	0	0
0a1db36ce6456f4ddf71221b4ce69372	d__Bacteria; p__Firmicutes; c__Bacilli; o__Lactobacillales; f__Streptococcaceae; g__Streptococcus	0	13	0	24	0	0	0	0	0	0	11	0	0	0	0	0	0	0
a79a5ada0536c9d02b2a0dcd3e13ed82	d__Bacteria; p__Actinobacteriota; c__Actinobacteria; o__Micrococcales; f__Microbacteriaceae	0	0	0	0	0	0	0	0	0	0	0	0	0	31	0	0	0	0
6dbc9d2dc939742acd3356ce4826c7e6	d__Bacteria; p__Firmicutes; c__Clostridia; o__Peptostreptococcales-Tissierellales; f__Peptostreptococcales-Tissierellales; g__Peptoniphilus; s__swine_manure	0	0	0	0	0	0	0	0	0	0	0	0	0	31	0	0	0	0
d87935d6bd42c405aee7c25bd17408fe	d__Bacteria; p__Firmicutes; c__Bacilli; o__RF39; f__RF39; g__RF39	0	0	0	0	0	0	0	0	0	0	0	12	6	0	0	0	0	0
e8fd5815dbcf298cdf9c59390195fa90	d__Bacteria; p__Firmicutes; c__Bacilli; o__RF39; f__RF39; g__RF39	0	0	0	0	0	0	0	0	0	10	12	0	0	0	0	0	0	18
a6e206d1aa07d9eea40da36dc628f20a	d__Bacteria; p__Firmicutes; c__Clostridia; o__Peptostreptococcales-Tissierellales; f__Peptostreptococcales-Tissierellales; g__Tissierella	0	0	0	0	0	0	0	0	0	0	0	0	0	53	0	0	0	0
74cba0ac08f0531dc1bb635ea82e69a6	d__Bacteria; p__Firmicutes; c__Clostridia; o__Peptostreptococcales-Tissierellales; f__Peptostreptococcaceae; g__Peptostreptococcus; s__uncultured_bacterium	7	0	0	0	9	0	0	0	0	0	0	6	0	0	0	0	0	0
16c7cc0b0a00be092420e17b4ab2533c	d__Bacteria; p__Firmicutes; c__Clostridia; o__Lachnospirales; f__Lachnospiraceae	0	0	0	0	0	15	0	0	0	0	0	0	0	0	0	0	0	0
e68dde9d38ac8746f759859001191c80	d__Bacteria; p__Actinobacteriota; c__Coriobacteriia; o__Coriobacteriales; f__Eggerthellaceae; g__Enterorhabdus; s__Adlercreutzia_muris	7	0	9	13	11	0	0	0	0	0	0	0	0	0	0	0	0	0
321b7fbd428e4173758005194963cb1e	d__Bacteria; p__Firmicutes; c__Clostridia; o__Clostridia_UCG-014; f__Clostridia_UCG-014; g__Clostridia_UCG-014	7	7	0	0	0	0	0	0	0	0	0	0	0	0	0	29	0	0
7dd78086dec3e46ddf65af1be7cbda9b	d__Bacteria; p__Firmicutes; c__Clostridia; o__Lachnospirales; f__Lachnospiraceae; g__uncultured; s__uncultured_bacterium	0	18	0	4	0	14	0	0	0	0	0	0	0	0	0	0	0	0
a23c270b00d19dc6fd62c6cf0a098351	d__Bacteria; p__Firmicutes; c__Clostridia; o__Lachnospirales; f__Lachnospiraceae	0	0	0	0	0	0	0	0	0	0	23	19	0	0	0	6	0	13
2632f7553bede0d09b17ab5c96341ebc	d__Bacteria; p__Proteobacteria; c__Alphaproteobacteria; o__Rhodospirillales; f__uncultured; g__uncultured; s__gut_metagenome	0	0	0	0	0	8	0	52	0	0	0	0	0	0	0	0	0	0
ca3a85e8dc108f7d6d9716223393f193	d__Bacteria; p__Bacteroidota; c__Bacteroidia; o__Bacteroidales; f__Rikenellaceae; g__Rikenella; s__uncultured_bacterium	0	0	0	0	0	0	0	60	0	0	0	0	0	0	0	0	0	0
fff53fd886764a148fc49612fcb35916	d__Bacteria; p__Firmicutes; c__Clostridia; o__Clostridia_vadinBB60_group; f__Clostridia_vadinBB60_group; g__Clostridia_vadinBB60_group; s__unidentified	14	12	15	0	0	0	0	0	0	0	0	0	0	0	0	0	0	18
27f16573244788bb71179acb476ccede	d__Bacteria; p__Firmicutes; c__Clostridia; o__Peptostreptococcales-Tissierellales; f__Anaerovoracaceae; g__Family_XIII_AD3011_group; s__uncultured_bacterium	0	0	0	6	0	0	0	14	0	0	0	0	0	0	0	0	0	0
f57ea9a365be154429c5076cf5d43ea1	d__Bacteria; p__Firmicutes; c__Bacilli; o__RF39; f__RF39; g__RF39; s__uncultured_bacterium	0	0	0	0	0	0	0	0	0	0	7	0	0	0	0	0	0	0
b9dfc352c90555f9af606fb804751593	d__Bacteria; p__Firmicutes; c__Clostridia; o__Clostridia_UCG-014; f__Clostridia_UCG-014; g__Clostridia_UCG-014	0	0	0	0	0	0	0	0	0	58	0	0	0	0	0	0	0	0
7f26be96f4d5295ca038bb284ee22a23	d__Bacteria; p__Firmicutes; c__Clostridia; o__Lachnospirales; f__Lachnospiraceae; g__Dorea	0	0	17	0	0	0	0	0	0	0	28	0	0	0	0	0	0	0
93f8f42a5dc282e20d8841181601ec4d	d__Bacteria; p__Actinobacteriota; c__Actinobacteria; o__Micrococcales; f__Dermabacteraceae; g__Brachybacterium	0	0	0	0	0	0	0	0	0	0	0	0	0	17	0	0	0	0
5cae8d12b563893dad757a068fef6acb	d__Bacteria; p__Firmicutes; c__Clostridia; o__Lachnospirales; f__Lachnospiraceae; g__A2; s__uncultured_bacterium	0	23	18	0	0	0	0	14	0	0	0	0	0	0	0	0	0	0
711293457319d3ce729c1d043e173a4e	d__Bacteria; p__Actinobacteriota; c__Coriobacteriia; o__Coriobacteriales	0	0	0	0	0	0	0	0	0	0	0	0	0	23	0	0	0	0
b6e6db297a64e305290e3bced00fcae2	d__Bacteria; p__Firmicutes; c__Clostridia; o__Clostridia_UCG-014; f__Clostridia_UCG-014; g__Clostridia_UCG-014	0	0	0	0	0	0	0	0	0	0	0	14	0	0	0	0	0	0
001991eaea11679ef2e2e20ce57f6abf	d__Bacteria; p__Firmicutes; c__Clostridia; o__Lachnospirales; f__Lachnospiraceae; g__Roseburia; s__uncultured_bacterium	0	0	0	0	0	0	0	0	0	0	28	0	0	6	0	0	17	0
cfd150d0420410fcf782b1028e225539	d__Bacteria; p__Bacteroidota; c__Bacteroidia; o__Bacteroidales; f__Bacteroidaceae; g__Bacteroides	13	0	30	0	0	0	0	7	0	0	0	0	0	0	0	0	0	0
2f5ac7adc4f16fcbcb0a5c0f0ef6ca18	d__Bacteria; p__Firmicutes; c__Clostridia; o__Clostridia_vadinBB60_group; f__Clostridia_vadinBB60_group; g__Clostridia_vadinBB60_group; s__unidentified	0	6	0	0	11	0	0	15	0	0	0	0	0	0	0	0	0	0
b4b9f0af19598f10877d2ec8986050fb	d__Bacteria; p__Actinobacteriota; c__Actinobacteria; o__Pseudonocardiales; f__Pseudonocardiaceae; g__Saccharopolyspora	0	0	0	0	0	0	0	0	0	0	0	0	0	10	0	0	0	0
e5a13e06a11e18f07160e9aa4d6d710b	d__Bacteria; p__Actinobacteriota; c__Coriobacteriia; o__Coriobacteriales; f__Eggerthellaceae; g__Enterorhabdus; s__uncultured_bacterium	0	0	0	0	0	0	0	0	0	0	8	0	4	0	0	0	0	12
1ddf2b46003013435b8c423da5e77bc0	d__Bacteria; p__Firmicutes; c__Clostridia; o__Clostridia_UCG-014; f__Clostridia_UCG-014; g__Clostridia_UCG-014; s__unidentified	0	0	12	0	0	0	0	29	0	0	0	0	0	0	0	0	0	0
84c6142f909127bf6791b6a9bbbfc667	d__Bacteria; p__Firmicutes; c__Clostridia; o__Clostridiales; f__Clostridiaceae; g__Clostridium_sensu_stricto_1; s__Clostridium_perfringens	0	0	0	0	0	0	0	0	0	0	0	0	0	49	0	0	0	0
f997c0077de901ec4ab7c1c5ea05f137	d__Bacteria; p__Firmicutes; c__Clostridia; o__Lachnospirales; f__Lachnospiraceae	0	0	0	0	0	0	0	0	0	0	0	0	0	0	0	0	48	0
52763d379c81ba184ce308eaf5ae4acf	d__Bacteria; p__Firmicutes; c__Clostridia; o__Lachnospirales; f__Lachnospiraceae	0	47	0	0	0	0	0	0	0	0	0	0	0	0	0	0	0	0
6f8b091f6346823e6839051b854083af	d__Bacteria; p__Deinococcota; c__Deinococci; o__Thermales; f__Thermaceae; g__Meiothermus	0	0	0	0	0	0	0	0	0	0	0	0	0	2	0	0	0	33
9b77e3e338176592e3e6396b48eb7476	d__Bacteria; p__Bacteroidota; c__Bacteroidia; o__Bacteroidales; f__Marinifilaceae; g__Odoribacter; s__unidentified	0	0	0	0	0	0	0	0	0	0	0	0	0	0	0	0	0	47
29d18b3942d535d0ecdac4854e68c3fe	d__Bacteria; p__Firmicutes; c__Clostridia; o__Lachnospirales; f__Lachnospiraceae	0	46	0	0	0	0	0	0	0	0	0	0	0	0	0	0	0	0
957c2821309a93b12687ef7b4fa4d5ec	d__Bacteria; p__Firmicutes; c__Clostridia; o__Clostridia_UCG-014; f__Clostridia_UCG-014; g__Clostridia_UCG-014	0	0	16	0	0	0	0	23	0	0	0	0	0	0	0	0	0	0
a55e23f391b0baeba359f9ff5ace258a	d__Bacteria; p__Firmicutes; c__Clostridia; o__Lachnospirales; f__Lachnospiraceae; g__GCA-900066575; s__uncultured_bacterium	0	0	0	0	0	0	0	0	0	0	0	0	0	46	0	0	0	0
f4fadc2151a3c0bdcd47402a21e18742	d__Bacteria; p__Firmicutes; c__Clostridia; o__Oscillospirales; f__Ruminococcaceae; g__Anaerotruncus; s__uncultured_bacterium	0	45	0	0	0	0	0	0	0	0	0	0	0	0	0	0	0	0
3ed05558d987b4a424e486bae5a13220	d__Bacteria; p__Firmicutes; c__Negativicutes; o__Veillonellales-Selenomonadales; f__Veillonellaceae; g__Veillonella	0	0	0	0	0	0	0	0	0	0	0	0	0	45	0	0	0	0
767065e62408b632bcaa12d6d9864e23	d__Bacteria; p__Firmicutes; c__Clostridia; o__Lachnospirales; f__Lachnospiraceae	0	0	0	0	0	0	0	0	0	0	0	0	0	45	0	0	0	0
a2dd296c1d04c02ba87bc103cbbfc2ff	d__Bacteria; p__Firmicutes; c__Clostridia; o__Lachnospirales; f__Lachnospiraceae	0	14	21	0	0	0	9	0	0	0	0	0	0	0	0	0	0	0
770d503e62a247c4eb67631e04f72500	d__Bacteria; p__Firmicutes; c__Clostridia; o__Clostridia_vadinBB60_group; f__Clostridia_vadinBB60_group; g__Clostridia_vadinBB60_group; s__uncultured_bacterium	0	4	13	0	0	0	0	0	0	4	0	0	0	0	0	9	0	0
0bb05c85c123af73c74f8c970a4135cf	d__Bacteria; p__Bacteroidota; c__Bacteroidia; o__Bacteroidales; f__Muribaculaceae; g__Muribaculaceae; s__uncultured_bacterium	0	0	0	0	21	0	0	23	0	0	0	0	0	0	0	0	0	0
334c2740f01aaf823b86d8097876525a	d__Bacteria; p__Firmicutes; c__Clostridia; o__Clostridia_UCG-014; f__Clostridia_UCG-014; g__Clostridia_UCG-014	0	0	0	0	0	0	0	0	0	17	0	0	12	0	0	15	0	0
04998ebac089ed3027cb4baece38d99c	d__Bacteria; p__Firmicutes; c__Clostridia; o__Oscillospirales; f__Ruminococcaceae; g__Faecalibacterium; s__metagenome	0	0	0	0	0	0	0	0	0	0	0	0	0	44	0	0	0	0
f663eb307371e6f0e53cf30a15349c5d	d__Bacteria; p__Bacteroidota; c__Bacteroidia; o__Bacteroidales; f__Rikenellaceae; g__Rikenellaceae_RC9_gut_group	0	0	0	0	0	0	0	0	0	0	0	0	0	0	0	0	0	44
667681a2db12cc5137b557fe41eb357a	d__Bacteria; p__Firmicutes; c__Clostridia; o__Clostridia_vadinBB60_group; f__Clostridia_vadinBB60_group; g__Clostridia_vadinBB60_group; s__uncultured_bacterium	0	0	24	5	8	0	0	6	0	0	0	0	0	0	0	0	0	0
d357b6e47248af689125119c1e487510	d__Bacteria; p__Firmicutes; c__Clostridia; o__Lachnospirales; f__Lachnospiraceae; g__Lachnospiraceae_NK4A136_group	0	0	0	0	0	0	0	0	0	0	0	0	0	0	0	0	17	0
e70ab43a9eb7481e502605ad858c3802	d__Bacteria; p__Firmicutes; c__Clostridia; o__Lachnospirales; f__Lachnospiraceae; g__uncultured; s__uncultured_bacterium	9	33	0	0	0	0	0	0	0	0	0	0	0	0	0	0	0	0
95c119faf185a38ece47a404609fcef7	d__Bacteria; p__Firmicutes; c__Clostridia; o__Lachnospirales; f__Lachnospiraceae; g__Roseburia	0	8	0	0	0	12	0	0	0	0	0	0	0	0	0	0	0	0
afa196b734f4eecc35fc487646d6adbf	d__Bacteria; p__Firmicutes; c__Clostridia; o__Lachnospirales; f__Lachnospiraceae; g__Roseburia; s__uncultured_bacterium	0	0	0	7	14	0	0	0	0	0	0	0	0	0	0	0	0	0
21b967d1d8b72e89b56e14a01ab7c124	d__Bacteria; p__Firmicutes; c__Bacilli; o__Staphylococcales; f__Gemellaceae; g__Gemella	0	0	0	0	23	0	0	0	0	0	0	0	0	0	0	0	0	10
de6d866323f8248bce40096babc28019	d__Bacteria; p__Proteobacteria; c__Alphaproteobacteria; o__Rhodospirillales; f__uncultured; g__uncultured; s__Azospirillum_sp.	0	0	0	0	0	0	0	0	0	0	0	0	0	0	0	0	9	0
f6d7c7a6e899ce0085d4201ac63c5a9a	d__Bacteria; p__Firmicutes; c__Clostridia; o__Clostridiales; f__Clostridiaceae	0	0	0	0	0	0	0	0	0	0	0	0	0	16	0	0	7	0
1bd60b051136b8e719d9772f121b4a4f	d__Bacteria; p__Firmicutes; c__Clostridia; o__Oscillospirales; f__Ruminococcaceae	0	0	0	0	0	0	0	0	0	15	26	0	0	0	0	0	0	0
60ebd75b7ec61a0495b7f7eadc3b079b	d__Bacteria; p__Firmicutes; c__Bacilli; o__RF39; f__RF39; g__RF39	0	0	0	0	0	0	0	0	0	0	6	0	0	0	0	0	0	0
d6317ad0ba4defe3caad18d224126043	d__Bacteria; p__Firmicutes; c__Clostridia; o__Oscillospirales; f__Oscillospiraceae; g__Oscillibacter; s__unidentified	0	0	0	0	0	0	0	0	0	0	0	41	0	0	0	0	0	0
4ca504a78711ac0f30ea43c189741ad0	d__Bacteria; p__Firmicutes; c__Clostridia; o__Clostridia_UCG-014; f__Clostridia_UCG-014; g__Clostridia_UCG-014; s__unidentified	0	0	0	0	0	0	0	0	0	0	0	0	0	0	0	25	0	0
45753267aaea5643620ad899e2e4a3f7	d__Bacteria; p__Firmicutes; c__Negativicutes; o__Veillonellales-Selenomonadales; f__Selenomonadaceae; g__Megamonas	0	0	0	0	0	0	0	0	0	0	0	0	0	41	0	0	0	0
997702dbde96c24a71abc112ef9d9435	d__Bacteria; p__Firmicutes; c__Clostridia; o__Lachnospirales; f__Lachnospiraceae	0	0	10	0	0	8	0	5	0	0	0	0	0	0	0	0	0	0
2469139489d2a398e28f19191cb5a31c	d__Bacteria; p__Firmicutes; c__Clostridia; o__Peptostreptococcales-Tissierellales; f__Peptostreptococcales-Tissierellales; g__Anaerosalibacter	0	0	0	0	0	0	0	0	0	0	0	0	0	19	0	0	0	0
18b5f74d5374d87987c344e3b7d0d271	d__Bacteria; p__Proteobacteria; c__Alphaproteobacteria; o__Rhizobiales; f__Devosiaceae; g__Devosia	0	0	0	0	0	0	0	0	0	0	0	0	0	40	0	0	0	0
0053a39694d7c11f7f85f1adcfc294ee	d__Bacteria; p__Firmicutes; c__Clostridia; o__Lachnospirales; f__Lachnospiraceae	0	10	0	0	0	0	0	12	0	0	0	0	0	0	0	0	0	0
f18295940eee90a4ff703a98b1b3787e	d__Bacteria; p__Firmicutes; c__Clostridia; o__Lachnospirales; f__Lachnospiraceae	0	8	11	0	0	0	0	0	0	0	0	0	0	0	0	0	0	0
ff3a13a97b876f90fcd04c57da2b84ef	d__Bacteria; p__Firmicutes; c__Clostridia; o__Lachnospirales; f__Lachnospiraceae	0	0	0	0	0	0	0	0	0	0	19	0	0	0	0	0	0	12
60d2e9b24ed15f5232c0d304fbe9cf98	d__Bacteria; p__Firmicutes; c__Clostridia; o__Clostridia_vadinBB60_group; f__Clostridia_vadinBB60_group; g__Clostridia_vadinBB60_group; s__uncultured_bacterium	0	0	0	0	0	0	0	0	0	0	14	0	0	0	0	0	0	13
818364c9ce626da1c914ef3c60af22b4	d__Bacteria; p__Actinobacteriota; c__Coriobacteriia; o__Coriobacteriales; f__Eggerthellaceae; g__Enterorhabdus; s__uncultured_bacterium	0	0	0	0	0	0	0	0	0	0	0	0	0	0	0	0	0	15
b01e6ede36c34924033246455bcf1592	d__Bacteria; p__Firmicutes; c__Clostridia; o__Oscillospirales; f__Ruminococcaceae; g__Incertae_Sedis; s__uncultured_bacterium	0	12	19	0	0	0	0	0	0	0	0	0	0	0	0	7	0	0
dfb0b6016c97e2296b83bee082d99500	d__Bacteria; p__Firmicutes; c__Bacilli; o__RF39; f__RF39; g__RF39	0	0	0	0	0	0	0	0	0	38	0	0	0	0	0	0	0	0
4dd2a0af2c93678a2c272dbaabdc4f0b	d__Bacteria; p__Bacteroidota; c__Bacteroidia; o__Bacteroidales; f__Prevotellaceae; g__Prevotellaceae_NK3B31_group; s__uncultured_bacterium	0	0	0	0	0	0	0	38	0	0	0	0	0	0	0	0	0	0
fea2d11dba0b804504b4de9daa1df678	d__Bacteria; p__Firmicutes; c__Clostridia; o__Oscillospirales; f__Ruminococcaceae; g__Incertae_Sedis	0	0	0	0	0	0	0	0	0	0	0	0	0	0	0	0	0	38
ef8139862a590e217bf7f22f38faf4c5	d__Bacteria; p__Actinobacteriota; c__Actinobacteria; o__Pseudonocardiales; f__Pseudonocardiaceae; g__Saccharopolyspora	0	0	0	0	0	0	0	0	0	0	0	0	0	19	0	0	0	0
5b110bff15d5501fd0e216117bc93393	d__Bacteria; p__Firmicutes; c__Clostridia; o__Lachnospirales; f__Lachnospiraceae	0	0	0	0	0	0	0	0	0	0	0	0	0	13	0	0	0	24
b51a3362aebc104b9892c1f13bc7f45d	d__Bacteria; p__Firmicutes; c__Clostridia; o__Clostridia_vadinBB60_group; f__Clostridia_vadinBB60_group; g__Clostridia_vadinBB60_group; s__uncultured_Clostridia	0	4	0	0	0	5	0	0	0	0	0	0	0	0	0	0	0	8
91cc01ea8d86e44e824e1911336e67f7	d__Bacteria; p__Firmicutes; c__Bacilli; o__Erysipelotrichales; f__Erysipelatoclostridiaceae; g__Erysipelatoclostridium	0	0	18	0	0	3	0	12	0	0	0	0	0	0	0	0	0	0
5cf79c95edfeb00f31bba53c923ac90b	d__Bacteria; p__Bacteroidota; c__Bacteroidia; o__Bacteroidales; f__Muribaculaceae; g__Muribaculaceae	0	0	0	0	0	10	0	0	11	0	0	0	0	0	0	0	0	0
a738c9a055f296196004e0aca36c6d8b	d__Bacteria; p__Firmicutes; c__Clostridia; o__Oscillospirales; f__Ruminococcaceae; g__Anaerotruncus; s__uncultured_bacterium	0	0	0	0	0	0	0	11	0	0	0	0	0	0	0	13	0	0
ee4337ee30feb4ffd7ff002b66837d92	d__Bacteria; p__Cyanobacteria; c__Cyanobacteriia; o__Chloroplast; f__Chloroplast; g__Chloroplast	0	0	0	0	0	0	0	0	0	0	0	0	0	36	0	0	0	0
f230221b4e9ba8d71556212a3ce19c7e	d__Bacteria; p__Firmicutes; c__Bacilli; o__Erysipelotrichales; f__Erysipelotrichaceae; g__uncultured; s__unidentified	0	0	0	0	0	0	0	0	0	14	6	0	0	0	0	0	0	10
45697db377663a5736f2a7efffdfbb62	d__Bacteria; p__Firmicutes; c__Clostridia; o__Clostridia_vadinBB60_group; f__Clostridia_vadinBB60_group; g__Clostridia_vadinBB60_group; s__unidentified	0	0	0	0	0	0	0	0	0	0	0	13	0	0	0	0	0	22
449c7ce0de6d943882321da7c4d797cc	d__Bacteria; p__Firmicutes; c__Clostridia; o__Lachnospirales; f__Lachnospiraceae; g__GCA-900066575; s__uncultured_bacterium	0	0	0	0	0	0	0	35	0	0	0	0	0	0	0	0	0	0
947706c5e3806303b2e79b208993c00d	d__Bacteria; p__Actinobacteriota; c__Actinobacteria; o__Streptosporangiales; f__Nocardiopsaceae; g__Nocardiopsis	0	0	0	0	0	0	0	0	0	0	0	0	0	35	0	0	0	0
845b90ad9c956bdcb932f4f261d84e3c	d__Bacteria; p__Actinobacteriota; c__Coriobacteriia; o__Coriobacteriales; f__Coriobacteriales_Incertae_Sedis; g__Raoultibacter; s__uncultured_bacterium	0	0	0	0	0	0	0	0	0	0	0	0	0	10	0	0	0	0
31cc9a6f8e235ce3897c9b7656ce6675	d__Bacteria; p__Firmicutes; c__Clostridia; o__Clostridia_UCG-014; f__Clostridia_UCG-014; g__Clostridia_UCG-014	0	0	0	0	0	0	0	0	0	0	0	0	0	0	0	11	0	23
5386347c239a19279e49a272aeff8cb0	d__Bacteria; p__Firmicutes; c__Bacilli; o__Lactobacillales; f__Enterococcaceae; g__Enterococcus	0	0	0	0	0	0	0	0	0	0	0	0	0	0	0	0	0	34
c830504818b8c2d446df2a26e93b80c3	d__Bacteria; p__Firmicutes; c__Clostridia; o__Clostridia_UCG-014; f__Clostridia_UCG-014; g__Clostridia_UCG-014	0	0	0	17	16	0	0	0	0	0	0	0	0	0	0	0	0	0
1a5436bec6de38f21bdb9de8191ecd96	d__Bacteria; p__Firmicutes; c__Clostridia; o__Peptococcales; f__Peptococcaceae; g__Peptococcus; s__uncultured_bacterium	0	0	0	0	0	0	0	0	0	0	0	0	0	12	0	0	0	0
b549495baabe917f9d63dcbfd5352af0	d__Bacteria; p__Firmicutes; c__Clostridia; o__Clostridia_UCG-014; f__Clostridia_UCG-014; g__Clostridia_UCG-014; s__unidentified	0	0	0	0	0	0	0	0	0	0	33	0	0	0	0	0	0	0
9bc69f492236a6e956953769464218a3	d__Bacteria; p__Firmicutes; c__Clostridia; o__Lachnospirales; f__Lachnospiraceae	0	0	0	0	0	0	0	0	0	0	0	33	0	0	0	0	0	0
cb7f7506f21d4fb9c9806719a9a2b2ee	d__Bacteria; p__Firmicutes; c__Clostridia; o__Lachnospirales; f__Lachnospiraceae; g__Lachnospiraceae_NK4A136_group	0	0	0	0	0	0	0	0	0	0	0	0	0	33	0	0	0	0
7e4748afbb125bddb3043d89eb06cd0c	d__Bacteria; p__Firmicutes; c__Bacilli; o__RF39; f__RF39; g__RF39	0	0	0	0	0	0	0	0	0	0	0	32	0	0	0	0	0	0
c035e8d7003caace6b79ace61b6ffa8b	d__Bacteria; p__Firmicutes; c__Clostridia; o__Lachnospirales; f__Lachnospiraceae; g__Lachnospiraceae_NK4B4_group; s__uncultured_bacterium	0	0	0	0	0	0	0	0	0	0	0	9	0	0	0	0	0	0
3ad6ff4c64ef0252158cdd71c3cbc39d	d__Bacteria; p__Firmicutes; c__Clostridia; o__Lachnospirales; f__Lachnospiraceae; g__Lachnoclostridium	0	0	0	0	0	17	0	0	14	0	0	0	0	0	0	0	0	0
a433432ea53626beeaee80b8ccc9e673	d__Bacteria; p__Actinobacteriota; c__Actinobacteria; o__Pseudonocardiales; f__Pseudonocardiaceae	0	0	0	0	0	0	0	0	0	0	0	0	0	30	0	0	0	0
607b5ad5df5c6ded4efad22aafb19eca	d__Bacteria; p__Firmicutes; c__Clostridia; o__Lachnospirales; f__Lachnospiraceae; g__uncultured; s__uncultured_bacterium	0	0	0	0	0	0	0	0	0	0	0	0	0	0	0	30	0	0
329affe4dbac32c0b1a192d75d11031f	d__Bacteria; p__Firmicutes; c__Clostridia; o__Lachnospirales; f__Lachnospiraceae	0	0	0	0	29	0	0	0	0	0	0	0	0	0	0	0	0	0
aa4e7d8d92540d2994e3910c18703b87	d__Bacteria; p__Firmicutes; c__Clostridia; o__Clostridia_UCG-014; f__Clostridia_UCG-014; g__Clostridia_UCG-014	0	0	0	0	0	0	0	0	0	29	0	0	0	0	0	0	0	0
7167c46c4591cb7ff3c3098c6a7f7a9f	d__Bacteria; p__Fusobacteriota; c__Fusobacteriia; o__Fusobacteriales; f__Leptotrichiaceae; g__Leptotrichia	0	0	0	0	0	0	0	0	0	11	0	0	0	0	0	0	0	0
f7f14c67a1c50840a8ef794692062cb6	d__Bacteria; p__Firmicutes; c__Clostridia; o__Lachnospirales; f__Lachnospiraceae; g__uncultured; s__unidentified	0	0	0	0	0	0	0	0	0	0	29	0	0	0	0	0	0	0
d19ee7dd359230e644a00c67a4789efa	d__Bacteria; p__Firmicutes; c__Clostridia; o__Lachnospirales; f__Lachnospiraceae; g__uncultured; s__uncultured_bacterium	0	0	0	0	0	0	0	0	0	0	0	0	17	0	0	0	12	0
7d06ed54208de8b053eb3316e6ff1831	d__Bacteria; p__Firmicutes; c__Clostridia; o__Clostridia_UCG-014; f__Clostridia_UCG-014; g__Clostridia_UCG-014; s__unidentified	0	0	0	0	0	0	0	29	0	0	0	0	0	0	0	0	0	0
3dfb1d5ffe6d5615ffaa539dd22b7a09	d__Bacteria; p__Actinobacteriota; c__Coriobacteriia; o__Coriobacteriales; f__Eggerthellaceae; g__Adlercreutzia	0	0	0	0	0	0	0	0	29	0	0	0	0	0	0	0	0	0
227a0a9439c5f19e202125823421458a	d__Bacteria; p__Proteobacteria; c__Gammaproteobacteria; o__Enterobacterales; f__Enterobacteriaceae; g__Escherichia-Shigella	0	0	0	0	0	0	0	0	0	0	0	0	0	29	0	0	0	0
4edae113b038a07308110f3a5373f28d	d__Bacteria; p__Firmicutes; c__Clostridia; o__Lachnospirales; f__Lachnospiraceae; g__Lachnospiraceae_UCG-004	0	0	0	0	0	0	0	0	0	0	0	0	0	0	0	0	29	0
bd26e587c8c3253992702439272f462a	d__Bacteria; p__Firmicutes; c__Bacilli; o__Staphylococcales; f__Staphylococcaceae; g__Staphylococcus	0	0	0	0	0	0	0	0	0	0	0	0	0	0	0	0	0	29
cb80b54178ea1877ec0929b98f72ec69	d__Bacteria; p__Actinobacteriota; c__Coriobacteriia; o__Coriobacteriales; f__Atopobiaceae; g__Coriobacteriaceae_UCG-002; s__uncultured_bacterium	0	4	0	0	0	0	5	0	13	0	0	0	0	0	0	0	0	0
b73ad916c536c7bc898fab285a9c997a	d__Bacteria; p__Bacteroidota; c__Bacteroidia; o__Bacteroidales; f__Prevotellaceae; g__Alloprevotella; s__gut_metagenome	0	0	0	0	0	0	0	28	0	0	0	0	0	0	0	0	0	0
348d2bbfdf626379e637d49ebbac35c0	d__Bacteria; p__Firmicutes; c__Bacilli; o__Lactobacillales; f__Lactobacillaceae; g__Pediococcus	0	0	0	0	0	0	0	0	0	0	0	0	0	28	0	0	0	0
e0852bca3ae9bdec2b4755b0ff003be1	d__Bacteria; p__Actinobacteriota; c__Actinobacteria; o__Corynebacteriales; f__Nocardiaceae; g__Rhodococcus	0	0	0	0	0	0	0	0	0	0	0	0	0	27	0	0	0	0
70666ccf3855175ef75b494ea0e6fb13	d__Bacteria; p__Actinobacteriota; c__Coriobacteriia; o__Coriobacteriales; f__Coriobacteriales_Incertae_Sedis; g__uncultured; s__gut_metagenome	0	0	0	0	0	0	0	0	0	0	0	0	0	0	0	4	0	23
b025be5205f6394cdd7db14984060d17	d__Bacteria; p__Firmicutes; c__Clostridia; o__Lachnospirales; f__Lachnospiraceae	0	0	0	0	0	0	0	0	0	0	0	0	0	0	0	0	0	27
068882782bc1bcc841a6058533ef2040	d__Bacteria; p__Firmicutes; c__Clostridia; o__Oscillospirales; f__Ruminococcaceae; g__Faecalibacterium	0	0	0	0	0	0	0	0	0	0	0	0	0	0	0	0	0	27
44698614a29e2e336d3d1dffb32cdee9	d__Bacteria; p__Firmicutes; c__Clostridia; o__Oscillospirales; f__Oscillospiraceae; g__uncultured; s__uncultured_bacterium	0	9	0	0	0	0	0	0	0	0	0	0	0	0	0	0	0	0
43f26f68a504f250e3a0819b6e7bc9d8	d__Bacteria; p__Firmicutes; c__Clostridia; o__Lachnospirales; f__Lachnospiraceae; g__Acetatifactor	0	0	26	0	0	0	0	0	0	0	0	0	0	0	0	0	0	0
3191ee49322b43f3c382aee9d033e86e	d__Bacteria; p__Firmicutes; c__Clostridia; o__Lachnospirales; f__Lachnospiraceae; g__GCA-900066575; s__uncultured_bacterium	0	0	0	0	0	0	0	0	0	10	16	0	0	0	0	0	0	0
c8d173b93e4e54fdda3c2d0b5449bcbf	d__Bacteria; p__Firmicutes; c__Bacilli; o__Lactobacillales; f__Streptococcaceae; g__Streptococcus	0	0	0	0	0	0	0	26	0	0	0	0	0	0	0	0	0	0
9b86760f1d24e78119093f5f08f45f71	d__Bacteria; p__Actinobacteriota; c__Actinobacteria; o__Streptomycetales; f__Streptomycetaceae; g__Streptomyces	0	0	0	0	0	0	0	0	0	0	0	0	0	26	0	0	0	0
eed433ab1c7ffbf6abe8fe51ec568cec	d__Bacteria; p__Firmicutes; c__Clostridia; o__Lachnospirales; f__Lachnospiraceae; g__Lachnospiraceae_NK4A136_group; s__uncultured_bacterium	0	25	0	0	0	0	0	0	0	0	0	0	0	0	0	0	0	0
f2f8d428ff6f7601b85b441139f8695c	d__Bacteria; p__Firmicutes; c__Clostridia; o__Oscillospirales; f__Oscillospiraceae; g__Oscillibacter; s__uncultured_bacterium	0	12	0	0	0	0	0	0	0	0	0	0	0	0	0	0	0	0
b48e57077b52507a46ca083a920c59a4	d__Bacteria; p__Firmicutes; c__Clostridia; o__Oscillospirales; f__Oscillospiraceae; g__Oscillibacter; s__uncultured_bacterium	0	0	19	0	0	0	0	0	0	6	0	0	0	0	0	0	0	0
f4f376bbf89bb5f5c656f54308cb4d45	d__Bacteria; p__Firmicutes; c__Clostridia; o__Oscillospirales; f__Butyricicoccaceae; g__Butyricicoccus; s__uncultured_organism	0	0	14	0	0	0	0	0	0	0	0	0	0	0	0	0	0	0
0f495856f32d4e182ab55d1ce99ee5ae	d__Bacteria; p__Firmicutes; c__Clostridia; o__Peptostreptococcales-Tissierellales; f__Peptostreptococcales-Tissierellales; g__Peptoniphilus	0	0	0	0	7	0	0	0	0	0	0	0	0	0	0	0	0	5
7b2306aff42febc6bf224a01d7ddc5cb	d__Bacteria; p__Firmicutes; c__Clostridia; o__Oscillospirales; f__Oscillospiraceae; g__Oscillibacter; s__uncultured_bacterium	0	0	0	0	0	0	0	25	0	0	0	0	0	0	0	0	0	0
89c4c897c7ad91e2cbaf08bd2fc76a3b	d__Bacteria; p__Firmicutes; c__Bacilli; o__RF39; f__RF39; g__RF39	0	0	0	0	0	0	0	25	0	0	0	0	0	0	0	0	0	0
93003d66be8076ffb8592b3d746c5e36	d__Bacteria; p__Firmicutes; c__Clostridia; o__Oscillospirales; f__Ruminococcaceae; g__Incertae_Sedis; s__uncultured_bacterium	0	0	0	0	0	0	0	10	15	0	0	0	0	0	0	0	0	0
4f9af20d467c87480ad631afb00c2c06	d__Bacteria; p__Bdellovibrionota; c__Bdellovibrionia; o__Bacteriovoracales; f__Bacteriovoracaceae; g__Peredibacter	0	0	0	0	0	0	0	0	0	0	0	0	0	25	0	0	0	0
df5f8e6f57731f52381392871de418d1	d__Bacteria; p__Bacteroidota; c__Bacteroidia; o__Bacteroidales; f__Bacteroidaceae; g__Bacteroides; s__Bacteroides_fragilis	0	0	0	0	0	0	0	0	0	0	0	0	0	0	0	0	0	25
8f856ad2851566fa8b25d8eb826a0926	d__Bacteria; p__Firmicutes; c__Clostridia; o__Oscillospirales; f__Oscillospiraceae	0	0	24	0	0	0	0	0	0	0	0	0	0	0	0	0	0	0
5c7f7d2cc628637425c8c52b6696a953	d__Bacteria; p__Firmicutes; c__Clostridia; o__Clostridia_vadinBB60_group; f__Clostridia_vadinBB60_group; g__Clostridia_vadinBB60_group; s__uncultured_bacterium	0	0	0	0	6	8	0	0	0	0	0	0	0	0	0	0	0	0
0e96bb723f0c01ba8ad635cf0bd5a274	d__Bacteria; p__Bacteroidota; c__Bacteroidia; o__Bacteroidales; f__Prevotellaceae; g__Prevotella; s__Prevotella_timonensis	0	0	0	0	0	0	0	0	0	0	0	0	24	0	0	0	0	0
c79417c03bf980b8b9b4df0b3b69e308	d__Bacteria; p__Firmicutes; c__Clostridia; o__Lachnospirales; f__Lachnospiraceae; g__Tyzzerella; s__uncultured_bacterium	0	0	0	0	0	24	0	0	0	0	0	0	0	0	0	0	0	0
a184aae7050a60b457f33935c2707fa3	d__Bacteria; p__Firmicutes; c__Clostridia; o__Oscillospirales; f__Ruminococcaceae; g__uncultured; s__uncultured_bacterium	0	0	0	0	0	0	0	13	0	0	0	0	0	0	0	0	0	11
8b3281bc970fcddf2049c38d319ffa4b	d__Bacteria; p__Firmicutes; c__Clostridia; o__Peptostreptococcales-Tissierellales; f__Peptostreptococcales-Tissierellales; g__Gallicola; s__uncultured_bacterium	0	0	0	0	0	0	0	0	0	0	0	0	0	24	0	0	0	0
4bb96d7ec191f9f114463f425bca5f72	d__Bacteria; p__Proteobacteria; c__Alphaproteobacteria; o__Caulobacterales; f__Caulobacteraceae; g__Brevundimonas	0	0	0	0	0	0	0	0	0	0	0	0	0	0	0	0	0	24
98e0e7b3311f73ee251ad9d32989043e	d__Bacteria; p__Bacteroidota; c__Bacteroidia; o__Bacteroidales; f__Bacteroidaceae; g__Bacteroides	23	0	0	0	0	0	0	0	0	0	0	0	0	0	0	0	0	0
ed81e174dd4bfc49d7a35ede3380fc2b	d__Bacteria; p__Firmicutes; c__Clostridia; o__Peptostreptococcales-Tissierellales; f__Peptostreptococcales-Tissierellales; g__Anaerococcus; s__Anaerococcus_prevotii	0	0	0	0	0	0	0	0	0	0	0	0	0	11	0	0	0	0
8c68d6d9daf29663a22e3c86179ab9a0	d__Bacteria; p__Proteobacteria; c__Alphaproteobacteria; o__Rhizobiales; f__Beijerinckiaceae; g__Methylobacterium-Methylorubrum; s__Methylobacterium_adhaesivum	0	0	0	0	0	0	0	0	0	0	0	0	0	0	2	0	0	0
8734f4c5a919a5f8ce03ce4e0bb325b1	d__Bacteria; p__Firmicutes; c__Clostridia; o__Oscillospirales; f__Ruminococcaceae; g__Incertae_Sedis; s__uncultured_bacterium	0	0	0	0	0	13	0	0	0	0	0	0	0	0	0	0	0	0
664f36880de70fc0854e131255863be7	d__Bacteria; p__Bacteroidota; c__Bacteroidia; o__Bacteroidales; f__Bacteroidaceae; g__Bacteroides; s__Bacteroides_vulgatus	0	0	0	0	0	0	0	0	0	0	0	0	0	0	0	0	0	23
77c8670a541db06cfb2e0bf0a21bcf4b	d__Bacteria; p__Campilobacterota; c__Campylobacteria; o__Campylobacterales; f__Campylobacteraceae; g__Campylobacter; s__Campylobacter_ureolyticus	0	0	0	0	6	0	0	4	0	0	0	0	0	0	0	0	0	0
d3465fc7ba19dd7fc80856c48bdf930f	d__Bacteria; p__Firmicutes; c__Bacilli; o__RF39; f__RF39; g__RF39	0	0	0	0	0	0	0	0	0	0	13	0	0	0	0	0	0	5
cb4273b1e51dbaf638ff50817d5cb15c	d__Bacteria; p__Firmicutes; c__Clostridia; o__Clostridia_UCG-014; f__Clostridia_UCG-014; g__Clostridia_UCG-014	0	0	0	0	0	0	0	0	0	0	0	0	22	0	0	0	0	0
f8f678546750241eaaca6b3d43093f76	d__Bacteria; p__Bacteroidota; c__Bacteroidia; o__Bacteroidales; f__Rikenellaceae; g__Alistipes; s__Alistipes_obesi	0	0	0	0	0	8	0	0	0	0	0	0	0	0	0	0	0	0
a5eb8fccbee4d2a74bdcd76a620ec022	d__Bacteria; p__Fusobacteriota; c__Fusobacteriia; o__Fusobacteriales; f__Fusobacteriaceae; g__Fusobacterium; s__gut_metagenome	0	0	0	0	0	0	0	0	0	0	0	0	0	22	0	0	0	0
d0cc23f256b6c16cf9c96b87e82951bd	d__Bacteria; p__Firmicutes; c__Bacilli; o__Erysipelotrichales; f__Erysipelotrichaceae	0	0	0	0	0	0	0	0	0	0	0	0	0	0	0	8	0	14
069b0a35414374a6bb536ea4f008666c	d__Bacteria; p__Firmicutes; c__Clostridia; o__Oscillospirales; f__Oscillospiraceae; g__Colidextribacter; s__uncultured_Clostridiales	0	21	0	0	0	0	0	0	0	0	0	0	0	0	0	0	0	0
177266798b77e9b440807dd172718450	d__Bacteria; p__Firmicutes; c__Clostridia; o__Oscillospirales; f__Oscillospiraceae; g__Colidextribacter; s__uncultured_bacterium	0	0	0	0	0	0	0	0	0	0	9	0	0	0	0	0	0	12
9fea270b41b3f9ea708435dffd98ba28	d__Bacteria; p__Firmicutes; c__Clostridia; o__Oscillospirales; f__Ruminococcaceae	0	0	0	0	0	0	0	21	0	0	0	0	0	0	0	0	0	0
10b2c4d11b890eb56d4990387a3f26f4	d__Bacteria; p__Firmicutes; c__Bacilli; o__Lactobacillales; f__Lactobacillaceae; g__Lactobacillus; s__Lactobacillus_acetotolerans	0	0	0	0	0	0	0	0	0	0	0	0	0	21	0	0	0	0
4b67d4ebe270c2b98f2ccd05337ce905	d__Bacteria; p__Firmicutes; c__Clostridia; o__Peptostreptococcales-Tissierellales; f__Peptostreptococcales-Tissierellales; g__Anaerococcus; s__uncultured_bacterium	0	0	0	0	0	0	0	0	0	0	0	0	0	21	0	0	0	0
140680d9d8f916300862608f14a68893	d__Bacteria; p__Firmicutes; c__Clostridia; o__Peptostreptococcales-Tissierellales; f__Anaerovoracaceae; g__S5-A14a	0	0	0	0	0	0	0	0	0	0	0	0	0	4	0	0	0	0
33160dc296404c413b79d151bc9c433d	d__Bacteria; p__Firmicutes; c__Clostridia; o__Clostridia_UCG-014; f__Clostridia_UCG-014; g__Clostridia_UCG-014; s__uncultured_Clostridiales	0	0	0	0	0	0	0	0	0	0	20	0	0	0	0	0	0	0
dec069925854a5b55093aca532de100d	d__Bacteria; p__Firmicutes; c__Clostridia; o__Clostridia_UCG-014; f__Clostridia_UCG-014; g__Clostridia_UCG-014	0	0	0	0	0	0	0	0	0	0	0	11	9	0	0	0	0	0
79c9f44a1670017cf0d2be1b39399f68	d__Bacteria; p__Firmicutes; c__Bacilli; o__Lactobacillales; f__Lactobacillaceae; g__Lactobacillus; s__Lactobacillus_rossiae	0	0	0	0	0	0	0	0	0	0	0	0	0	20	0	0	0	0
cc86a5826478c1c7f356c3cef6b76cb7	d__Bacteria; p__Bacteroidota; c__Bacteroidia; o__Bacteroidales; f__Bacteroidaceae; g__Bacteroides	0	0	0	0	0	0	0	0	0	0	0	0	0	0	0	0	0	20
1c7f6704d2656cd97c59fe332c421d36	d__Bacteria; p__Firmicutes; c__Clostridia; o__Lachnospirales; f__Lachnospiraceae; g__Roseburia	0	0	0	0	0	0	0	0	0	0	0	0	0	0	0	0	0	20
ba7ca070753e7547bb432de65e684acf	d__Bacteria; p__Proteobacteria; c__Gammaproteobacteria; o__Enterobacterales; f__Enterobacteriaceae; g__Escherichia-Shigella	0	0	0	0	0	0	0	0	0	0	0	0	0	0	0	0	0	20
e3fa90c670b3e7c3588c760c08c991b7	d__Bacteria; p__Firmicutes; c__Clostridia; o__Lachnospirales; f__Lachnospiraceae; g__Coprococcus	0	0	0	0	0	0	0	0	0	0	0	0	0	0	0	0	0	20
3b73ce0b384e7575be689748fa155199	d__Bacteria; p__Firmicutes; c__Clostridia; o__Lachnospirales; f__Lachnospiraceae	0	19	0	0	0	0	0	0	0	0	0	0	0	0	0	0	0	0
6ffed603109d2d169a33bdce03fa3c99	d__Bacteria; p__Firmicutes; c__Clostridia; o__Lachnospirales; f__Lachnospiraceae; g__Lachnoclostridium	0	0	0	0	0	0	0	0	19	0	0	0	0	0	0	0	0	0
4b55cda197da86622f9db75705e8ee91	d__Bacteria; p__Firmicutes; c__Bacilli; o__Lactobacillales; f__Vagococcaceae; g__Vagococcus	0	0	0	0	0	0	0	0	0	0	0	0	0	19	0	0	0	0
e4c05c4f73bf31a8791aca73356fd523	d__Bacteria; p__Bacteroidota; c__Bacteroidia; o__Bacteroidales; f__Muribaculaceae; g__Muribaculaceae; s__uncultured_bacterium	0	0	0	0	0	0	0	0	0	0	0	0	0	0	0	19	0	0
d2e384899f80cca5ef1896eab0c862ee	d__Bacteria; p__Bacteroidota; c__Bacteroidia; o__Bacteroidales; f__Prevotellaceae; g__Prevotella	0	0	0	0	0	0	0	0	0	0	0	0	0	0	0	0	0	19
e55910cde615cf812f3db88a621c2f86	d__Bacteria; p__Firmicutes; c__Clostridia; o__Lachnospirales; f__Lachnospiraceae; g__uncultured; s__uncultured_bacterium	6	0	7	0	0	0	0	5	0	0	0	0	0	0	0	0	0	0
2c82b8f81be4f4ad409d37feb77dcd44	d__Bacteria; p__Firmicutes; c__Bacilli; o__Lactobacillales; f__Lactobacillaceae; g__Lactobacillus; s__Lactobacillus_iners	0	0	0	0	18	0	0	0	0	0	0	0	0	0	0	0	0	0
27abcd507506c98b08c62839d4ef979e	d__Bacteria; p__Firmicutes; c__Clostridia; o__Clostridia_vadinBB60_group; f__Clostridia_vadinBB60_group; g__Clostridia_vadinBB60_group; s__unidentified	0	0	0	0	12	0	0	6	0	0	0	0	0	0	0	0	0	0
3d8098e1068fc9161d3e7cf9732a40d5	d__Bacteria; p__Firmicutes; c__Clostridia; o__Lachnospirales; f__Lachnospiraceae; g__uncultured; s__Clostridium_sp.	0	0	0	0	0	0	11	7	0	0	0	0	0	0	0	0	0	0
0649eb6586b4a9a3df8cc6b6411edc4c	d__Bacteria; p__Actinobacteriota; c__Actinobacteria; o__Micrococcales; f__Brevibacteriaceae; g__Sediminivirga; s__Sediminivirga_luteola	0	0	0	0	0	0	0	0	0	0	0	0	0	18	0	0	0	0
005d3193f381b0793f0c928bde66dd21	d__Bacteria; p__Proteobacteria; c__Alphaproteobacteria; o__Rhizobiales; f__Rhizobiaceae; g__Allorhizobium-Neorhizobium-Pararhizobium-Rhizobium	0	0	0	0	0	0	0	0	0	0	0	0	0	18	0	0	0	0
4a49a065ad35b333e1bcee378388e3bd	d__Bacteria; p__Firmicutes; c__Clostridia; o__Eubacteriales; f__Anaerofustaceae; g__Anaerofustis	0	0	7	0	0	4	0	0	0	0	0	0	0	0	0	0	0	0
ca745f3dca5a97f00681cd65a52a7b44	d__Bacteria; p__Firmicutes; c__Clostridia; o__Clostridia_UCG-014; f__Clostridia_UCG-014; g__Clostridia_UCG-014; s__uncultured_bacterium	0	0	0	0	0	0	0	0	0	17	0	0	0	0	0	0	0	0
98234758c3ff7a6a9ea61162afa84ba4	d__Bacteria; p__Bacteroidota; c__Bacteroidia; o__Bacteroidales; f__Bacteroidaceae; g__Bacteroides; s__Bacteroides_sartorii	0	0	0	0	0	0	0	17	0	0	0	0	0	0	0	0	0	0
87a1f84e8d95cbcf463af63c77c71370	d__Bacteria; p__Actinobacteriota; c__Thermoleophilia; o__Solirubrobacterales; f__Solirubrobacteraceae; g__uncultured; s__Colobanthus_quitensis	0	0	0	0	0	0	0	0	0	0	0	0	0	17	0	0	0	0
2f3cc23892ad801aa73b7ee5a003b08e	d__Bacteria; p__Firmicutes; c__Clostridia; o__Peptostreptococcales-Tissierellales; f__Anaerovoracaceae; g__Family_XIII_AD3011_group; s__metagenome	0	0	0	0	0	0	0	0	0	0	0	0	0	0	0	0	0	17
b8131570ad29231979f46df3359899a0	d__Bacteria; p__Bacteroidota; c__Bacteroidia; o__Bacteroidales; f__Rikenellaceae; g__Alistipes	0	0	16	0	0	0	0	0	0	0	0	0	0	0	0	0	0	0
d9265d1e972696045dd62fd91cea8c3d	d__Bacteria; p__Firmicutes; c__Clostridia; o__Lachnospirales; f__Lachnospiraceae; g__uncultured; s__uncultured_bacterium	0	0	0	0	0	16	0	0	0	0	0	0	0	0	0	0	0	0
8ecf612156fdc986a91e589981e5acf0	d__Bacteria; p__Firmicutes; c__Clostridia; o__Lachnospirales; f__Lachnospiraceae; g__Lachnospiraceae_NK4A136_group; s__uncultured_bacterium	0	0	0	0	0	0	0	16	0	0	0	0	0	0	0	0	0	0
bba7662c6f4ec1e9af41cfa8e2be8e47	d__Bacteria; p__Firmicutes; c__Clostridia; o__Clostridia_vadinBB60_group; f__Clostridia_vadinBB60_group; g__Clostridia_vadinBB60_group; s__uncultured_bacterium	0	0	0	0	0	0	0	10	0	0	0	0	0	0	0	0	0	0
a83aafad1c39633ea935336cd6b69e7f	d__Bacteria; p__Firmicutes; c__Clostridia; o__Lachnospirales; f__Lachnospiraceae; g__Dorea	0	0	0	0	0	0	0	0	0	0	0	0	0	16	0	0	0	0
fde5540f3a06738d19a24a009ffbe803	d__Bacteria; p__Actinobacteriota; c__Actinobacteria; o__Micrococcales; f__Brevibacteriaceae; g__Brevibacterium	0	0	0	0	0	0	0	0	0	0	0	0	0	16	0	0	0	0
2052dca4f9010cb7f3b96c811dc75f78	d__Bacteria; p__Firmicutes; c__Bacilli; o__Lactobacillales; f__Leuconostocaceae; g__Leuconostoc	0	0	0	0	0	0	0	0	0	0	0	0	0	16	0	0	0	0
1de8a8bc685293bc92fccfd080dd1a64	d__Bacteria; p__Firmicutes; c__Clostridia; o__Lachnospirales; f__Lachnospiraceae; g__Blautia	0	0	0	0	0	0	0	0	0	0	0	0	0	0	0	0	16	0
7ef9a6884eb021139ee80124c16fed9f	d__Bacteria; p__Bacteroidota; c__Bacteroidia; o__Bacteroidales; f__Prevotellaceae; g__Alloprevotella; s__Prevotellaceae_bacterium	0	0	0	0	0	0	0	0	0	0	0	0	0	0	0	0	0	16
960c6dd5c747ed36670525f7b54167e9	d__Bacteria; p__Firmicutes; c__Clostridia; o__Oscillospirales; f__Ruminococcaceae; g__uncultured; s__uncultured_bacterium	0	0	15	0	0	0	0	0	0	0	0	0	0	0	0	0	0	0
2193d38c2bb0d1d2b8b54812744629ec	d__Bacteria; p__Firmicutes; c__Clostridia; o__Lachnospirales; f__Lachnospiraceae	0	0	0	5	10	0	0	0	0	0	0	0	0	0	0	0	0	0
728e2262b9c9e1bb7b3a6114fc9a1e2d	d__Bacteria; p__Firmicutes; c__Bacilli; o__Erysipelotrichales; f__Erysipelatoclostridiaceae; g__Erysipelatoclostridium; s__unidentified	0	0	0	0	0	0	0	15	0	0	0	0	0	0	0	0	0	0
d9d0e2a195a9876f99244f8b62bb9c31	d__Bacteria; p__Actinobacteriota; c__Actinobacteria; o__Kineosporiales; f__Kineosporiaceae; g__Pseudokineococcus	0	0	0	0	0	0	0	0	0	0	0	0	0	15	0	0	0	0
100c7f197bc920ba7149b91f3eb4651b	d__Bacteria; p__Firmicutes; c__Clostridia; o__Oscillospirales; f__Ruminococcaceae; g__uncultured; s__uncultured_bacterium	0	0	0	0	0	0	0	0	0	0	0	0	0	0	0	0	0	15
f218a2fd6963ef6ca72ad55fd6df5493	d__Bacteria; p__Bacteroidota; c__Bacteroidia; o__Bacteroidales; f__Prevotellaceae; g__Prevotella	0	0	0	0	0	0	0	0	0	0	0	0	0	0	0	0	0	15
be2be09304105b2fbb3bf5649cd3cfe1	d__Bacteria; p__Firmicutes; c__Clostridia; o__Clostridia_UCG-014; f__Clostridia_UCG-014; g__Clostridia_UCG-014	0	14	0	0	0	0	0	0	0	0	0	0	0	0	0	0	0	0
6452dbd316de25fd8cc76e78fd0c752f	d__Bacteria; p__Firmicutes; c__Clostridia; o__Clostridia_vadinBB60_group; f__Clostridia_vadinBB60_group; g__Clostridia_vadinBB60_group; s__uncultured_bacterium	0	8	0	0	0	0	0	0	0	0	0	0	0	0	0	0	0	0
d26287185f1151b3c5363a2371b816e7	d__Bacteria; p__Firmicutes; c__Clostridia; o__Clostridia_vadinBB60_group; f__Clostridia_vadinBB60_group; g__Clostridia_vadinBB60_group; s__unidentified	0	0	0	0	0	0	0	0	0	0	9	5	0	0	0	0	0	0
4f9577a9ec95717acd97056ebb492cc6	d__Bacteria; p__Fusobacteriota; c__Fusobacteriia; o__Fusobacteriales; f__Fusobacteriaceae; g__Fusobacterium	0	0	0	0	0	0	9	5	0	0	0	0	0	0	0	0	0	0
90c6228ee0d0243c48810476bfa34316	d__Bacteria; p__Firmicutes; c__Clostridia; o__Oscillospirales; f__Oscillospiraceae; g__uncultured; s__Clostridium_sp.	0	0	0	0	0	0	0	14	0	0	0	0	0	0	0	0	0	0
59648169551be2dde1a60c28cb9e49b4	d__Bacteria; p__Firmicutes; c__Clostridia; o__Oscillospirales; f__Oscillospiraceae	0	0	0	0	0	0	0	14	0	0	0	0	0	0	0	0	0	0
fc2182adb8629b6de4da26cc502ceb49	d__Bacteria; p__Firmicutes; c__Clostridia; o__Oscillospirales; f__Butyricicoccaceae; g__Butyricicoccus; s__uncultured_bacterium	0	0	0	0	0	0	0	14	0	0	0	0	0	0	0	0	0	0
37c2ca174837113ac9f50a7521d8ce44	d__Bacteria; p__Firmicutes; c__Clostridia; o__Oscillospirales; f__Ruminococcaceae; g__Incertae_Sedis	0	0	0	0	0	0	0	14	0	0	0	0	0	0	0	0	0	0
89eacf9f79b01f70a3f3b070b1d7f300	d__Bacteria; p__Firmicutes; c__Bacilli; o__Lactobacillales; f__Carnobacteriaceae; g__Trichococcus	0	0	0	0	0	0	0	0	0	0	0	0	0	14	0	0	0	0
96336b29f7d0cf362caefb22d8394459	d__Bacteria; p__Firmicutes; c__Bacilli; o__Bacillales; f__Bacillaceae; g__Bacillus; s__Bacillus_thermoamylovorans	0	0	0	0	0	0	0	0	0	0	0	0	0	14	0	0	0	0
ffa97dd8641071f108378531888f13f8	d__Bacteria; p__Actinobacteriota; c__Actinobacteria; o__Micrococcales; f__Micrococcaceae; g__Kocuria	0	0	0	0	0	0	0	0	0	0	0	0	0	14	0	0	0	0
8d35b756634b4588349a78a0866b8b94	d__Bacteria; p__Proteobacteria; c__Gammaproteobacteria; o__Pseudomonadales; f__Pseudomonadaceae; g__Pseudomonas	0	0	0	0	0	0	0	0	0	0	0	0	0	14	0	0	0	0
58216b9ef70174abc77b4b29c3795a63	d__Bacteria; p__Bacteroidota; c__Bacteroidia; o__Bacteroidales; f__Rikenellaceae; g__Rikenellaceae_RC9_gut_group; s__uncultured_bacterium	0	0	0	0	0	0	0	0	0	0	0	0	0	0	0	0	5	0
129f6b8e59e0575fe44dc435eb207e84	d__Bacteria; p__Firmicutes; c__Clostridia; o__Lachnospirales; f__Lachnospiraceae	0	0	0	0	0	0	0	0	0	0	0	0	0	0	0	0	0	14
6022f4ec80a812899780c39b4ad81725	d__Bacteria; p__Actinobacteriota; c__Coriobacteriia; o__Coriobacteriales; f__Eggerthellaceae; g__Parvibacter	0	0	7	6	0	0	0	0	0	0	0	0	0	0	0	0	0	0
14e17db5e320a328caf7b1a40f524e4e	d__Bacteria; p__Firmicutes; c__Bacilli; o__Lactobacillales; f__Lactobacillaceae; g__Lactobacillus	0	0	0	0	0	0	0	0	0	0	0	0	0	8	0	0	0	0
25e66412d5d3929fdd2e88b4a4affff2	d__Bacteria; p__Bacteroidota; c__Bacteroidia; o__Bacteroidales; f__Bacteroidaceae; g__Bacteroides	0	0	0	0	0	0	0	0	0	0	0	0	0	0	0	0	13	0
7729aa38b32eb55fd7b00290a2cb910a	d__Bacteria; p__Firmicutes; c__Clostridia; o__Clostridia_vadinBB60_group; f__Clostridia_vadinBB60_group; g__Clostridia_vadinBB60_group; s__unidentified	0	0	0	0	0	0	0	0	0	0	0	0	0	0	0	0	0	13
169d1af232cfdecb73bfb43b7fde30f0	d__Bacteria; p__Firmicutes; c__Clostridia; o__Oscillospirales; f__[Eubacterium]_coprostanoligenes_group; g__[Eubacterium]_coprostanoligenes_group	12	0	0	0	0	0	0	0	0	0	0	0	0	0	0	0	0	0
c2d4817c63bdf95f6d14aaa2306ed2a2	d__Bacteria; p__Firmicutes; c__Clostridia; o__Oscillospirales; f__Butyricicoccaceae; g__UCG-009; s__uncultured_bacterium	0	0	12	0	0	0	0	0	0	0	0	0	0	0	0	0	0	0
8043d42e838894cd5aaad2bb955db78b	d__Bacteria; p__Firmicutes; c__Bacilli; o__Lactobacillales; f__Carnobacteriaceae; g__Atopostipes; s__uncultured_bacterium	0	0	7	0	0	0	0	0	0	0	0	0	0	0	0	0	0	0
1913cd8785784c4803d8c8f7fed172e9	d__Bacteria; p__Firmicutes; c__Bacilli; o__RF39; f__RF39; g__RF39; s__uncultured_bacterium	0	0	0	0	0	0	0	0	0	0	7	0	5	0	0	0	0	0
5747cae744167405e1db0c84a1165386	d__Bacteria; p__Firmicutes; c__Clostridia; o__Oscillospirales; f__Ruminococcaceae; g__Incertae_Sedis; s__uncultured_bacterium	0	0	0	0	0	0	12	0	0	0	0	0	0	0	0	0	0	0
338a8807a7f8af71fe69e74771ac9370	d__Bacteria; p__Firmicutes; c__Clostridia; o__Oscillospirales; f__Oscillospiraceae; g__UCG-005; s__uncultured_rumen	0	0	0	0	0	0	0	12	0	0	0	0	0	0	0	0	0	0
5be9166c67205b79942c8fb0a1d8ce70	d__Bacteria; p__Firmicutes; c__Negativicutes; o__Veillonellales-Selenomonadales; f__Veillonellaceae; g__Veillonella	0	0	0	0	11	0	0	0	0	0	0	0	0	0	0	0	0	0
aa019bd414579ea0a1c3fa3f2c79c181	d__Bacteria; p__Actinobacteriota; c__Actinobacteria; o__Corynebacteriales; f__Corynebacteriaceae; g__Corynebacterium	0	0	0	0	0	0	0	0	0	7	0	0	4	0	0	0	0	0
a3b8743bc0ee9d29cd13101106826cf8	d__Bacteria; p__Desulfobacterota; c__Desulfovibrionia; o__Desulfovibrionales; f__Desulfovibrionaceae; g__uncultured; s__uncultured_bacterium	0	0	0	0	0	0	0	11	0	0	0	0	0	0	0	0	0	0
93e80e152a8c1f043bac5faf139db87c	d__Bacteria; p__Actinobacteriota; c__Coriobacteriia; o__Coriobacteriales; f__Eggerthellaceae; g__Enterorhabdus; s__uncultured_bacterium	0	0	0	0	0	0	0	0	11	0	0	0	0	0	0	0	0	0
f95cc672ecb949d7301e424dbf4c59d3	d__Bacteria; p__Firmicutes; c__Bacilli; o__Lactobacillales; f__Lactobacillaceae; g__Lactobacillus; s__Lactobacillus_brevis	0	0	0	0	0	0	0	0	0	0	0	0	0	11	0	0	0	0
0ba07a11068d2058abdaf71b53a5b104	d__Bacteria; p__Firmicutes; c__Bacilli; o__Lactobacillales; f__Lactobacillaceae; g__Lactobacillus	0	0	0	0	0	0	0	0	0	0	0	0	0	11	0	0	0	0
fa65563bd8132ea1a837eb93ac2802a9	d__Bacteria; p__Firmicutes; c__Bacilli; o__Staphylococcales; f__Staphylococcaceae; g__Nosocomiicoccus; s__uncultured_bacterium	0	0	0	0	0	0	0	0	0	0	0	0	0	11	0	0	0	0
0cfc6dc25d50f8a1c1c45fd89a66d3f4	d__Bacteria; p__Firmicutes; c__Clostridia; o__Oscillospirales; f__[Eubacterium]_coprostanoligenes_group; g__[Eubacterium]_coprostanoligenes_group; s__metagenome	0	0	0	0	0	0	0	0	0	0	0	0	0	0	0	0	11	0
ae9088c1e0350d635458a46dacd93a71	d__Bacteria; p__Proteobacteria; c__Gammaproteobacteria; o__Burkholderiales; f__Burkholderiaceae; g__Burkholderia-Caballeronia-Paraburkholderia	0	0	0	0	0	0	0	0	0	0	0	0	0	0	0	0	0	11
b1e26d0956676effc6f659d132ed4dff	d__Bacteria; p__Firmicutes; c__Negativicutes; o__Veillonellales-Selenomonadales; f__Selenomonadaceae; g__Mitsuokella; s__uncultured_bacterium	0	0	0	0	0	0	0	0	0	0	0	0	0	0	0	0	0	11
01584a8140b0976eeee0701f1c3ece75	d__Bacteria; p__Bacteroidota; c__Bacteroidia; o__Bacteroidales; f__Rikenellaceae; g__Rikenellaceae_RC9_gut_group; s__uncultured_organism	0	0	0	10	0	0	0	0	0	0	0	0	0	0	0	0	0	0
e35528f6aaa72ec05c0d6b5fe8897d8c	d__Bacteria; p__Firmicutes; c__Clostridia; o__Clostridia_vadinBB60_group; f__Clostridia_vadinBB60_group; g__Clostridia_vadinBB60_group; s__unidentified	0	0	0	0	0	0	0	0	0	0	10	0	0	0	0	0	0	0
76992fc0fb27d4be7668ea8a6f8608aa	d__Bacteria; p__Firmicutes; c__Clostridia; o__Lachnospirales; f__Lachnospiraceae	0	0	0	0	0	0	10	0	0	0	0	0	0	0	0	0	0	0
45db33ef670c5d45444044eb9fb3f0d5	d__Bacteria; p__Patescibacteria; c__Saccharimonadia; o__Saccharimonadales; f__Saccharimonadaceae; g__Candidatus_Saccharimonas; s__uncultured_bacterium	0	0	0	0	0	0	0	10	0	0	0	0	0	0	0	0	0	0
4e91ab6016c6a37c6029c29cb6f0c7bd	d__Bacteria; p__Firmicutes; c__Clostridia; o__Oscillospirales; f__Ruminococcaceae; g__Harryflintia; s__uncultured_bacterium	0	0	0	0	0	0	0	10	0	0	0	0	0	0	0	0	0	0
6f201c8551dc50a563245efc4db095e7	d__Bacteria; p__Actinobacteriota; c__Coriobacteriia; o__Coriobacteriales; f__Eggerthellaceae; g__uncultured; s__uncultured_Coriobacteriales	0	0	0	0	0	0	0	0	10	0	0	0	0	0	0	0	0	0
1713b7ca62875f301123807a9972769d	d__Bacteria; p__Actinobacteriota; c__Coriobacteriia; o__Coriobacteriales; f__Eggerthellaceae; g__DNF00809; s__uncultured_bacterium	0	0	0	0	0	0	0	0	10	0	0	0	0	0	0	0	0	0
9fa55ec33ed4c6440e4a4297e60acdd0	d__Bacteria; p__Proteobacteria; c__Gammaproteobacteria; o__Pasteurellales; f__Pasteurellaceae	0	0	0	0	0	0	0	0	10	0	0	0	0	0	0	0	0	0
2ed0e7fce2a06e302b7d38aa59b5aec9	d__Bacteria; p__Proteobacteria; c__Gammaproteobacteria; o__Alteromonadales; f__Shewanellaceae; g__Shewanella	0	0	0	0	0	0	0	0	0	0	0	0	0	10	0	0	0	0
14dcbe122cac7eeb4f022f8b9d2ad137	d__Bacteria; p__Firmicutes; c__Bacilli; o__Staphylococcales; f__Staphylococcaceae; g__Jeotgalicoccus	0	0	0	0	0	0	0	0	0	0	0	0	0	10	0	0	0	0
499c26dbde4691c9dd12aa4400bce7be	d__Bacteria; p__Bacteroidota; c__Bacteroidia; o__Bacteroidales; f__Bacteroidaceae; g__Bacteroides; s__Bacteroides_vulgatus	0	0	0	0	0	0	0	0	0	0	0	0	0	0	0	0	10	0
b73b64c671e2297656f548c338513a0f	d__Bacteria; p__Actinobacteriota; c__Coriobacteriia; o__Coriobacteriales; f__Atopobiaceae; g__Atopobium	0	0	0	0	0	0	0	0	0	0	0	0	0	0	0	0	3	7
98a6ae9f98424a10a09948007cc41feb	d__Bacteria; p__Firmicutes; c__Clostridia; o__Oscillospirales; f__Ruminococcaceae; g__uncultured	0	0	0	0	0	0	0	0	0	0	0	0	0	0	0	0	0	6
65c660661101b4a043aa2767d0e39d2d	d__Bacteria; p__Firmicutes; c__Clostridia; o__Lachnospirales; f__Lachnospiraceae; g__Lachnospiraceae_NK4A136_group	0	0	0	0	0	0	0	0	0	0	0	0	0	0	0	0	0	10
