# Supplementary material for: Remote effects of kidney drug transporter OAT1 on gut microbiome composition and urate homeostasis
Source: JCI Insight. 2023 Nov 8;8(21):e172341. doi: 10.1172/jci.insight.172341 (PMC10721261; doi:10.1172/jci.insight.172341)
Supplement: Supporting data values [file jciinsight-8-172341-s246.xlsx]

## Sheet: Fig. 1B
Chao1 at various depths
	sample-id	depth-1-mean	depth-3334-mean	depth-6667-mean	depth-10000-mean	depth-13333-mean	depth-16667-mean	depth-20000-mean	depth-23333-mean	depth-26666-mean	depth-30000-mean	genotype
	2T1_0	1	203.152	210.054	218.312	216.51	217.864	217.819	217.618	217.421	217.17	SLC22A6KO
	2T2_0	1	286.166	292.112	292.646	294.009	296.131	296.479	295.385	295.889	296.254	SLC22A6KO
	A1_0	1	282.378	300.273	299.453	305.4	310.709	304.677	305.573	304.046	304.906	SLC22A6KO
	A2_0	1	188.759	198.997	204.121	203.789	204.138	204.021	204.907	205.536	205.63	SLC22A6KO
	A3_0	1	230.382	231.432	239.808	235.771	238.178	238.05	238.041	238.454	237.68	SLC22A6KO
	A4_0	1	153.638	167.111	166.085	167.028	168.607	169.509	167.873	168.468	167.87	WT
	A5_0	1	198.052	205.01	203.905	203.983	204.786	204.547	204.742	204.683	204.8	WT
	A6_0	1	172.107	178.314	180.352	181.678	181.423	181.434	181.32	181	181	WT
	A7_0	1	131.559	138.148	137.63	140.178	140.787	139.66	139.998	140.283	139.925	WT
	U1_4	1	271.654	285.668	285.614	285.006	286.547	286.576	287.586	286.968	286.95	SLC22A6KO
	U2_4	1	159.063	164.778	166.281	162.705	164.004	163.219	163.902	164.092	163.96	SLC22A6KO
	U3_4	1	280.487	298.939	301.423	306.724	303.946	304.608	306.227	305.933	305.186	SLC22A6KO
	U4_4	1	134.1	144.668	140.913	143.484	142.416	141.558	141.901	141.187	141.835	SLC22A6KO
	U5_4	1	167.268	167.071	168.349	168.573	168.802	168.925	169.167	169.05	168.8	WT
	U6_4	1	36.9417	35.5344	38.072	38.0479	37.9911	37.6283	38.45	38.3583	38.0167	WT
	U7_4	1	170.938	177.578	176.776	179.753	180.779	181.931	181.351	181.131	181.207	WT
	U8_4	1	117.968	119.653	121.215	123.233	123.439	122.856	124.095	122.875	123	WT
	U9_4	1	225.731	237.155	237.012	240.642	238.848	239.312	238.375	238.842	239.15	WT

## Sheet: Fig. 1C
mouse	genotype	shannon_entropy
2T1 0	OAT1KO	5.63428
2T2 0	OAT1KO	6.23312
A1 0	OAT1KO	6.02688
A2 0	OAT1KO	5.52603
A3 0	OAT1KO	5.49441
A4 0	WT	4.34954
A5 0	WT	5.13122
A6 0	WT	5.10359
A7 0	WT	4.12622
U1 4	OAT1KO	5.43813
U2 4	OAT1KO	5.08993
U3 4	OAT1KO	6.27418
U4 4	OAT1KO	4.97455
U5 4	WT	3.49131
U6 4	WT	0.84844
U7 4	WT	4.49951
U8 4	WT	4.19316
U9 4	WT	5.91671

## Sheet: Fig. 2B
Bray-Curtis Dissimilarity Distance Matrix	2T1 0	2T2 0	A1 0	A2 0	A3 0	A4 0	A5 0	A6 0	A7 0	U1 4	U2 4	U34	U4 4	U5 4	U6 4	U7 4	U8 4	U94
2T1 0	0	0.208399	0.473098	0.38973	0.406382	0.960748	0.938836	0.940331	0.957106	0.621713	0.488125	0.484451	0.549457	0.970791	0.996009	0.960159	0.97133	0.949597
2T2 0	0.208399	0	0.502494	0.454692	0.434834	0.946851	0.910533	0.921103	0.952266	0.572595	0.581175	0.50289	0.622624	0.953662	0.996075	0.941853	0.943876	0.920122
A1 0	0.473098	0.502494	0	0.274087	0.341501	0.970821	0.930926	0.929724	0.967102	0.679492	0.528133	0.449912	0.658816	0.972294	0.993806	0.975466	0.971255	0.956828
A2 0	0.38973	0.454692	0.274087	0	0.152773	0.979998	0.973951	0.969811	0.974825	0.623329	0.508583	0.480339	0.611418	0.974989	0.993759	0.984172	0.983134	0.975715
A3 0	0.406382	0.434834	0.341501	0.152773	0	0.975937	0.964446	0.960033	0.96994	0.492584	0.536632	0.509904	0.618901	0.972804	0.994481	0.97829	0.978274	0.966047
A4 0	0.960748	0.946851	0.970821	0.979998	0.975937	0	0.357653	0.436513	0.306655	0.961647	0.975624	0.959105	0.981508	0.880064	0.973201	0.328475	0.890413	0.656047
A5 0	0.938836	0.910533	0.930926	0.973951	0.964446	0.357653	0	0.357968	0.368732	0.930157	0.972325	0.956104	0.978168	0.818104	0.968193	0.451959	0.823663	0.577332
A6 0	0.940331	0.921103	0.929724	0.969811	0.960033	0.436513	0.357968	0	0.265544	0.924216	0.965206	0.952706	0.973974	0.911983	0.974113	0.453303	0.831615	0.517074
A7 0	0.957106	0.952266	0.967102	0.974825	0.96994	0.306655	0.368732	0.265544	0	0.96263	0.970535	0.964914	0.975346	0.921739	0.966272	0.370575	0.906773	0.602287
U1 4	0.621713	0.572595	0.679492	0.623329	0.492584	0.961647	0.930157	0.924216	0.96263	0	0.701954	0.651927	0.712707	0.969811	0.997954	0.954339	0.966081	0.930382
U2 4	0.488125	0.581175	0.528133	0.508583	0.536632	0.975624	0.972325	0.965206	0.970535	0.701954	0	0.599342	0.337793	0.971053	0.983423	0.983972	0.973226	0.97412
U34	0.484451	0.50289	0.449912	0.480339	0.509904	0.959105	0.956104	0.952706	0.964914	0.651927	0.599342	0	0.660901	0.980224	0.996937	0.967113	0.97515	0.956362
U4 4	0.549457	0.622624	0.658816	0.611418	0.618901	0.981508	0.978168	0.973974	0.975346	0.712707	0.337793	0.660901	0	0.9713	0.769477	0.991019	0.972352	0.97153
U5 4	0.970791	0.953662	0.972294	0.974989	0.972804	0.880064	0.818104	0.911983	0.921739	0.969811	0.971053	0.980224	0.9713	0	0.915609	0.915091	0.830412	0.887912
U6 4	0.996009	0.996075	0.993806	0.993759	0.994481	0.973201	0.968193	0.974113	0.966272	0.997954	0.983423	0.996937	0.769477	0.915609	0	0.976481	0.944429	0.959513
U7 4	0.960159	0.941853	0.975466	0.984172	0.97829	0.328475	0.451959	0.453303	0.370575	0.954339	0.983972	0.967113	0.991019	0.915091	0.976481	0	0.880604	0.561801
U8 4	0.97133	0.943876	0.971255	0.983134	0.978274	0.890413	0.823663	0.831615	0.906773	0.966081	0.973226	0.97515	0.972352	0.830412	0.944429	0.880604	0	0.622999
U94	0.949597	0.920122	0.956828	0.975715	0.966047	0.656047	0.577332	0.517074	0.602287	0.930382	0.97412	0.956362	0.97153	0.887912	0.959513	0.561801	0.622999	0

## Sheet: Fig. 2C
Deicode biplot	Eigvals	axis1	axis2	axis3
		44.1041	38.1246	9.74361
	Proportion explained	axis1	axis2	axis3
		0.556783	0.416042	0.0271748
	Species	axis1	axis2	axis3
	bdd17d58a00771a94b3a6c76846b1594	-0.00832035	0.0101512	0.0159921
	d963b59f19db6517a9f26908f684545d	0.00783499	0.00523957	-0.00588919
	15f79c25b1792a6b20d3beec2a2c2662	0.13969	0.176527	-0.179674
	f0d150e758d0b83ac132d605c30a60ce	0.126754	0.165435	-0.164353
	807aefdb6f784476194146b342d3a299	0.11595	0.192408	-0.150964
	d75501c3831fd9234ea596d191ad5c03	0.104668	0.195294	-0.115146
	e10910740b8641a3e2522a9f63253439	0.125142	0.153481	-0.16308
	539f049bd3eae43fe41be294bfa6b8b5	0.0926761	-0.206103	-0.173738
	55f1fe5974eeccb04cf13c2ae0772095	-0.175903	-0.0469326	-0.14844
	73aac950fed574bb9396979fc6ffab3f	0.0366889	0.00620209	0.0255775
	b6d04a7a2616f6f22ad1449ae54de849	0.109037	0.14887	-0.142273
	5f014a39815dd2075d49f70be437da11	-0.147574	-0.0831997	-0.16427
	a8232b9e5fc8ad81ceda57fce3f52622	0.121421	0.0719722	-0.159244
	399325c13d8f80dbc54fb35a30a80ef7	-0.0984934	-0.107785	-0.14725
	fe4c45af45a1ced6777398479ca5025b	0.122202	0.134045	-0.122365
	21c47ce7835c803aede78d5bf66c8791	-0.0856876	-0.137117	-0.179782
	278b71ae1e13eb6b69cdd9d68cb1beda	-0.0983519	-0.00970658	-0.0688195
	a9addb3c2d480ea59f8645d078c3a8e1	0.0587929	-0.123056	-0.0930392
	17f016e3298748a0eb03b67eb9267a19	-0.00383865	-0.00111671	0.0232267
	30907231438cda380cbac09516004cba	-0.159508	0.0397653	-0.0619713
	642261b917665b999a5f747fa6870bb3	-0.117736	-0.0612596	-0.128107
	6672e1b6c1cd1670b7497502bd45dac1	0.0865237	0.0281123	-0.113606
	226097bd7a1661a286a3b62d1c1f0e3a	0.079902	0.110172	-0.0996951
	45673282739bae2ea95d0598ead55a55	-0.0804611	-0.118211	-0.154144
	2a2cb8b3caf5bca6f201cee6a795c2a5	-0.185413	0.115935	-0.00981677
	228b79fb747266afbddc1801db868224	-0.0375071	-0.0735692	-0.0947768
	2b7d5d8734d57b16e48222b681fc1ae7	-0.0856376	0.0289649	-0.117478
	96936aea37c92896ee7b425faaa44f30	-0.11388	-0.0613096	-0.12424
	d3f4f04507a95a2b62e234482d2bc129	-0.136457	-0.0101207	-0.0882604
	5b7dfe4f1ae405d8196376f8f7635ea4	0.061721	0.130964	-0.0688465
	2084437ee2c4f463e8142140a3b3b6ae	0.0202489	0.0719796	-0.089175
	da2cc329cf86782c5e1fbdbb9a0cf6ca	-0.105956	-0.0526596	-0.111591
	40394bfe4a2f991e0651e5a311f3ee24	-0.124876	-0.000852844	-0.076796
	cb2baaee84e10e1ab02fa44b88e47b5b	-0.106851	-0.0412607	-0.101331
	0fa788edac7128eb4f0c83230ea46f5b	-0.0784132	0.0765965	0.0211517
	8e32b9964eb3ebe30c1e5c882696b0c6	-0.0928511	-0.0704465	-0.117795
	4123329ee76cb8225d69eb57ea6a8529	-0.0925936	-0.0389418	-0.0941504
	cfbf80a837c7b87a736a40393d057817	-0.044078	-0.0425563	-0.0459189
	ce032928ea07c2695a8ee2591b379b1c	0.076068	0.0744134	-0.101405
	49fa302e5104195f2542e814166d369d	-0.15563	0.0934805	-0.0085959
	824b224d9565eb2bd345c8fa598dfec6	0.0937989	-0.00673663	-0.0726539
	2b287d1a3efae7a71d338382047be8ab	0.000909609	-0.11862	-0.107722
	b61cbccae82bfeb94bc752b6c1efe1ba	-0.132998	0.0647208	-0.0244614
	ab6881beec90e89cc5c33f04a9c384b8	0.0108938	-0.00365347	-0.104009
	2e60a2b63ef994fe9a9f8de5efe538c2	0.00980927	0.00178617	-0.0148467
	751a5410e17195c1bf70f08341fb6fd1	-0.0959283	-0.0230526	-0.0761485
	864596100d32f01339cdc0886c91e5de	-0.104872	-0.00748297	-0.0661582
	2b7b5b3f7fc005ae8c623d6d61947eca	-0.0816548	-0.0449183	-0.0888037
	2be73fff463e798921f0bf5e2fb3f615	-0.115035	0.0338429	-0.042034
	1236850e8f52619d1a57f966f1f15c44	-0.0754975	-0.0375595	-0.0793108
	6a0f79733f56aa0089569a95136bf180	0.0586332	0.115435	-0.0596468
	f7f74da4ecaa75b66dc11c8addf76eca	-0.0886456	-0.012362	-0.0646251
	b079e16fd0191b2108b12fa7e053c4a2	0.0578535	0.00923992	-0.0714403
	44633c7aa002ae660f6aff3ec8aa1f30	-0.116257	0.138308	0.0292285
	b3891dd2058f5bed516c6a0e7b3226e0	-0.0799019	0.0319673	-0.0238194
	ed731f07a20332ea13fc88a1752b45ed	0.036832	0.0239734	-0.0514352
	128d098a0f85253d7c68558aa2e2edaa	-0.124768	0.0906321	0.0062815
	80602033de6305407d958a99682c1453	0.0542473	0.0675759	-0.0700451
	ac2f26c2a42d9b6c48d895b5f32c7162	0.032868	0.0562585	-0.0483972
	149333c6d2f4279dc8d41b1cbca0d80b	0.0232782	0.0250923	-0.0309804
	ac3b781d52eacd79478a39274e4e6d21	0.0214492	-0.115647	-0.092254
	e5bffb37f62dfdf445ef322606a670e2	-0.0245784	-0.0917221	-0.102529
	81130df1bed6e198d82304f9995c455b	-0.0460636	0.0444056	-0.0324651
	7c76c4592199ce1c62209e422b9207da	-0.107076	0.0506544	-0.0156547
	5f3216e3a6b303b1ea911e594096866b	0.0633411	0.0563253	-0.0820108
	a9a1920e1897221e52e344ed788d07df	0.0518852	0.0829066	-0.0408238
	58de20a5c30157a40e4ed693769f9c38	-0.125838	0.121461	0.0346373
	99d6b465e7396705233cda56b3ea7564	-0.0573304	-0.0339561	-0.0638641
	e176441fb5064973ee3a5222838d750b	-0.0465488	-0.0576143	-0.0788706
	8e73f0e5b2261d9caf612c5ea9ade0c3	-0.0571111	-0.022779	-0.0565692
	208aaa44ab0909a9ef8b3cbd432b67e6	0.0253628	-0.129795	-0.102682
	4c606c6bd029c4b086891f2af6f9d324	-0.0142693	0.0507435	-0.0368285
	e1cd4c71f68f19bde93ca249fa1109b5	-0.0725311	0.0303025	-0.0127654
	789616182e504356699ff06d3e72c6e3	0.0297092	0.0716514	-0.0386958
	eae0738ba858df2d22433de0913bc58c	-0.0758252	0.040341	-0.015248
	b4e11c7bc998c25ab94fb5042f061ac1	0.0443822	0.0438565	-0.0577997
	ccd63a1df3f128611c9267dacf3a7562	0.0473144	0.0625547	-0.0658635
	f60814c557f86851d640853b79aa1364	-0.0229959	0.088914	-0.0224123
	483ddc4b359bcb6c9a46fe7577be5da2	-0.0647887	-0.00460901	-0.0423946
	4bcf61a7c6e38ee3264ff7654b83cebb	-0.039325	-0.0168704	-0.0378851
	e1cf3c2355c776e353ff955e7d657463	0.0285437	-0.0103068	-0.0358577
	2092cc518e136fe01873b6753ce64e3c	-0.0286478	0.0564837	-0.033511
	dda1bc25ef596a7da41f42b360bbd3ec	0.02503	0.0273592	-0.0326658
	af1ee8b992de0516463b4364be9f24e2	-0.0146972	0.0573762	-0.0373892
	92c099f3482d20fcdf569983eed63e62	0.00468352	0.03728	-0.0507944
	e1d0794790521a5fa5fd22f9628cb981	-0.033708	0.0376646	-0.018409
	13e52764e1c08c4fd9902769bf9e022e	0.0261017	-0.106056	-0.0605026
	4a5177f5fbc6a74164757c9c956eb07d	-0.0524559	0.0284577	-0.00735137
	e20e1cf94917db31f7f74d2f09c2f096	-0.0775919	0.0470648	-0.0041276
	ddec239a81a65a2011fa8fa5b4bde5d8	-0.0754546	0.0403347	-0.00826774
	c8bfdc7805371a45d6574ab22022dc0a	-0.00697762	0.0671834	0.0158752
	736e753e82b880299283a531fcb7e273	-0.00617023	0.0490003	-0.0241019
	a84d89531d7b8be14c8193ba398232c9	-0.0687632	0.0397117	0.0090316
	0d71c12227f08234d9185ff62fbae7cd	-0.00445976	0.0132288	0.0033608
	51b7fb8aea13426b446d8c6107498a94	-0.0622066	0.0256176	-0.016063
	9677010f7d64a2907fe7088970a9e268	-0.0105611	0.0429169	-0.0249555
	f0d3ad42c3754a9af2c18ab6f102bb28	0.00968053	0.0520021	-0.0168439
	947c41b884a84f94db71834935b84761	0.0627804	0.0367242	-0.032112
	3e3551fdb1d0737d832da4e7f882e3ed	0.0482407	-0.119732	-0.0807531
	4f8a48f1545d27e7eaeb70a11546c9f4	-0.00404114	0.0259394	0.00911862
	41742e464c162c16e09f978843333e8d	0.0517836	0.0383622	-0.0656036
	4b714d3ff1ef339969dfc233445a6f9b	0.0308709	0.0201816	-0.0294874
	746cfd61ce88055aa0b12bb94834ff9e	-0.0835406	0.0929479	0.0359544
	a27159eea2d8772718038dac5f8ca486	-0.0468427	0.026979	0.00110172
	6e0c2219180d0ef1efca61d191c00d62	-0.0233979	-0.0439231	-0.0530059
	620edd2956ede81b09704c3f3f5657fa	-0.0198429	0.0655421	0.0368179
	d11f4ac3ce27ba5630093dce2cb82572	-0.0414025	0.0237685	-0.0176829
	6ce98b1b979e9149228fb034961f0bf8	-0.0325951	-0.0251641	-0.0431611
	003282dc088aaf9cc542141231b22493	0.0190395	0.0527041	-0.0261337
	70f3d24c8a1593fe01629b3c32bc865b	-0.00402476	-0.0545981	-0.0236385
	5c8255737dc292d66e8c35900bee63e7	-0.0371739	-0.015922	-0.0374129
	ceb1dc22d074166a470f53ad9360ad0d	-0.0682739	0.0440065	-0.00216401
	391fa2936c6775b931328cae13495eac	-0.0838814	0.107679	0.046231
	b586ba0e40e105e016f7a7616816fff5	0.032186	0.0188122	0.0130967
	7306fb0ee46de8b9d258a86c7143a670	0.0466329	0.00816741	-0.0215869
	56806093f1e8cd1ddcacbfd93a7678d4	0.0230839	0.0235999	-0.0153995
	fc53a5208a8c6cb0f47461141ca5060e	-0.0108896	0.0343378	0.0181343
	490fff288d8ab53d66031a6116de406e	-0.0147069	0.0458519	0.025661
	1cdd19ccf7318be9b5c688ba72dca580	-0.0211525	-0.0213957	-0.0282212
	45abfd208c33b91301bf868ddc2492c0	0.0170088	0.0166619	-0.00229782
	618d4532e991c64ae1d5b7fe78cb6e46	-0.00369866	0.0170363	-0.00084591
	b413dbb59eb0cf2930b79bc31420024b	-0.0104241	0.00114999	0.0109524
	c105dd10cc034de47bb10bd567501178	0.0212558	0.0333714	-0.0284063
	662cdd186b4dcb62a6fbe1d13b099887	0.0344103	0.0393212	-0.0325652
	d7e006675ebefe5436f139f7b528be24	-0.0106271	0.0150962	-0.000341978
	c27f7abd3abc4f5086d6019c9ef2e0d5	-0.0604718	0.0614815	0.0149075
	624ee3bf76f1a2bef924dac8cad49340	-0.0130955	0.0281569	-0.0216066
	4bdd0f5cced923b99403ad52e919c732	-0.0390671	0.00637525	-0.017765
	6999f5a013d87c792581efee62cca718	-0.00148596	0.0552178	0.00822888
	7f9e5c2f1afcb585098a73217387a041	-0.0165192	-0.0354457	-0.0430656
	f22e971b5f27683ceeb90b668e6eb7c3	-0.0348501	0.0669204	0.0360553
	afe06cb6d1ab516f5a16f807c2b5331d	0.0740178	0.0459387	0.0283591
	4a8cbd4289458340c478f5d323fe155c	-0.00895389	0.0137722	0.00701096
	c29240d7cccbbbac2bc7ba295f9b2bd5	-0.0536542	0.0392438	0.00351528
	39cdbf785d0eaff7b811715f580009f3	-0.0457324	0.0585666	0.0237411
	e6ff13e9c8f2853d94bce897c97ebeaf	0.0161442	0.0121834	-0.0116846
	4c5da430231f170b2b8380d852528a1e	-0.000105043	0.0560831	0.0283425
	fa823c2e5a9d31786eabf18c77d41675	-0.0700076	0.0808267	0.0298356
	748aae587ef46c6803f04c11841b593c	-0.0203897	-0.0213807	-0.00979902
	71d366a95177ced1c8adb3f21db0fd6e	-0.0339868	0.0128637	-0.00707872
	f02ccb4b14c74c9d4e485d482bb8c61c	-0.0292449	0.00415314	0.00651232
	ca668c90413e3c046e4ec8456016d752	-0.0176597	-0.0102336	0.0170066
	e1e4e79362469f2b83cb275c1f237566	-0.0182056	-0.00375685	-0.0135856
	49944ff53cbedf96aaa98bf53fbfec2f	-0.0499719	0.051796	0.0175313
	897ddb13b3360125c15ff11facb676d9	0.00740899	0.00694054	0.00274487
	85dfa2113234831ec4bdf5d3da907de5	-0.0170956	-0.015785	-0.0221799
	d4ec7fad44f4bcef8373df99751e29b4	-0.0174879	0.0346767	0.0369368
	8f7355277135b7c4968e95ec77ad4271	-0.0332776	0.0181936	-0.00492649
	633bd196487c5df7955b650f9b468607	-0.0525226	0.0694705	0.0290845
	fe42c8962bd2945186920f7ff2116f37	-0.0301727	0.0371988	0.0121971
	cb5a98ef9f4f74d2117156cf0a661e4b	-0.0044324	-0.0131857	-0.015181
	ac020243e7a04137a13d5854330d0241	0.00519641	0.00888192	-0.00757173
	4116289f43cd2525beef757dd612dbb1	0.0695793	-0.0055161	-0.00388393
	3ea5217b55bd97cd9bdc8b95a2455a95	-0.078545	-0.00262618	0.0478307
	8f622fa42e5bbebd273e109bff6f821d	-0.00478213	-0.0260966	-0.0259239
	97d4a8df873312f8b6964af0f89b6040	-0.0183724	-0.00432575	0.0297639
	577e286672fb94fc8cbabc67cc18bf2f	0.0146935	0.0193512	-0.0200649
	5e74963289b7cd494d2a7a8e2741b310	0.0170173	0.00108175	-0.0123951
	a32f4264bea37ce40067b29bee2f28f5	0.0124664	-0.0225143	-0.0170596
	314fb240e13c209f087078a499b6a599	0.014786	-0.0100886	-0.000336115
	cab1f3ff63df5a854dcf58cf595623cc	0.00190328	0.0161086	0.0296762
	17723bf553471de1966fdf9e90515467	-0.0376797	0.0184324	-0.00785884
	837db9efa7c388ac65d7c49853d8335d	0.0256882	0.0191486	-0.00463368
	60d38a56c64b47899fa21068df22d7b2	0.0376008	0.00167115	-0.00478538
	64e7b3efdda3f7f8710c1d5bcf0368f5	-0.00191033	0.0055017	-0.00138745
	27c3d68ac58be2eebd6b9064bfb8e0c7	0.00177542	0.0174185	-0.00346746
	dc75096c47c90b9b802cab1bf9c89966	0.0299528	0.0150356	-0.0233354
	6ea8094823e61d135f28a6c74f5fc52c	-0.0532664	0.0112927	0.0690508
	98b130d293e8f892f43eb8cd1cab1e71	-0.0137172	0.0133109	0.00350324
	991ef268d4516d2caa7951239f072065	-0.0301988	0.0181933	-0.00510064
	3bcd8b88929da3aeb3e1b22bc09f90c4	-0.0451657	-0.0110632	0.0257233
	1707c9eddfe5b08d42e04af7a129e384	-0.00390336	-0.03809	0.0191446
	4280149e57f3f9b0d1b190799f6c3a48	0.0276697	-0.0172757	0.00495544
	343fa8e689304f3b27a80a32e3adf091	-0.0238601	0.0194277	0.00307361
	99bc74b6c24d7432e76aa28661f68926	-0.0235348	0.0130705	-0.00199608
	d137733d533c15829adf0f2b4191f36f	-0.0114194	0.0228097	0.016397
	86e2c0621f63f15e551833709c6f3238	0.027584	-0.000274749	0.0273166
	bd03da586e7f6d3b3aa5e43997331c87	0.0466524	-0.0169957	0.00931858
	c544ed46d118037e56fb14b964ddb15b	0.0242162	0.0149872	-0.0310545
	8659f12bab87bc12c0b096be47238c98	-0.0438076	0.0473661	0.0899102
	fefe4f9e984c4ec8c926e90fb3830388	0.0544405	0.0139352	-0.0137139
	8ba2d9b7e26550bcd387b3947d9458a4	-0.0224771	-0.0100246	0.00643203
	a8e20a148e2996cf12774169db588e29	-0.0356466	0.0642461	0.0372263
	3f31120e85434d3168b879b2155dca2a	0.00347598	0.0042995	-0.00420888
	849b7baf241dbcbc97ae72b31c40be18	-0.0130035	-0.0205545	0.0167127
	ef7508e7fae79ae36d4987e9107bde8a	0.00677443	0.0313328	0.0348023
	0fd249cc2f3a8751979fd5d568fa4be3	-0.00327844	-0.018455	-0.0191759
	f58f132cce394378b76d430c71206ca3	0.0273111	-0.0118391	0.00808509
	300388705eeaf70cdff4269252d2afc3	-0.0152645	-0.0108106	0.0148445
	8de832547dfe5ecc97a44124e56ded14	0.00863902	0.0300013	-0.0183484
	b1688b8133264740639491886def93f2	-0.0169446	0.011331	0.000347752
	882c8043617aa3844e1e1743c7e6bc81	-0.00122957	0.000523106	-0.000432579
	69d4eb11e07babbb05de8a5c8dac31fb	-0.0315093	0.0428595	0.0249521
	3ec2e66b1f4fb2f19ad539eeb8877418	0.0199538	-0.0576728	-0.0411943
	2eeb940ed577dc833f4bbe049ee159a9	-0.040806	-0.00240819	0.0502243
	be8b95457e0211cac08defa1e311b6f8	0.00169	0.00944406	-0.00629473
	fcfac5e293cfe4e600f6094b3f8c8e36	-0.0186074	0.0478412	0.0312067
	733241048b15525ce4ad77330ac12571	-0.0248801	0.0137811	-0.00285224
	7044780b55e75992e1baa09eb8412297	0.0449667	-0.0206134	-0.00459213
	57874f7d33e77f29670952b1cec0b232	-0.0175193	0.00335637	-0.00788883
	f604eaf423fd1be0dac516c2627b5359	0.00602936	0.0107162	-0.0111191
	a3b3d240c45b782e60e07e9f7d29ff5c	0.00233981	-0.000794247	-0.00616356
	99d327135746bef7062ca9186097c7b1	-0.01954	0.0394387	0.0228331
	cb34e1fa766890be7c34cc7d2dc08b1b	0.0144601	0.0164989	-0.00749302
	0020ee0be02a5a1a8a19558035b7ea17	-0.0255241	0.0102258	-0.00819643
	d43ed378a846746647619025dcb17b10	-0.0109906	0.00708686	0.000610517
	efe6d368dc9bc431d6aaaf795ab9df54	0.00672026	0.00160372	0.00367842
	e324256f60ff7e55c6ce9dbfc032644b	-0.00614202	0.00594728	0.0039955
	c4fce517571e2bb80437ffd05e6faab8	-0.00169418	-0.00731986	0.00215206
	c5b453f81a5a54d5d4127888060e7ce4	-0.00447545	-0.0129553	-0.0151149
	80c0aa9b3676eae5d73e839c4ae41f7e	-0.00888624	0.00651551	-0.00200758
	99d2a87b605975cc09a3a76246060920	0.0372015	-0.0112102	-0.000547974
	890eb9242a407d4bf47d324d8de14335	-0.0167948	0.000190283	0.0153327
	e7b1e43521cc51a6a9ddf5db2a8220e5	0.0206895	-0.0244916	0.0245058
	cea9942f93bfcaf3fd2c18d98259732b	0.00607991	-0.00392946	0.00649874
	623545485087fe0d7f837932d708ca88	-0.0150928	0.00504217	-0.00499853
	743653ee83c99740a77683635c3037fe	0.0258715	-0.00618379	-0.0101665
	afa948719de108054c53424f996b0a60	0.00878954	-0.0126134	0.0106691
	d64044a468d975c9f75d07f4bab99048	0.0105207	-0.0191496	-0.014725
	144f3fe579e3d828dfa76b2b582d0475	-0.0363278	0.0662101	0.0369523
	b32b0a74453f46e3768db9df81a03843	0.0382025	-0.0246284	0.0263071
	e0173c44fcc5eb4ca8ecb0100735c0a4	0.0130116	-0.00754221	-0.00103839
	8ed5d1539276db9fe652f0543e96725f	0.000958141	0.00248121	-0.000503534
	771ac41245b9a0e829d168e4f2149a37	-0.0085036	0.0211033	0.00997694
	8e42122edcb6b6b04c69ea704481fb62	0.0229706	-0.0102628	0.000660949
	b7c7bf45ad9c008e4e9e023ce7c614ac	0.00420621	0.0100897	-0.00784016
	a2f10386c444a35f98ed662aa17cd3da	-0.0180185	0.00818141	-0.00569557
	3c829cec651dcaf3f6ed40eef3e94b63	-0.00139552	0.0551919	0.0257727
	5b66f3fca59b461778bc9047f49f8f9b	-0.00475024	0.00504306	0.0531157
	7eef91cec29d10905c7343b9a3b2e98e	0.00343363	0.00838296	-0.00745214
	984cc2f6f48a2dfe6854f1cd36ec9897	-0.0308545	-0.0630388	0.037755
	a14fb58e8df8f8e8c9af10c59595f93a	-0.00600299	0.0236877	0.0157067
	0f2d9e9dc560e5f244617f2e56a35f1f	-0.00478198	0.00132709	0.00225696
	401e2eee39fcf5966f61be05f7df50e6	0.00189698	-0.00744977	0.00477313
	b70adab3f7628c88f4671819886e116d	0.0279714	0.0255627	0.0412175
	afbf65d944493f3bb94f5458c01a2978	0.0216195	-0.0621879	-0.0437168
	40601bb335e898d24650af8d1221c7cc	0.00115488	0.00490996	-0.00281517
	e65c5e2e3780a2f24ea0f5901ffaa4c8	0.0485132	-0.040373	0.0156531
	088cf35f30ea7a5ba1af3ea2f8cabdff	0.00538688	-0.0318443	0.0387994
	a82b21ad406b3c786a748deafb94ad1d	0.01811	-0.0185794	-0.00559251
	2f39a4d8505177aae740cc9d6e9784bc	-0.0171435	-0.0343243	0.0201112
	7ab5f910e39200137d2075cfd638d013	0.0435877	-0.041463	0.0344774
	8350079bc93bfbec110b2931f96d6f05	-0.0251426	0.0946516	0.0713058
	2c510f9865aba24eb0596e11c8870b05	-0.00842279	-0.0171552	0.0327434
	d6d02e334b853523ee0b7837a853f383	0.0362153	0.025564	0.0411546
	553742186c1869cd69aeb9fc1685869f	0.00119133	-0.0217448	-0.020104
	dadec627e95a61e7d7bd0c863e4c44c9	-0.00131211	0.000553568	-0.000300056
	7747ddb4d275bd81e6de8a87b3853af8	-0.0166443	0.011203	0.0173932
	de11b1d7a848c838a851522e47dab8a9	-0.0391152	0.0428884	0.0586987
	9d82ae85ec9bb5800079557d4dc87be7	-0.0126153	0.00461054	-0.00364802
	bf141ce59fb1d98ba2e9f51a97c603e8	0.00572296	-0.00267863	-0.00230421
	23c1dd03e5ef13580ac94650a76cca78	0.00743949	0.0204681	0.0217543
	4528f873cd7ae7b3fed35c0c22b3ce20	0.00957858	0.00848306	0.00734741
	4e4cacfe38dc0bec509e03003cf6560b	-0.00177856	-0.00687276	5.97407e-05
	159f4bd43719f4226ae35e9f3a257ba5	0.0188843	0.000827684	0.000694523
	7128a4db2d9f860a600485d996f7e091	0.0216206	-0.0107092	0.0125879
	a10e56c3a2715646a0795a4197434647	-0.00456675	-0.00422991	0.0027006
	429628aacbaf684b36db625b021978eb	-0.0228497	0.00516627	0.0254777
	63ebe7e5a082d46b9579a3e08fcdd0f4	-0.00797658	-0.0184622	0.0223685
	d4a52d65b2e49ba1e90417a7a80ddcd9	-0.0115931	0.0378344	0.0475777
	e2bebd0eb850939e3ab5c3627bc5f261	0.000529371	0.000587871	-0.000454515
	9d8da14f20bf69d4450e9f0851873636	0.0208825	-0.0242404	0.0116187
	815e3202678b49e7f0b351a5be11dd85	0.00671679	0.0107355	-0.0108886
	663c79441bd593f5821030ce16df1dbd	0.0102811	-0.0277441	-0.0197586
	c80a12499c43deae4b8b8a3ffe6e5767	-0.0107067	-0.0541271	0.0491063
	f1a19f355668a8aab3c8152791b1cffc	-0.00894273	0.00439879	-0.00300385
	b84049ea91c66ed4d1440e020383ebfe	-0.00924991	0.005028	-0.00346705
	97c8f75a0e6db1870c497add54a65876	-0.0061574	-0.0112111	0.00753964
	03f1ec4ae90bad4ae8dbcb6291c02832	0.0121177	0.0387983	0.0675301
	e6e736770ba0182e08607e5032536759	0.00576396	0.00438861	-0.00926974
	cee20ce431b3431f579f9155b565b6c0	0.00706024	0.00364742	-0.0103428
	53cdd3bb135836001114532e68b29c93	-0.01644	0.0109714	-0.000676251
	c3cbd1bc80fdc37704c282050c8648a5	-0.00665893	0.0217143	0.0149946
	634aaa239089156ae20d938019fbb335	-0.0240714	0.011658	0.0994272
	eea184777df33995fd531ab348693bfd	-0.0338763	0.0214619	0.0794293
	af9bd339e74d03e3a08e6bf87b3b1c00	0.017385	-0.0433333	0.0218519
	ac98106b035b8324b37b59302fd1ea8a	0.0314129	-0.023898	0.00717947
	c560874d1a31356e40843ade717a74c2	0.00270292	0.0677157	0.0645795
	041212830fe82d644b63fa5f1b68800d	-0.0189637	-0.0234906	0.0218594
	57da880be93cda85c13efe1e01de78b4	-0.00126041	0.00120036	-0.000303886
	a179a3aea9bdbaac7c8f3bff16bfb494	-0.000994718	0.000436428	-0.000809662
	9b9b4a9a674d7457dd8cd384200dacaf	0.00702351	0.0093107	-0.0111795
	43da0517031cac80fc29c033d54ccbd4	0.0156954	-0.0294486	0.00800107
	fd203e2f7d89f10e908a686f50ec9b37	-0.000851077	0.00114679	-0.00184891
	7c324c9774c3c0884d1e7487b1427a49	0.0172639	-0.0251142	0.0144215
	5fe350f591d1f82ee5f2a0c8a8b9bca8	0.0172971	-0.0365371	0.00555086
	ca0e4cbe4a6753021de7f2e677c03730	0.0130735	0.0315741	0.0370562
	41cbe6c259771cba99a76662d1fbf8b6	0.016049	-0.0226825	-0.00565733
	9730cc3d47181da5a79f43bd0592f4e6	-0.00474388	0.0233666	0.0180559
	e23e4f0b8fa765d71339a609c9949645	0.0227764	-0.0663777	0.0410917
	e64f6403d1bac7c20abae33417a4a4cd	0.0465109	-0.0219001	0.00450992
	a00830ecc30d45252a284502f16ec9bf	-0.00105861	0.01154	0.00940494
	deb46e9c24ab7a59b6c44156a118b6fa	0.0143493	-0.00332704	0.00565795
	ac211f45f1c8a9ba079af24d51e3d248	-0.0149475	-0.0256584	0.0190158
	d0a08a6ccc08f2e5fff18d2211c5109e	-0.0298032	0.015953	0.0755887
	47d4112df94f2e7be7b910a3e392dba8	0.0703713	-0.050114	0.000102495
	64106b2886c94bb9f1db4680ce341f3a	-0.00443278	-0.0146723	0.0933151
	61b0fc1a40125b67d8eb4e2b3bb55033	-0.00179251	-0.0106909	0.0136169
	8db4287cbbf0ef950f0e0635d2c7c6d7	0.00182118	0.0189303	0.0160466
	bf986ff31d149672c9cbc82c6acd02af	0.0249235	-0.0333028	0.023323
	5193a09b278af4704714a9a480b56335	0.00198223	0.0102525	-0.00498739
	1be460be3b666ce964dda4722d84ad8e	0.0300243	-0.0187669	0.0129266
	ec24e43c814761402b8f7dac5876c93d	-0.00670247	0.0698775	0.0630518
	9547443ca193ebb13b05e0ebade6301a	-0.0299941	0.0578712	0.0331807
	feb983d4713911ebc0a262b4796475fd	-0.0297662	0.0442278	0.0599529
	8705f31bdca195e028e12a75eb594576	0.0081404	-0.035713	0.0141314
	961456b2721190d5251b9c0d168bb29c	-0.00118447	0.0145179	-0.00247224
	8d29a4b0e2aa4632d98d3b302ea9ef31	0.00218287	5.95375e-06	-0.00560285
	6e44ead3f2ba90c2d92aa0865aa62d2c	0.018159	-0.0589052	0.0577717
	c1b8287c24e782535ad8af8c18fa69a1	0.0149519	-0.022567	0.0203134
	e17671baf9f4a84784c8f562df8d85c9	0.043088	-0.0556909	0.0289862
	914e15be1af684ca056a0964caeb6458	0.0353093	-0.0358701	0.018136
	a96e26d91acd6f389a2da2e5a8d1efdc	0.0133202	-0.00722444	0.00245459
	f976060612d6bdcf6abfad0b377edfe1	0.0141285	-0.00476809	0.00254573
	8ba742f68eac37fe13c4b1904dbecfc1	0.0172966	-0.0302185	0.0452356
	44325cca76468695ee411c5e1b4e3fa8	0.0159585	-0.0067465	0.00302726
	27ad6633cf9e4fe7c8ca9b88903f41bf	0.029565	-0.0158623	0.00123805
	d42113be1d92d751843ca6367d805371	0.013015	-0.00665892	0.000168752
	f5b87f21345b27fae03e314619a16908	0.00184349	0.000531939	-0.00044705
	fd2a9303e201839ddc223b25b6df6bcd	0.000473017	0.00241548	0.00256484
	07f38f8f2bbdfe7754f736722ed759ef	0.0287729	0.00524597	0.0452419
	0ea968e8470c11541f72dfcede4c8d8f	-0.00173392	-0.0120174	0.000705363
	66f2a78c819a055ce8cb690341f68de8	0.00440834	-0.00322466	-0.0014174
	7e4795b23ae62046d864e9f1e28811da	-0.00273908	0.00160438	-0.00192952
	bd827f0a6c431d4294521326d61e1f6d	0.0144249	-0.00200716	0.00792619
	bddee2e4bc248ebe2db8faf61587ace2	-0.00102455	0.000947699	-0.00111107
	a20f9b25af4452ed6e5aa4f2373ea833	0.0367965	-0.0199796	0.00294256
	e63a384da4fb57dc17415c258f4b3fe9	0.000860797	-0.000423718	-0.000772717
	87567232ee82aec2ef9b3a4829303e45	0.00998809	-0.0288174	0.0222491
	8e06057371209aa51d66bf493840a414	0.0144618	0.000270532	0.0177458
	e06c06e46dd546425eea522b7eb09446	-0.0052223	0.0204438	0.0402152
	d3d2c5da0c2919b29b77ee1bbe373753	0.0235501	-0.013796	0.00336571
	5d0e22fa11fc893329926f6b840da060	-0.00607323	0.00108282	-0.00428471
	0e928dfcf41c729ab6c912a4848ef1f2	0.0107557	-0.0125805	0.00887829
	e486752d5c306ad2f389200323684a48	-0.00878369	0.00061639	0.00838641
	2856b4a2f8c5cef6b9b4c4feeec67a7f	0.0484214	-0.0208835	0.00540311
	709dbb529c0d8eab107f03624501db96	0.0218782	-0.00726088	0.00541776
	2eb740e16c42b166015d4db2d849c424	0.0142024	-0.0126948	-0.00382542
	eccd7820f3e00427b8e5e20683b29262	0.00407638	-0.0091143	0.0528242
	3397eff4588b0468fddb93ebac9db31c	-0.000776854	0.000356021	-0.00115946
	35822a75748958d662e631f01a78410c	-0.0129956	-0.0196966	0.0155853
	2b4b191b5e84341667aa90ef118454b9	0.00685608	-0.00335793	0.000892552
	cae2da4e292bc63db3f85b6febdab924	-0.0303851	0.0203566	0.0405257
	c0f8dda4241cf85e5d70e1bd8b208a70	-0.00616744	-0.00117177	0.00494475
	16f91014308cd4d41e9d67cf39195007	0.0337334	-0.0609997	0.050516
	a4ac217c75ab212de93e13c021eaeec2	0.00388483	-0.00145682	0.0003246
	47234d61bbfab8867f9d390eb7f26dd1	-0.0146405	0.0271967	0.0854313
	975ba31449a71d4288ba59c309a2615f	0.0304343	-0.0180362	0.00111316
	026ac7fd8279b1b99448929b4823e29e	0.00944906	-0.00344092	0.00207388
	05ce7c5b59dcb3196083632b1127a189	0.0177943	-0.00559027	0.00303265
	2be93cb6fdbb7cb2f7c4e7e5c48c91b1	0.0233942	-0.0452217	0.0393844
	54b8ca1a634942ca0ef6b3fb42614036	0.0026815	-0.0101471	0.000829004
	3cb1daed0ce06963d6155dbe542bec59	-0.00740479	0.00515692	-0.000630884
	4868ee4205231936793c29f13cd8fe82	0.00961865	0.0385976	0.038639
	9a5c9d8fe5b0b494e110ed36f4f18663	0.024185	-0.0332037	0.0251884
	db0ffd9e32c0e69fcf0180781512c508	-0.035171	0.0133302	0.064092
	c1d518d9f5ba37d1f621119d469b992c	0.048695	-0.0209725	0.0123251
	9cff01d4f1801dd3fff999f42053a819	0.0300535	-0.0159221	0.00302237
	be83dd17050e541ef49076b23d2c38e6	0.00592866	-0.0165111	0.0108759
	b75aa4110b6d7c21ad0b616c0d2c78cd	0.00469411	0.0119992	-0.0100042
	24beb9000ec010ae3b9fa7ce3b0ba847	0.0487869	-0.0277148	0.00313294
	190bcf53c5b85687fcf8e4624cd3cafd	-0.00107099	0.000464576	-0.000687205
	766762fdd09548b26b04d075d3a6e637	-0.0152154	0.0142028	0.0217752
	1f15441c1172693a73f3f58a76a1709f	0.036478	-0.0136699	0.00904562
	7ff2bb8a5bd3fbdb64dd547f336c1feb	-0.00616861	-0.016757	0.0173477
	d45e29d9587d400c97b1cf9904dc1bea	0.00656056	-0.0260597	0.0124954
	0b2ec754114dfcb1b8e85c47d0c7b898	-0.0178936	-0.0300004	0.0227084
	305d76ad07c93ddb3bd23c0e7a6a51ac	-0.000622464	0.00191101	-0.00144633
	09a334b9bb574200ce529e595401a4b7	-0.0118384	0.00429155	-0.00494477
	38e75b4cc3e47f9e2699c07ed59c3738	-0.00194936	-0.0321012	0.0202303
	d3d16f870dfadf956370c3aba43e4098	0.0250272	-0.0106276	0.00569133
	4cd3d2def93fff66e794b40624798f3f	0.00744113	-0.00268163	0.0624459
	fe061b4d7bf9b15021415e593d330c30	0.0290502	-0.0239098	0.0041373
	b50b4a0d5a70ffbdce3e6bc5beff041d	0.0319057	-0.0130548	0.0085925
	d2266ce61b922de81d5ed2de5aaefd5f	0.016479	-0.020095	0.0130765
	674d2d35d14f9dfab2d54559d258f523	0.00993258	0.0262296	0.0307447
	e68336cbe3877270276ea7941cde2f73	-0.00107099	0.000464576	-0.000687205
	c7d23ce34cf34581f76728edee1810e0	0.0491805	-0.0202036	0.00937948
	8f14cc14d4b2e760751e72b9504662a1	0.0128201	-0.0355473	0.0261183
	6fe270ed1095267a81b3f24222d8e7ed	0.0311377	-0.0123683	0.00698789
	5a2f127b35756159c6067ad886b357be	0.0458337	-0.0238827	0.00692986
	30ef1755558658522e52b0af61ab7131	-0.0109257	0.0039668	-0.0046362
	c5c368fa5d36912d8a01dbdf80cf9aea	-0.0156957	-0.000993555	0.0164494
	f92f6b3fb0535e726742d37311011afd	-0.0129808	-0.010875	0.0142017
	b143ef597ecf013c08c38e4532f4fec1	-0.00383537	-0.0213515	0.0186661
	ebd206d30bc62ea5c3498da3d1113862	-0.0126192	0.00855866	-0.000690398
	df1ce85ab323b711ebe3aaee27b258ae	0.00677827	0.00501754	-0.0105261
	15bc2ba4f6aee903bee624882015521b	0.0177243	-0.0106488	0.00107495
	4c6101efbcf8e58fda282318b2b764be	0.0154896	0.00120933	0.00802657
	587e5a487daff058b1f531372dc06d25	-0.0209248	-0.0218634	0.0264012
	a8e363613c35286b8cc6303aa1b0dddf	0.0337634	-0.0220367	4.66623e-05
	041f063af8d1e7d66c52b5f75f695fdc	0.0149556	-0.014605	-0.00402972
	1a503b8d15cda6614bc92e3700fa8e69	0.00121326	-0.000352395	-0.000532078
	6c91b03edc155703d03eca97c5a2597b	-0.0317606	0.0333533	0.0512338
	dd4ac9dfbb3e095cdd8e6b637ffe728e	0.00484969	0.0136533	0.013228
	1d3c676d5555d4b2aa01154ec1d44206	-0.0055671	-0.0042369	0.004103
	deac06e79afc266dc6e789862598af3b	0.0633805	-0.0296608	0.00909961
	07a3896620d1ba67233e06704a768fb2	0.0175935	0.00981322	0.0183221
	6bd1aed189655ce4c06d04e707bcbbb0	-0.00751261	0.0371302	0.0278581
	3eeb3272aa9d718383e9edf6440e553a	-0.0166627	-0.0266869	0.0204563
	d3ad1d89be0ec080dee21dc5283fcbe9	-0.00830764	0.00557499	-0.000874483
	1a93c8561fbe223dcac5cb9f56d7b979	0.0163185	-0.00698257	0.00135703
	7db2b803a5fc6e44b3175e868ece4d70	0.0106111	-0.0315102	0.0329675
	5b9a6dbfc952e746732fc2d8d850487d	0.034759	-0.0325997	0.028238
	4ba29f1550cac30a383f20698ead1daf	-0.016229	-0.0142209	0.0183046
	46cea2e85de5033d3a06d0c25a56afbd	-0.00840798	0.00564443	-0.000870199
	8889b6a2595cc0144b27bc0a85acd37a	0.0430601	-0.0197399	0.00812126
	8fdff9055dfa258707388335227e6c53	0.0673334	-0.0501574	0.0239912
	43418c2b35fe9a3f1961c3a87d645ea6	0.0349207	-0.0178452	0.00197802
	c6a75f71f0ad1f049bcdacb462223f7c	0.0016426	-0.000536927	-0.00504412
	f0da9a14d3442c013740ee4bfdc1e1df	-0.010917	-0.00764374	0.0113804
	ebdca0e907dad4d368004527dd95ddbb	0.023087	-0.0506398	0.0327926
	7d8dc9e6576588672e3fa0459f93e8ce	-0.0124513	-0.0216279	0.0167098
	b139bd49d0a99c0c0ee7b25123bd7302	0.0383039	-0.0216543	0.00243639
	b0821fab26e60ee6de583c9727ccb0f0	-0.000350759	-0.0196168	0.0128132
	21a999c6bb85fd58864ffe2ab7af784f	-0.0233795	-0.0366291	0.0311075
	fe44227fc4df02a265b744c2e090c222	0.00547226	0.00420773	-0.00890843
	44e946a30c5ef2f7ec84ada89e573d7c	-0.0095904	-0.00306708	0.0901556
	9a93d38e236a76a6f5db084df51ef764	0.00530139	-0.00379034	-0.0014387
	8e49e0b1f2a5ee6c035903ecfe082db8	0.00153389	-0.0170744	0.0121986
	d2c74cd566befe9fae18a34e90aa758a	0.00213024	-0.000561558	-0.0047113
	8cbeee4c9a8ba9034e69df01872cc82a	0.0271871	-0.00912232	0.00569886
	7a788fd4ad85a44927663c33ca823af9	0.00255594	-0.000874012	-0.00651057
	eaedd22bb68a9822f122622eb550ef79	0.00511522	0.00398635	-0.00846618
	73e581aa79e8a1d0f5dc5c2e03dcea57	0.0122325	-0.0458453	0.0338758
	e5356460b784c1303d34034e72cc75ae	0.0392323	-0.0191019	0.00416329
	c450db92b00c915bc5116dcbc58ec133	-0.000247425	0.0378183	0.0448962
	020696fcd53902d3adb483066ffbc012	-0.0259456	-0.0418069	0.0338117
	0229bbe85472c9d3cb7c30fe130b5163	0.0139844	-0.00567001	0.00356869
	5e1aab211195dace29ab9f4371a765b3	0.0385387	-0.0216922	0.00487195
	4cae948831490ef7b755754d5490f659	0.0191975	-0.00926757	0.00277912
	19f90a7d1a3ea0908d60e2cf7d0d8d4b	-0.000969108	0.000424117	-0.00126992
	8ccb778930a0e4d793f430903b03f462	-0.00965762	0.0261938	0.0168429
	177932b7e453bcfbf9202fb3d0d4f769	0.00391468	0.00324194	-0.00697915
	75d5db026337d09d8dca444dcbbf4ece	0.000683257	0.00279217	-0.00342304
	678f46c6792382e3f42d82acd705b678	0.0047204	-0.00344061	-0.00143073
	85df5a40b065a859bd0a39fd66d341ab	0.0481042	0.014958	0.0430661
	140031c5f01bd6b43ad3197fe1eb5c98	-0.00147385	-0.000878443	-8.08677e-05
	42b2c8922e615af317c681084b97e119	-0.00486236	0.0122054	0.00693866
	c932a6d2afbafa7d4ec4b966fe874e57	-0.00142821	-0.00215605	0.000351346
	e37dbc785bdc0e27c842ce37a17b5302	0.0122181	-0.0615154	0.0538554
	b1cc57ef0c27368149c34a9b04a1dbd6	0.0168212	-0.015788	0.00809565
	a8c0d68c18a309e678873ae17af1b834	0.0159376	-0.00838187	0.00138651
	7116d65582418058d5a84741f433da02	0.0199712	-0.0218516	0.00298978
	a5f16692679327695f578a1acddc057b	0.0281207	-0.0122181	0.00580212
	c39ab2bf2f77dbebcc2ed113130ff161	0.0278977	-0.0139239	0.0101506
	f5db17dce08a55088ceecbd2ac34df49	-0.000766331	0.000465791	-0.00141115
	bee6ee650c952139d0f92b5f5d294074	0.00888283	-0.00401727	0.000945224
	f06101e02544b173d92c9e7bab6540a9	-0.0391021	-0.057995	0.0496246
	56f38e3ae97739911a391dcbc300af6e	-0.000189586	-0.0362121	0.019361
	a0874896790531be3273f28ea5ed908c	-0.00724827	0.00265831	-0.00339286
	3ca4457124930f775393c8ee12b96df7	0.00232807	0.00693849	-0.006179
	4be4c7b344fb58f97cd45e97a3587d15	0.0122752	0.0218127	0.0236615
	c1ba93f0b38f6f88a79174f6a0679e90	0.0193854	-0.00710672	0.00459616
	e8fbd2e3e351ac72eb268cf194244fa3	0.0425036	-0.0183765	0.0088258
	a8d8fdc873126c1ad734d17c837ab412	0.0032575	-0.00227413	0.000285191
	e880fd44e2ff90c9d106e57c337745c4	0.0311989	-0.0141104	0.00781051
	5842fb35cb0a50b6b15a8b6d267e2ba7	-0.00653549	-0.00323784	0.00596482
	55910270f6d8063c9855822f349320af	-0.00766382	-0.0117064	0.0092378
	a8e3edbdb73a64814dbe4ed1a0d54bb9	0.0222075	-0.00928286	0.00490665
	f76e07facaf8c4f86c0364fe5b3f1d76	0.0171115	-0.025017	0.0168024
	211aba6960be2c6ac78ed32995bf332b	0.0268172	0.0199007	0.0384355
	0203f969920901394b0b659701c31957	-0.0279564	0.0280097	0.0641778
	6f408d1e7d525d41d317b1a0a60377fd	0.00983439	-0.00738004	0.00454413
	9aa7ffe46e2c83d9302c0cc11aaac625	0.0352697	-0.0172925	0.00493487
	9f7ad8fe3521c13ff238664fd990ceaa	-0.0126583	-0.0219768	0.0167772
	2f8fb9f33ead03470795e5ecb22f0e4c	0.000142299	0.00114201	-0.00220514
	97e844bfd5694b938a0c410a3ab0e496	0.00365968	0.00308382	-0.0066633
	725bd8a36bee91b0ab5b6ad37f7d1a20	0.00837065	-0.0061916	-0.00190694
	2229dbdcafa7c43bac38d7d07c8b1b79	-0.00504709	-8.68606e-05	0.00378345
	5fe90094af48b9637280b427ac1c0d17	-0.042178	-0.0511719	0.0538061
	0b0999529074d810c373b32db5bbb226	-0.00702897	0.00469014	-0.000929077
	faaf7fa3d8372f793e722ec916d80ec3	0.00346191	0.00296119	-0.00641833
	2eae2d4f069ff16752d4170667cd7138	-0.0120146	0.0401323	0.029242
	57ae7be3a318036a680dca520cde262f	0.0150778	-0.00712466	0.00351898
	07c452c872427cd35d32ed53b0147bbf	0.000788869	0.00130373	-0.00310741
	8622987ddfa6f1a7d9909f49018cb1f1	0.00148147	-0.000477458	-0.00478541
	a182e913a3efab4f287b0f4571d42ba8	0.00339468	0.0029195	-0.00633506
	b88bc2180249c3b634729492897ea0a9	-0.00596597	0.00395453	-0.000974463
	e4330f6a6116cfa4344706f4b2f23d66	0.0178824	-0.00808331	0.00414468
	b09cf8df9e0182aa7bf12aaea1cace2c	0.01695	-0.00852482	0.0037565
	ec9c9da1ab48744fac997f89ba5b3a57	-0.0143212	-0.0214071	0.0183037
	6b23505004f267196babac8c8ea53b88	0.0354638	-0.0206729	0.0050085
	c2a4e79bf2e01f9cf400f14921e2da8e	-0.00462164	0.00177502	0.0050137
	b2e13b041d0489cb53bbefa4dd320f17	0.00120902	-0.00101068	-0.0012808
	c2416e5aec50e51d822ec6792ea046c1	0.00318887	0.00279189	-0.00608014
	031214385f7dc917bfeefc2d64e90359	0.0277323	-0.0134408	0.006608
	65eb5f66ec11cb6fcb1bb3d469c9152b	0.0334608	-0.0260977	0.0236345
	f3f08c9da3b6a3818b28a7aed9e35d61	-0.0153296	-0.00570576	0.0176889
	f19f4001aed2b27296977db4c0313e25	0.00161106	-0.000525285	-0.00499347
	24c51df570756f1f5da7d9980208ee7c	-0.014847	-0.0201707	0.0189991
	68cee59790ca7373d7e1c03c190248e3	-0.0060891	0.00403973	-0.000969205
	871dad746a2989fd3014eb06cbd2d24e	0.00268279	0.00247808	-0.00545328
	30ec390cea42736f7ed1941e24da8426	0.0600975	-0.0271592	0.0119856
	9aa3fd974b7442f74bab23ac3a5178a9	0.0213517	-0.0648716	0.0361721
	d9dfa9ecc7f2db57e3b5461194754b58	0.0459231	0.0304436	0.0577764
	a3200c9b00cd8c83942161f64ec94e2a	-9.74411e-05	-0.0477591	0.0257808
	cbd2e69752af33b075b18f68720b54ca	0.0329249	-0.0225267	-0.000867224
	3c97715eb85ba90450586ba3f3adf0fb	0.0135464	-0.00570439	0.00290443
	4b8340adf7cc241f3b66ed191e5c0d6c	0.0289952	-0.0124641	0.00830389
	b185e5ad6bc4f33d14c0202e18210eaf	0.0315072	0.0217585	0.0405828
	8db50bb83e10b373dda3f1751bb16341	-0.00532953	0.00351409	-0.00100164
	9b8742b29f12744758311ce50fbdf47f	0.0344602	-0.0523732	0.0280829
	714bff2266c6dd3f1520894f56fb3c12	0.0355408	-0.0169261	0.00545686
	747f2349a5e05816a56c75007ae79e3e	0.0342101	-0.0158486	0.0912092
	86604bec9cc7d5816f1364ddac7ab2c8	-0.019218	-0.0383524	0.0347142
	51c178a7fb3c18f026422e20d7d93d29	0.0021357	0.00213886	-0.00477564
	c2d41dc0a7b8eaedcf4697512aee4427	-0.0131161	0.0385403	0.0258216
	4820daf62855c8abd0bdefb9913e3015	0.00146856	-0.023831	0.0177301
	24a243c38014e2daa1fadd8c23ec578f	-0.00206919	0.000832982	0.000915499
	2f5169985b44d6c6ff7ce2faca5e61dc	0.00113079	-0.000348032	-0.00422235
	bb839569cc912bbcf9aa55d516de9872	0.0210189	-0.00848789	0.00636207
	4433e6582152cc09a3944258ca14902c	-0.00723866	0.03613	0.0291055
	4fa9336955fb159120b7cc21c7fb59b3	-0.0196557	-0.030909	0.0253412
	c01b87f3b84d0fc3e84aa3d79e96405b	0.00101709	-0.000306072	-0.00403981
	9988e454747b882f6c1b4b20a2a5be96	-0.0270894	-0.0282075	0.0343593
	b767e958238245c01873a60fde9ac622	7.19457e-05	-0.0109894	0.00717089
	f5a8c2e9f65368fffb1386dd410b6047	0.0199331	-0.00798919	0.00500842
	047405cee7979691f8abd0794a452db5	0.00875357	-0.00652449	-0.00147915
	79dbda798f1d36472ce5ec8dfea9067b	-0.00357238	0.00138777	0.00332901
	122df54921963ea42609df4d152d01f4	-0.00613778	-0.00822035	0.00647436
	4323afb9dbd103f9c1442bc0c7de592d	0.0297487	-0.0320903	0.022127
	4b591e4cd6d09697a756379251cb530c	0.051121	-0.0264816	0.00916822
	f2f02533a0d8a9b9101ef881bb7ac701	0.0226324	-0.0096733	0.00444561
	535c6d00525079bbbea3d45716b923e1	-0.000445481	0.000233721	-0.00169151
	d08c50a7feacd8fe0a2a3d86cce43898	0.0108903	-0.00473738	0.0030283
	f954e4e5fdac86eabf61ac324633c150	0.0203619	-0.00983843	0.00649497
	9b215b0791244c7dd1043a77178471c3	0.0118561	0.0519306	0.0519266
	8e9a3fd92024c67eca6787f6b6266593	0.0121534	-0.00187321	0.00220142
	55d263941c18518b38080c592892c949	-0.00145885	-0.00122025	-8.31978e-06
	cd1559be35b143a397d07d319ce1de2d	0.00225043	-0.00108752	-0.000407461
	3c6c87c5aad8bb372f325c973591b812	0.000858506	-0.000247542	-0.00378518
	80ad4d949367ab3dfe7d4280e89be518	0.000858506	-0.000247542	-0.00378518
	c48ac472563fb3e66ec7903d1e353739	0.04406	-0.0203369	0.00456747
	ac68314fffc0d823b79ef1da48a43b3b	0.0114484	-0.00733245	-0.000656703
	6daaab985c7de31a7dd638fcbc4e6d1b	-0.00739933	-0.0335931	0.0340276
	3737f3b1ed727170997c49820346d777	0.00225043	-0.00108752	-0.000407461
	9f06741ec997b5640b072984c8b58735	-0.0205582	-0.0347438	0.0278753
	dd53bad490635d96f0cb42f4b6ede34e	-0.0106521	-0.0170452	0.0136897
	27d2e6cf7eb14f34d87b95e4925a7337	-0.00328417	0.00155626	-0.00186219
	822a8d6026709d2a5aa1ac5ed9e78e06	0.00991628	-0.00562271	0.00273611
	1dc75a42a0d99e0c427445352c065f5c	0.042385	-0.0207801	0.00949593
	c1053bf38ff01f54f42b95980561ed6c	-0.0123903	-0.0213582	0.015907
	c5689fe57c65282dbeb0a04b595e3bea	0.000365839	0.00225204	-0.00293124
	6eeef1968e956efec20024741233a10c	0.0071673	-0.0083403	0.00758672
	9a711c13e1de2700273f8804ff5d53b9	0.00917478	0.0325349	0.0368941
	b2c80b1151985bcff6b7393780e05e93	0.00695409	-0.00239505	0.00140886
	ff879f5418ebe06779501b57b52cb944	-0.00217874	0.000873416	0.0010914
	6366b8f0f6fbc80b4ab2fb1af85a2eff	0.00060378	-0.00015353	-0.0033762
	6695ee3d28ee727511ad4f532b821aea	0.0214604	-0.0103112	0.00566346
	68e16f72fac4d3a66ec9d50cd66e4944	0.00657673	-0.00117302	0.00123013
	e83f0bcc89a16b318a24f8b583dbae61	0.0486187	-0.069782	0.0393417
	163bac3b9296ee6d7985f866182a1d28	0.081562	-0.0416795	0.0123832
	1f58973efd01649ffb49ba0c75277d1c	0.0396777	-0.0213964	0.005718
	0a1db36ce6456f4ddf71221b4ce69372	0.010836	-0.0196175	0.0162313
	a79a5ada0536c9d02b2a0dcd3e13ed82	-0.00176257	0.000719819	0.000423198
	6dbc9d2dc939742acd3356ce4826c7e6	-0.00176257	0.000719819	0.000423198
	d87935d6bd42c405aee7c25bd17408fe	-0.0135519	-0.0230601	0.0191281
	e8fd5815dbcf298cdf9c59390195fa90	-0.0211163	-0.0287132	0.0273253
	a6e206d1aa07d9eea40da36dc628f20a	-0.000146973	0.00012355	-0.00217079
	74cba0ac08f0531dc1bb635ea82e69a6	0.0231322	-0.0298203	0.0215294
	16c7cc0b0a00be092420e17b4ab2533c	0.00794601	-0.00380821	0.00108958
	e68dde9d38ac8746f759859001191c80	0.0547457	-0.020279	0.0141881
	321b7fbd428e4173758005194963cb1e	0.0278881	-0.019876	0.0143715
	7dd78086dec3e46ddf65af1be7cbda9b	0.0394211	-0.0134013	0.0108619
	a23c270b00d19dc6fd62c6cf0a098351	-0.0281492	-0.0337948	0.0339853
	2632f7553bede0d09b17ab5c96341ebc	0.0132094	-0.00670304	0.00192332
	ca3a85e8dc108f7d6d9716223393f193	-0.00109762	0.000585552	-0.00118232
	fff53fd886764a148fc49612fcb35916	0.0245697	-0.0192403	0.0188233
	27f16573244788bb71179acb476ccede	0.0348245	-0.0148832	0.0041544
	b9dfc352c90555f9af606fb804751593	-0.000357224	0.00119491	-0.00183763
	7f26be96f4d5295ca038bb284ee22a23	0.00759453	-0.00866803	0.0071242
	93f8f42a5dc282e20d8841181601ec4d	-0.00357238	0.00138777	0.00332901
	5cae8d12b563893dad757a068fef6acb	0.0309675	-0.0179068	0.00278012
	711293457319d3ce729c1d043e173a4e	-0.00266177	0.00105169	0.00186694
	b6e6db297a64e305290e3bced00fcae2	-0.0054021	-0.00977048	0.00683343
	001991eaea11679ef2e2e20ce57f6abf	-0.0152404	0.00141658	0.0193669
	cfd150d0420410fcf782b1028e225539	0.0377355	-0.0225579	0.00198698
	2f5ac7adc4f16fcbcb0a5c0f0ef6ca18	0.0444025	-0.0252531	0.00671179
	e5a13e06a11e18f07160e9aa4d6d710b	-0.028136	-0.0342584	0.0369242
	1ddf2b46003013435b8c423da5e77bc0	0.020956	-0.0101288	0.00289737
	84c6142f909127bf6791b6a9bbbfc667	-0.000383366	0.000210796	-0.00179124
	f997c0077de901ec4ab7c1c5ea05f137	-0.000782721	0.000366547	-0.00116135
	52763d379c81ba184ce308eaf5ae4acf	0.000188806	-0.000167257	-0.000834381
	6f8b091f6346823e6839051b854083af	-0.0131912	0.00187593	0.017496
	9b77e3e338176592e3e6396b48eb7476	-0.00170679	-0.000243733	-1.61927e-05
	29d18b3942d535d0ecdac4854e68c3fe	0.000367185	-0.000264683	-0.000765732
	957c2821309a93b12687ef7b4fa4d5ec	0.0209177	-0.0110114	0.00186473
	a55e23f391b0baeba359f9ff5ace258a	-0.00057369	0.000281039	-0.00148566
	f4fadc2151a3c0bdcd47402a21e18742	0.000549485	-0.000364251	-0.000695574
	3ed05558d987b4a424e486bae5a13220	-0.000639901	0.000305475	-0.00137935
	767065e62408b632bcaa12d6d9864e23	-0.000639901	0.000305475	-0.00137935
	a2dd296c1d04c02ba87bc103cbbfc2ff	0.00495844	0.03401	0.0358506
	770d503e62a247c4eb67631e04f72500	0.0132468	-0.0507392	0.0378539
	0bb05c85c123af73c74f8c970a4135cf	0.0178299	-0.0102528	0.000228893
	334c2740f01aaf823b86d8097876525a	-0.0162894	-0.0255996	0.0205818
	04998ebac089ed3027cb4baece38d99c	-0.000707599	0.000330461	-0.00127066
	f663eb307371e6f0e53cf30a15349c5d	-0.00215245	-0.00052007	0.000535817
	667681a2db12cc5137b557fe41eb357a	0.0659524	-0.0308017	0.00726235
	d357b6e47248af689125119c1e487510	-0.00645735	0.00408267	0.00575617
	e70ab43a9eb7481e502605ad858c3802	0.0166631	-0.00756861	0.00513265
	95c119faf185a38ece47a404609fcef7	0.0245431	-0.0129235	0.00699702
	afa196b734f4eecc35fc487646d6adbf	0.0300411	-0.00850067	0.00770208
	21b967d1d8b72e89b56e14a01ab7c124	-0.00435542	-0.00983902	0.0150424
	f6d7c7a6e899ce0085d4201ac63c5a9a	-0.0142749	0.00837005	0.0163028
	1bd60b051136b8e719d9772f121b4a4f	-0.00909102	-0.0157837	0.0116393
	d6317ad0ba4defe3caad18d224126043	-0.00128593	-0.000811526	-0.000277197
	4ca504a78711ac0f30ea43c189741ad0	-0.00472943	-0.0055804	0.00410754
	45753267aaea5643620ad899e2e4a3f7	-0.000920332	0.000408974	-0.000929095
	997702dbde96c24a71abc112ef9d9435	0.0534169	-0.0303415	0.00432483
	2469139489d2a398e28f19191cb5a31c	-0.00323732	0.0012641	0.00279104
	18b5f74d5374d87987c344e3b7d0d271	-0.000994718	0.000436428	-0.000809662
	0053a39694d7c11f7f85f1adcfc294ee	0.0299721	-0.0193026	0.00260738
	f18295940eee90a4ff703a98b1b3787e	0.0292566	-0.01343	0.00914842
	ff3a13a97b876f90fcd04c57da2b84ef	-0.0154481	-0.0135582	0.018108
	60d2e9b24ed15f5232c0d304fbe9cf98	-0.0162538	-0.0155526	0.0195349
	818364c9ce626da1c914ef3c60af22b4	-0.00942361	-0.00502865	0.00954214
	b01e6ede36c34924033246455bcf1592	0.01011	-0.025667	0.0203496
	dfb0b6016c97e2296b83bee082d99500	-0.00208276	-0.00249583	0.000952074
	4dd2a0af2c93678a2c272dbaabdc4f0b	0.0041046	-0.00301447	-0.00140443
	fea2d11dba0b804504b4de9daa1df678	-0.00314301	-0.00113428	0.00176276
	ef8139862a590e217bf7f22f38faf4c5	-0.00323732	0.0012641	0.00279104
	5b110bff15d5501fd0e216117bc93393	-0.00980761	-0.00164468	0.0112503
	b51a3362aebc104b9892c1f13bc7f45d	0.0232804	-0.0269614	0.0265063
	91cc01ea8d86e44e824e1911336e67f7	0.04529	-0.0249278	0.00497316
	5cf79c95edfeb00f31bba53c923ac90b	-0.00471405	0.0387819	0.0322995
	a738c9a055f296196004e0aca36c6d8b	0.0107676	-0.0238397	0.00786623
	ee4337ee30feb4ffd7ff002b66837d92	-0.00131211	0.000553568	-0.000300056
	f230221b4e9ba8d71556212a3ce19c7e	-0.026752	-0.0331936	0.0343942
	45697db377663a5736f2a7efffdfbb62	-0.0115817	-0.0137911	0.0143341
	449c7ce0de6d943882321da7c4d797cc	0.00504125	-0.00366264	-0.00144443
	947706c5e3806303b2e79b208993c00d	-0.00139698	0.000584889	-0.000163799
	31cc9a6f8e235ce3897c9b7656ce6675	-0.0145606	-0.0152374	0.0164871
	5386347c239a19279e49a272aeff8cb0	-0.00389452	-0.00160027	0.00269362
	c830504818b8c2d446df2a26e93b80c3	0.0209924	-0.00636959	0.00493971
	1a5436bec6de38f21bdb9de8191ecd96	-0.00462164	0.00177502	0.0050137
	b549495baabe917f9d63dcbfd5352af0	-0.00298082	-0.00344275	0.002254
	9bc69f492236a6e956953769464218a3	-0.00211744	-0.00262134	0.00115923
	cb7f7506f21d4fb9c9806719a9a2b2ee	-0.00157423	0.000650308	0.0001208
	7e4748afbb125bddb3043d89eb06cd0c	-0.00223532	-0.0028779	0.00136286
	3ad6ff4c64ef0252158cdd71c3cbc39d	-0.00646276	0.0347192	0.0272088
	a433432ea53626beeaee80b8ccc9e673	-0.00186135	0.000756275	0.000581795
	607b5ad5df5c6ded4efad22aafb19eca	-0.00376056	-0.00413591	0.00281493
	329affe4dbac32c0b1a192d75d11031f	0.00476781	-0.00184222	0.000283723
	aa4e7d8d92540d2994e3910c18703b87	-0.00318572	-0.00485495	0.00273525
	7167c46c4591cb7ff3c3098c6a7f7a9f	-0.0071415	-0.013316	0.00913065
	f7f14c67a1c50840a8ef794692062cb6	-0.00356708	-0.00444036	0.00316234
	d19ee7dd359230e644a00c67a4789efa	-0.0114451	0.000225332	0.0128628
	7d06ed54208de8b053eb3316e6ff1831	0.00718306	-0.00514481	-0.00153587
	3dfb1d5ffe6d5615ffaa539dd22b7a09	-0.00800917	0.0206773	0.0128178
	227a0a9439c5f19e202125823421458a	-0.00196348	0.000793967	0.00074577
	4edae113b038a07308110f3a5373f28d	-0.00353755	0.00217059	0.00219685
	bd26e587c8c3253992702439272f462a	-0.00496928	-0.00226668	0.00402484
	cb80b54178ea1877ec0929b98f72ec69	-0.0121523	0.0817785	0.0707074
	b73ad916c536c7bc898fab285a9c997a	0.00758273	-0.00542139	-0.00155294
	348d2bbfdf626379e637d49ebbac35c0	-0.00206919	0.000832982	0.000915499
	e0852bca3ae9bdec2b4755b0ff003be1	-0.00217874	0.000873416	0.0010914
	70666ccf3855175ef75b494ea0e6fb13	-0.0197884	-0.0230983	0.0234133
	b025be5205f6394cdd7db14984060d17	-0.00545211	-0.00256607	0.00462289
	068882782bc1bcc841a6058533ef2040	-0.00545211	-0.00256607	0.00462289
	43f26f68a504f250e3a0819b6e7bc9d8	0.00658483	-0.00226366	0.00128401
	3191ee49322b43f3c382aee9d033e86e	-0.012908	-0.0228621	0.0174678
	c8d173b93e4e54fdda3c2d0b5449bcbf	0.00842678	-0.00600548	-0.00158897
	9b86760f1d24e78119093f5f08f45f71	-0.00229244	0.000915376	0.00127394
	eed433ab1c7ffbf6abe8fe51ec568cec	0.00542476	-0.00302701	0.00118068
	f2f8d428ff6f7601b85b441139f8695c	0.0115125	-0.00635199	0.00352356
	b48e57077b52507a46ca083a920c59a4	0.0005595	-0.0221617	0.0164057
	f4f376bbf89bb5f5c656f54308cb4d45	0.012413	-0.00433738	0.00325447
	0f495856f32d4e182ab55d1ce99ee5ae	0.00277965	-0.0174511	0.0240376
	7b2306aff42febc6bf224a01d7ddc5cb	0.00887348	-0.00631461	-0.00160805
	89c4c897c7ad91e2cbaf08bd2fc76a3b	0.00887348	-0.00631461	-0.00160805
	93003d66be8076ffb8592b3d746c5e36	0.00670258	0.0230823	0.0236109
	4f9af20d467c87480ad631afb00c2c06	-0.00241059	0.000958982	0.00146365
	df5f8e6f57731f52381392871de418d1	-0.00597211	-0.0028885	0.00526699
	8f856ad2851566fa8b25d8eb826a0926	0.00733842	-0.0025318	0.0015388
	5c7f7d2cc628637425c8c52b6696a953	0.0327148	-0.0141549	0.00725203
	0e96bb723f0c01ba8ad635cf0bd5a274	-0.00239564	-0.00238068	0.00141942
	c79417c03bf980b8b9b4df0b3b69e308	0.00455085	-0.0021864	0.000197187
	a184aae7050a60b457f33935c2707fa3	0.00557779	-0.0182034	0.0115073
	8b3281bc970fcddf2049c38d319ffa4b	-0.00253356	0.00100437	0.00166109
	4bb96d7ec191f9f114463f425bca5f72	-0.00624793	-0.00305953	0.00560863
	98e0e7b3311f73ee251ad9d32989043e	0.00560144	-0.00234618	0.00121458
	ed81e174dd4bfc49d7a35ede3380fc2b	-0.00488376	0.00187176	0.00543455
	8734f4c5a919a5f8ce03ce4e0bb325b1	0.00897973	-0.004302	0.00136129
	664f36880de70fc0854e131255863be7	-0.00653549	-0.00323784	0.00596482
	d3465fc7ba19dd7fc80856c48bdf930f	-0.0229918	-0.0199229	0.0277869
	cb4273b1e51dbaf638ff50817d5cb15c	-0.00277178	-0.00300556	0.00201872
	a5eb8fccbee4d2a74bdcd76a620ec022	-0.00279568	0.00110111	0.00208195
	d0cc23f256b6c16cf9c96b87e82951bd	-0.0195117	-0.0196792	0.0226936
	069b0a35414374a6bb536ea4f008666c	0.0068709	-0.00381685	0.00173723
	177266798b77e9b440807dd172718450	-0.0187337	-0.0192187	0.0231876
	9fea270b41b3f9ea708435dffd98ba28	0.0108593	-0.0076888	-0.00169283
	10b2c4d11b890eb56d4990387a3f26f4	-0.00293582	0.00115283	0.00230696
	4b67d4ebe270c2b98f2ccd05337ce905	-0.00293582	0.00115283	0.00230696
	33160dc296404c413b79d151bc9c433d	-0.00525295	-0.0073091	0.00577439
	dec069925854a5b55093aca532de100d	-0.0121351	-0.0209427	0.016995
	79c9f44a1670017cf0d2be1b39399f68	-0.0030828	0.00120708	0.00254294
	cc86a5826478c1c7f356c3cef6b76cb7	-0.00747983	-0.00382338	0.0071345
	1c7f6704d2656cd97c59fe332c421d36	-0.00747983	-0.00382338	0.0071345
	ba7ca070753e7547bb432de65e684acf	-0.00747983	-0.00382338	0.0071345
	e3fa90c670b3e7c3588c760c08c991b7	-0.00747983	-0.00382338	0.0071345
	3b73ce0b384e7575be689748fa155199	0.00770102	-0.00427025	0.0020567
	6ffed603109d2d169a33bdce03fa3c99	-0.0116874	0.0309833	0.0199224
	4b55cda197da86622f9db75705e8ee91	-0.00323732	0.0012641	0.00279104
	e4c05c4f73bf31a8791aca73356fd523	-0.00618779	-0.00775468	0.00605323
	d2e384899f80cca5ef1896eab0c862ee	-0.0078264	-0.00403828	0.00756378
	e55910cde615cf812f3db88a621c2f86	0.059925	-0.0323484	0.00768145
	2c82b8f81be4f4ad409d37feb77dcd44	0.00951405	-0.00372447	0.00155661
	27abcd507506c98b08c62839d4ef979e	0.0379361	-0.0228716	0.000547373
	3d8098e1068fc9161d3e7cf9732a40d5	0.0114105	0.0219812	0.0252844
	0649eb6586b4a9a3df8cc6b6411edc4c	-0.00340019	0.00132422	0.00305255
	005d3193f381b0793f0c928bde66dd21	-0.00340019	0.00132422	0.00305255
	4a49a065ad35b333e1bcee378388e3bd	0.0361128	-0.0151551	0.00944167
	ca745f3dca5a97f00681cd65a52a7b44	-0.00536512	-0.00951648	0.00625874
	98234758c3ff7a6a9ea61162afa84ba4	0.013266	-0.00935427	-0.00179559
	87a1f84e8d95cbcf463af63c77c71370	-0.00357238	0.00138777	0.00332901
	2f3cc23892ad801aa73b7ee5a003b08e	-0.00857792	-0.00450427	0.00849464
	b8131570ad29231979f46df3359899a0	0.0111558	-0.00389006	0.00282943
	d9265d1e972696045dd62fd91cea8c3d	0.00747981	-0.00358551	0.000967044
	8ecf612156fdc986a91e589981e5acf0	0.0139564	-0.0098321	-0.00182507
	a83aafad1c39633ea935336cd6b69e7f	-0.00375501	0.00145517	0.00362224
	fde5540f3a06738d19a24a009ffbe803	-0.00375501	0.00145517	0.00362224
	2052dca4f9010cb7f3b96c811dc75f78	-0.00375501	0.00145517	0.00362224
	1de8a8bc685293bc92fccfd080dd1a64	-0.00678878	0.00429972	0.0061602
	7ef9a6884eb021139ee80124c16fed9f	-0.00898754	-0.00475826	0.00900201
	960c6dd5c747ed36670525f7b54167e9	0.0117634	-0.00410626	0.00303486
	2193d38c2bb0d1d2b8b54812744629ec	0.0362042	-0.0104249	0.00943484
	728e2262b9c9e1bb7b3a6114fc9a1e2d	0.0146915	-0.0103408	-0.00185645
	d9d0e2a195a9876f99244f8b62bb9c31	-0.00394943	0.00152692	0.0039344
	100c7f197bc920ba7149b91f3eb4651b	-0.00942361	-0.00502865	0.00954214
	f218a2fd6963ef6ca72ad55fd6df5493	-0.00942361	-0.00502865	0.00954214
	be2be09304105b2fbb3bf5649cd3cfe1	0.010234	-0.00565367	0.0030315
	d26287185f1151b3c5363a2371b816e7	-0.0173286	-0.0312848	0.0251006
	4f9577a9ec95717acd97056ebb492cc6	0.0137791	0.0240343	0.0285029
	90c6228ee0d0243c48810476bfa34316	0.0154773	-0.0108845	-0.00189
	59648169551be2dde1a60c28cb9e49b4	0.0154773	-0.0108845	-0.00189
	fc2182adb8629b6de4da26cc502ceb49	0.0154773	-0.0108845	-0.00189
	37c2ca174837113ac9f50a7521d8ce44	0.0154773	-0.0108845	-0.00189
	89eacf9f79b01f70a3f3b070b1d7f300	-0.00415727	0.00160363	0.00426811
	96336b29f7d0cf362caefb22d8394459	-0.00415727	0.00160363	0.00426811
	ffa97dd8641071f108378531888f13f8	-0.00415727	0.00160363	0.00426811
	8d35b756634b4588349a78a0866b8b94	-0.00415727	0.00160363	0.00426811
	129f6b8e59e0575fe44dc435eb207e84	-0.00988977	-0.0053177	0.0101195
	6022f4ec80a812899780c39b4ad81725	0.0380962	-0.0107429	0.0111858
	25e66412d5d3929fdd2e88b4a4affff2	-0.00792394	0.00504309	0.00754398
	7729aa38b32eb55fd7b00290a2cb910a	-0.0103905	-0.00562818	0.0107398
	169d1af232cfdecb73bfb43b7fde30f0	0.0109689	-0.0046212	0.00325144
	c2d4817c63bdf95f6d14aaa2306ed2a2	0.0138643	-0.00485377	0.00374514
	1913cd8785784c4803d8c8f7fed172e9	-0.0182716	-0.0285615	0.0254442
	5747cae744167405e1db0c84a1165386	-0.0124593	0.0365112	0.0243862
	338a8807a7f8af71fe69e74771ac9370	0.017233	-0.0120995	-0.00196496
	5be9166c67205b79942c8fb0a1d8ce70	0.0144151	-0.00566811	0.002871
	aa019bd414579ea0a1c3fa3f2c79c181	-0.0182152	-0.0319021	0.0258357
	a3b8743bc0ee9d29cd13101106826cf8	0.018224	-0.0127853	-0.00200727
	93e80e152a8c1f043bac5faf139db87c	-0.0164414	0.0443037	0.0291051
	f95cc672ecb949d7301e424dbf4c59d3	-0.00488376	0.00187176	0.00543455
	0ba07a11068d2058abdaf71b53a5b104	-0.00488376	0.00187176	0.00543455
	fa65563bd8132ea1a837eb93ac2802a9	-0.00488376	0.00187176	0.00543455
	0cfc6dc25d50f8a1c1c45fd89a66d3f4	-0.00883721	0.00564117	0.00865729
	ae9088c1e0350d635458a46dacd93a71	-0.0115192	-0.00632807	0.0121379
	b1e26d0956676effc6f659d132ed4dff	-0.0115192	-0.00632807	0.0121379
	Plot point	axis1	axis2	axis3
	2T1 0	-0.212352	0.021057	0.0785923
	2T2 0	-0.248117	0.0747095	-0.294668
	A1 0	-0.327659	-0.00264117	-0.213082
	A2 0	-0.297165	-0.0468304	0.285312
	A3 0	-0.315322	0.0318497	-0.0608734
	A4 0	0.150263	0.282287	-0.124917
	A5 0	0.175061	0.24326	-0.0636727
	A6 0	0.10149	0.274332	-0.161515
	A7 0	0.138324	0.24521	-0.282237
	U1 4	-0.195725	0.0222258	0.347681
	U2 4	0.0308774	-0.42441	-0.292059
	U34	-0.334271	0.061203	0.315265
	U4 4	0.107143	-0.477073	-0.316185
	U5 4	0.0601058	-0.0997751	-0.0903601
	U6 4	0.240947	-0.40274	0.396315
	U7 4	0.272476	0.270959	0.160891
	U8 4	0.285788	-0.204543	0.109579
	U94	0.368138	0.13092	0.205933
	Biplot	0	0
	Site constraints	0	0

## Sheet: Fig. 2D
ANCOM	taxa	id	clr	W	Label
	d__Bacteria; p__Bacteroidota; c__Bacteroidia; o__Bacteroidales; f__Muribaculaceae; g__Muribaculaceae; s__uncultured_bacterium	55f1fe5974eeccb04cf13c2ae0772095	-7.77529	787	y
	d__Bacteria; p__Bacteroidota; c__Bacteroidia; o__Bacteroidales; f__Muribaculaceae; g__Muribaculaceae; s__uncultured_organism	5f014a39815dd2075d49f70be437da11	-7.63045	784
	d__Bacteria; p__Bacteroidota; c__Bacteroidia; o__Bacteroidales; f__Muribaculaceae; g__Muribaculaceae; s__uncultured_bacterium	15f79c25b1792a6b20d3beec2a2c2662	7.83973	777	y
	d__Bacteria; p__Firmicutes; c__Bacilli; o__Lactobacillales; f__Lactobacillaceae; g__Lactobacillus	a8232b9e5fc8ad81ceda57fce3f52622	7.62288	774	y
	d__Bacteria; p__Bacteroidota; c__Bacteroidia; o__Bacteroidales; f__Muribaculaceae; g__Muribaculaceae; s__uncultured_bacterium	e10910740b8641a3e2522a9f63253439	7.55922	773
	d__Bacteria; p__Bacteroidota; c__Bacteroidia; o__Bacteroidales; f__Muribaculaceae; g__Muribaculaceae; s__uncultured_bacterium	f0d150e758d0b83ac132d605c30a60ce	7.5586	772
	d__Bacteria; p__Bacteroidota; c__Bacteroidia; o__Bacteroidales; f__Muribaculaceae; g__Muribaculaceae	b6d04a7a2616f6f22ad1449ae54de849	7.11629	765	y
	d__Bacteria; p__Bacteroidota; c__Bacteroidia; o__Bacteroidales; f__Muribaculaceae; g__Muribaculaceae; s__uncultured_bacterium	642261b917665b999a5f747fa6870bb3	-6.78765	764
	d__Bacteria; p__Bacteroidota; c__Bacteroidia; o__Bacteroidales; f__Muribaculaceae; g__Muribaculaceae; s__uncultured_organism	96936aea37c92896ee7b425faaa44f30	-6.65656	763
	d__Bacteria; p__Bacteroidota; c__Bacteroidia; o__Bacteroidales; f__Rikenellaceae; g__Alistipes; s__uncultured_bacterium	807aefdb6f784476194146b342d3a299	7.2174	761	y
	d__Bacteria; p__Bacteroidota; c__Bacteroidia; o__Bacteroidales; f__Muribaculaceae; g__Muribaculaceae; s__uncultured_Bacteroidales	d3f4f04507a95a2b62e234482d2bc129	-6.4469	760
	d__Bacteria; p__Bacteroidota; c__Bacteroidia; o__Bacteroidales; f__Muribaculaceae; g__Muribaculaceae; s__uncultured_organism	da2cc329cf86782c5e1fbdbb9a0cf6ca	-6.38907	759
	d__Bacteria; p__Bacteroidota; c__Bacteroidia; o__Bacteroidales; f__Muribaculaceae; g__Muribaculaceae; s__uncultured_bacterium	cb2baaee84e10e1ab02fa44b88e47b5b	-6.27779	756
	d__Bacteria; p__Firmicutes; c__Bacilli; o__Lactobacillales; f__Lactobacillaceae; g__Lactobacillus	21c47ce7835c803aede78d5bf66c8791	-7.01722	753	y
	d__Bacteria; p__Bacteroidota; c__Bacteroidia; o__Bacteroidales; f__Muribaculaceae; g__Muribaculaceae; s__uncultured_Bacteroidales	45673282739bae2ea95d0598ead55a55	-6.63625	753
	d__Bacteria; p__Bacteroidota; c__Bacteroidia; o__Bacteroidales; f__Muribaculaceae; g__Muribaculaceae; s__uncultured_bacterium	8e32b9964eb3ebe30c1e5c882696b0c6	-6.2981	753	y
	d__Bacteria; p__Bacteroidota; c__Bacteroidia; o__Bacteroidales; f__Muribaculaceae; g__Muribaculaceae; s__uncultured_bacterium	30907231438cda380cbac09516004cba	-6.40812	751
	d__Bacteria; p__Bacteroidota; c__Bacteroidia; o__Bacteroidales; f__Muribaculaceae; g__Muribaculaceae	40394bfe4a2f991e0651e5a311f3ee24	-6.14838	749
	d__Bacteria; p__Bacteroidota; c__Bacteroidia; o__Bacteroidales; f__Muribaculaceae; g__Muribaculaceae	4123329ee76cb8225d69eb57ea6a8529	-5.98494	744
	d__Bacteria; p__Verrucomicrobiota; c__Verrucomicrobiae; o__Verrucomicrobiales; f__Akkermansiaceae; g__Akkermansia	226097bd7a1661a286a3b62d1c1f0e3a	6.16754	740	y
	d__Bacteria; p__Bacteroidota; c__Bacteroidia; o__Bacteroidales; f__Muribaculaceae; g__Muribaculaceae; s__uncultured_Bacteroidales	2b7b5b3f7fc005ae8c623d6d61947eca	-5.75363	739
	d__Bacteria; p__Bacteroidota; c__Bacteroidia; o__Bacteroidales; f__Muribaculaceae; g__Muribaculaceae; s__unidentified	1236850e8f52619d1a57f966f1f15c44	-5.59352	737
	d__Bacteria; p__Bacteroidota; c__Bacteroidia; o__Bacteroidales; f__Muribaculaceae; g__Muribaculum; s__uncultured_bacterium	751a5410e17195c1bf70f08341fb6fd1	-5.79715	735
	d__Bacteria; p__Bacteroidota; c__Bacteroidia; o__Bacteroidales; f__Muribaculaceae; g__Muribaculaceae	f7f74da4ecaa75b66dc11c8addf76eca	-5.53361	734
	d__Bacteria; p__Bacteroidota; c__Bacteroidia; o__Bacteroidales; f__Muribaculaceae; g__Muribaculaceae	864596100d32f01339cdc0886c91e5de	-5.75877	732
	d__Bacteria; p__Firmicutes; c__Clostridia; o__Lachnospirales; f__Lachnospiraceae	41742e464c162c16e09f978843333e8d	5.52084	730	y
	d__Bacteria; p__Firmicutes; c__Clostridia; o__Lachnospirales; f__Lachnospiraceae	2be73fff463e798921f0bf5e2fb3f615	-5.59681	719
	d__Bacteria; p__Firmicutes; c__Clostridia; o__Lachnospirales; f__Lachnospiraceae	5f3216e3a6b303b1ea911e594096866b	5.48367	714
	d__Bacteria; p__Bacteroidota; c__Bacteroidia; o__Bacteroidales; f__Muribaculaceae; g__Muribaculaceae; s__uncultured_Bacteroidales	399325c13d8f80dbc54fb35a30a80ef7	-6.72432	712
	d__Bacteria; p__Bacteroidota; c__Bacteroidia; o__Bacteroidales; f__Muribaculaceae; g__Muribaculaceae; s__uncultured_bacterium	483ddc4b359bcb6c9a46fe7577be5da2	-4.9462	708
	d__Bacteria; p__Firmicutes; c__Clostridia; o__Lachnospirales; f__Lachnospiraceae	b4e11c7bc998c25ab94fb5042f061ac1	5.35991	707
	d__Bacteria; p__Bacteroidota; c__Bacteroidia; o__Bacteroidales; f__Muribaculaceae; g__Muribaculaceae; s__uncultured_bacterium	99d6b465e7396705233cda56b3ea7564	-5.12518	703
	d__Bacteria; p__Bacteroidota; c__Bacteroidia; o__Bacteroidales; f__Muribaculaceae; g__Muribaculaceae; s__uncultured_bacterium	8e73f0e5b2261d9caf612c5ea9ade0c3	-5.02407	698
	d__Bacteria; p__Bacteroidota; c__Bacteroidia; o__Bacteroidales; f__Muribaculaceae; g__Muribaculaceae; s__uncultured_bacterium	e176441fb5064973ee3a5222838d750b	-5.19946	698
	d__Bacteria; p__Bacteroidota; c__Bacteroidia; o__Bacteroidales; f__Muribaculaceae; g__Muribaculaceae; s__uncultured_Muribaculaceae	e20e1cf94917db31f7f74d2f09c2f096	-4.60014	675
	d__Bacteria; p__Bacteroidota; c__Bacteroidia; o__Bacteroidales; f__Muribaculaceae; g__Muribaculaceae; s__uncultured_bacterium	51b7fb8aea13426b446d8c6107498a94	-4.55903	674
	d__Bacteria; p__Firmicutes; c__Clostridia; o__Lachnospirales; f__Lachnospiraceae; g__Lachnoclostridium; s__uncultured_bacterium	ac2f26c2a42d9b6c48d895b5f32c7162	5.26239	669
	d__Bacteria; p__Bacteroidota; c__Bacteroidia; o__Bacteroidales; f__Muribaculaceae; g__Muribaculaceae; s__uncultured_bacterium	5c8255737dc292d66e8c35900bee63e7	-4.54543	661
	d__Bacteria; p__Bacteroidota; c__Bacteroidia; o__Bacteroidales; f__Muribaculaceae; g__Muribaculaceae; s__uncultured_bacterium	58de20a5c30157a40e4ed693769f9c38	-4.71448	658
	d__Bacteria; p__Bacteroidota; c__Bacteroidia; o__Bacteroidales; f__Muribaculaceae; g__Muribaculaceae; s__uncultured_bacterium	6ce98b1b979e9149228fb034961f0bf8	-4.57077	658
	d__Bacteria; p__Bacteroidota; c__Bacteroidia; o__Bacteroidales; f__Muribaculaceae; g__Muribaculaceae; s__uncultured_bacterium	4bdd0f5cced923b99403ad52e919c732	-4.27593	654
	d__Bacteria; p__Bacteroidota; c__Bacteroidia; o__Bacteroidales; f__Muribaculaceae; g__Muribaculaceae; s__uncultured_bacterium	6e0c2219180d0ef1efca61d191c00d62	-4.5491	653
	d__Bacteria; p__Bacteroidota; c__Bacteroidia; o__Bacteroidales; f__Prevotellaceae; g__Prevotellaceae_UCG-001; s__uncultured_Bacteroidales	2a2cb8b3caf5bca6f201cee6a795c2a5	-5.64685	647
	d__Bacteria; p__Firmicutes; c__Bacilli; o__Lactobacillales; f__Lactobacillaceae; g__Lactobacillus	e5bffb37f62dfdf445ef322606a670e2	-5.19215	646
	d__Bacteria; p__Bacteroidota; c__Bacteroidia; o__Bacteroidales; f__Muribaculaceae; g__Muribaculaceae; s__uncultured_bacterium	7f9e5c2f1afcb585098a73217387a041	-4.3317	642
	d__Bacteria; p__Bacteroidota; c__Bacteroidia; o__Bacteroidales; f__Muribaculaceae; g__Muribaculaceae; s__uncultured_Bacteroidales	8f7355277135b7c4968e95ec77ad4271	-4.06628	641
	d__Bacteria; p__Bacteroidota; c__Bacteroidia; o__Bacteroidales; f__Bacteroidaceae; g__Bacteroides; s__Bacteroides_acidifaciens	49fa302e5104195f2542e814166d369d	-5.23595	632
	d__Bacteria; p__Cyanobacteria; c__Vampirivibrionia; o__Gastranaerophilales; f__Gastranaerophilales; g__Gastranaerophilales; s__uncultured_bacterium	746cfd61ce88055aa0b12bb94834ff9e	-4.15798	628
	d__Bacteria; p__Bacteroidota; c__Bacteroidia; o__Bacteroidales; f__Muribaculaceae; g__Muribaculaceae; s__uncultured_bacterium	85dfa2113234831ec4bdf5d3da907de5	-4.05837	625
	d__Bacteria; p__Bacteroidota; c__Bacteroidia; o__Bacteroidales; f__Muribaculaceae; g__Muribaculaceae; s__uncultured_Bacteroidales	228b79fb747266afbddc1801db868224	-5.42547	624
	d__Bacteria; p__Campilobacterota; c__Campylobacteria; o__Campylobacterales; f__Helicobacteraceae; g__Helicobacter	391fa2936c6775b931328cae13495eac	-4.07812	618
	d__Bacteria; p__Bacteroidota; c__Bacteroidia; o__Bacteroidales; f__Muribaculaceae; g__Muribaculaceae; s__uncultured_bacterium	8f622fa42e5bbebd273e109bff6f821d	-3.95065	614
	d__Bacteria; p__Bacteroidota; c__Bacteroidia; o__Bacteroidales; f__Muribaculaceae; g__Muribaculaceae; s__uncultured_bacterium	e1e4e79362469f2b83cb275c1f237566	-3.94582	613
	d__Bacteria; p__Bacteroidota; c__Bacteroidia; o__Bacteroidales; f__Muribaculaceae; g__Muribaculaceae; s__uncultured_Barnesiella	1cdd19ccf7318be9b5c688ba72dca580	-4.18864	607
	d__Bacteria; p__Bacteroidota; c__Bacteroidia; o__Bacteroidales; f__Muribaculaceae; g__Muribaculaceae; s__uncultured_Bacteroidales	cb5a98ef9f4f74d2117156cf0a661e4b	-3.83575	604
	d__Bacteria; p__Bacteroidota; c__Bacteroidia; o__Bacteroidales; f__Rikenellaceae; g__Alistipes; s__uncultured_bacterium	128d098a0f85253d7c68558aa2e2edaa	-4.67735	598
	d__Bacteria; p__Proteobacteria; c__Gammaproteobacteria; o__Burkholderiales; f__Sutterellaceae; g__Parasutterella; s__uncultured_bacterium	71d366a95177ced1c8adb3f21db0fd6e	-4.04065	598
	d__Bacteria; p__Bacteroidota; c__Bacteroidia; o__Bacteroidales; f__Muribaculaceae; g__Muribaculaceae; s__uncultured_bacterium	fe42c8962bd2945186920f7ff2116f37	-3.7839	589
	d__Bacteria; p__Firmicutes; c__Clostridia; o__Lachnospirales; f__Lachnospiraceae; g__Lachnoclostridium	27c3d68ac58be2eebd6b9064bfb8e0c7	3.93675	575
	d__Bacteria; p__Bacteroidota; c__Bacteroidia; o__Bacteroidales; f__Muribaculaceae; g__Muribaculaceae; s__uncultured_bacterium	d137733d533c15829adf0f2b4191f36f	-3.49361	570
	d__Bacteria; p__Desulfobacterota; c__Desulfovibrionia; o__Desulfovibrionales; f__Desulfovibrionaceae; g__Desulfovibrio; s__uncultured_bacterium	ac3b781d52eacd79478a39274e4e6d21	-4.58091	563
	d__Bacteria; p__Bacteroidota; c__Bacteroidia; o__Bacteroidales; f__Muribaculaceae; g__Muribaculaceae; s__uncultured_Bacteroidales	ddec239a81a65a2011fa8fa5b4bde5d8	-4.17357	546
	d__Bacteria; p__Bacteroidota; c__Bacteroidia; o__Bacteroidales; f__Muribaculaceae; g__Muribaculaceae; s__uncultured_organism	8350079bc93bfbec110b2931f96d6f05	-2.9626	517
	d__Bacteria; p__Proteobacteria; c__Gammaproteobacteria; o__Burkholderiales; f__Sutterellaceae; g__Parasutterella; s__uncultured_organism	f0d3ad42c3754a9af2c18ab6f102bb28	4.22581	497
	d__Bacteria; p__Bacteroidota; c__Bacteroidia; o__Bacteroidales; f__Muribaculaceae; g__Muribaculaceae	ceb1dc22d074166a470f53ad9360ad0d	-3.96638	496
	d__Bacteria; p__Firmicutes; c__Bacilli; o__Mycoplasmatales; f__Mycoplasmataceae; g__Ureaplasma; s__uncultured_bacterium	73aac950fed574bb9396979fc6ffab3f	-2.82685	495
	d__Bacteria; p__Bacteroidota; c__Bacteroidia; o__Bacteroidales; f__Muribaculaceae; g__Muribaculaceae; s__uncultured_Bacteroidales	49944ff53cbedf96aaa98bf53fbfec2f	-3.50783	494
	d__Bacteria; p__Bacteroidota; c__Bacteroidia; o__Bacteroidales; f__Muribaculaceae; g__Muribaculaceae; s__uncultured_bacterium	c560874d1a31356e40843ade717a74c2	-2.71072	492
	d__Bacteria; p__Firmicutes; c__Clostridia; o__Oscillospirales; f__Ruminococcaceae; g__Ruminococcus; s__unidentified	003282dc088aaf9cc542141231b22493	4.24636	472
	d__Bacteria; p__Firmicutes; c__Clostridia; o__Oscillospirales; f__[Eubacterium]_coprostanoligenes_group; g__[Eubacterium]_coprostanoligenes_group	633bd196487c5df7955b650f9b468607	-3.41967	467
	d__Bacteria; p__Bacteroidota; c__Bacteroidia; o__Bacteroidales; f__Muribaculaceae; g__Muribaculaceae; s__uncultured_bacterium	343fa8e689304f3b27a80a32e3adf091	-3.37525	464
	d__Bacteria; p__Firmicutes; c__Clostridia; o__Lachnospirales; f__Lachnospiraceae; g__Lachnoclostridium	d4ec7fad44f4bcef8373df99751e29b4	-3.04132	459
	d__Bacteria; p__Bacteroidota; c__Bacteroidia; o__Bacteroidales; f__Muribaculaceae; g__Muribaculaceae; s__uncultured_bacterium	23c1dd03e5ef13580ac94650a76cca78	-2.73996	415
	d__Bacteria; p__Firmicutes; c__Clostridia; o__Oscillospirales; f__UCG-010; g__UCG-010	ca0e4cbe4a6753021de7f2e677c03730	-2.46692	378
	d__Bacteria; p__Bacteroidota; c__Bacteroidia; o__Bacteroidales; f__Rikenellaceae; g__Alistipes; s__uncultured_bacterium	b61cbccae82bfeb94bc752b6c1efe1ba	-4.67224	324
	d__Bacteria; p__Firmicutes; c__Clostridia; o__Lachnospirales; f__Lachnospiraceae	b7c7bf45ad9c008e4e9e023ce7c614ac	3.59681	259
	d__Bacteria; p__Firmicutes; c__Clostridia; o__Lachnospirales; f__Lachnospiraceae; g__Lachnoclostridium	cb34e1fa766890be7c34cc7d2dc08b1b	3.64265	236
	d__Bacteria; p__Firmicutes; c__Clostridia; o__Lachnospirales; f__Lachnospiraceae; g__A2	2c510f9865aba24eb0596e11c8870b05	3.1147	226
	d__Bacteria; p__Firmicutes; c__Clostridia; o__Lachnospirales; f__Lachnospiraceae; g__GCA-900066575; s__uncultured_bacterium	577e286672fb94fc8cbabc67cc18bf2f	3.8176	214
	d__Bacteria; p__Firmicutes; c__Clostridia; o__Lachnospirales; f__Lachnospiraceae; g__Lachnospiraceae_NK4A136_group; s__uncultured_bacterium	a9a1920e1897221e52e344ed788d07df	4.12067	194
	d__Bacteria; p__Firmicutes; c__Clostridia; o__Lachnospirales; f__Lachnospiraceae; g__[Eubacterium]_xylanophilum_group; s__uncultured_bacterium	ac020243e7a04137a13d5854330d0241	3.57064	167
	d__Bacteria; p__Firmicutes; c__Clostridia; o__Monoglobales; f__Monoglobaceae; g__Monoglobus	ac211f45f1c8a9ba079af24d51e3d248	3.04771	161
	d__Bacteria; p__Firmicutes; c__Clostridia; o__Lachnospirales; f__Lachnospiraceae; g__Lachnoclostridium; s__[Clostridium]_scindens	890eb9242a407d4bf47d324d8de14335	3.20307	160
	d__Bacteria; p__Firmicutes; c__Clostridia; o__Lachnospirales; f__Lachnospiraceae; g__GCA-900066575; s__uncultured_bacterium	bd03da586e7f6d3b3aa5e43997331c87	2.75181	150
	d__Bacteria; p__Firmicutes; c__Clostridia; o__Lachnospirales; f__Lachnospiraceae	ce032928ea07c2695a8ee2591b379b1c	4.32134	150
	d__Bacteria; p__Firmicutes; c__Clostridia; o__Lachnospirales; f__Lachnospiraceae; g__Lachnospiraceae_NK4A136_group	149333c6d2f4279dc8d41b1cbca0d80b	4.00367	148
	d__Bacteria; p__Firmicutes; c__Clostridia; o__Lachnospirales; f__Lachnospiraceae; g__Roseburia; s__uncultured_bacterium	e1cf3c2355c776e353ff955e7d657463	4.09022	139
	d__Bacteria; p__Firmicutes; c__Clostridia; o__Oscillospirales; f__Oscillospiraceae; g__uncultured; s__uncultured_bacterium	662cdd186b4dcb62a6fbe1d13b099887	3.68289	131
	d__Bacteria; p__Deferribacterota; c__Deferribacteres; o__Deferribacterales; f__Deferribacteraceae; g__Mucispirillum	f22e971b5f27683ceeb90b668e6eb7c3	-2.71487	127
	d__Bacteria; p__Firmicutes; c__Clostridia; o__Oscillospirales; f__Ruminococcaceae; g__uncultured; s__uncultured_bacterium	401e2eee39fcf5966f61be05f7df50e6	3.00098	124
	d__Bacteria; p__Firmicutes; c__Clostridia; o__Oscillospirales; f__Oscillospiraceae; g__Oscillibacter	6a0f79733f56aa0089569a95136bf180	2.47241	124
	d__Bacteria; p__Bacteroidota; c__Bacteroidia; o__Bacteroidales; f__Bacteroidaceae; g__Bacteroides	7c76c4592199ce1c62209e422b9207da	-4.20108	122
	d__Bacteria; p__Firmicutes; c__Clostridia; o__Oscillospirales; f__UCG-010; g__UCG-010; s__uncultured_organism	041212830fe82d644b63fa5f1b68800d	2.61478	115
	d__Bacteria; p__Firmicutes; c__Clostridia; o__Oscillospirales; f__Ruminococcaceae; g__Ruminococcaceae; s__uncultured_bacterium	e6ff13e9c8f2853d94bce897c97ebeaf	3.27912	111
	d__Bacteria; p__Firmicutes; c__Clostridia; o__Clostridia_vadinBB60_group; f__Clostridia_vadinBB60_group; g__Clostridia_vadinBB60_group; s__uncultured_bacterium	f06101e02544b173d92c9e7bab6540a9	2.09473	111
	d__Bacteria; p__Bacteroidota; c__Bacteroidia; o__Bacteroidales; f__Rikenellaceae; g__Alistipes	e0173c44fcc5eb4ca8ecb0100735c0a4	-2.47533	109
	d__Bacteria; p__Firmicutes; c__Bacilli; o__Acholeplasmatales; f__Acholeplasmataceae; g__Anaeroplasma; s__uncultured_bacterium	80602033de6305407d958a99682c1453	4.30072	108
	d__Bacteria; p__Firmicutes; c__Clostridia; o__Lachnospirales; f__Lachnospiraceae	c4fce517571e2bb80437ffd05e6faab8	3.00465	106
	d__Bacteria; p__Bacteroidota; c__Bacteroidia; o__Bacteroidales; f__Rikenellaceae; g__Rikenellaceae_RC9_gut_group; s__uncultured_bacterium	b1688b8133264740639491886def93f2	-2.86129	105
	d__Bacteria; p__Firmicutes; c__Clostridia; o__Lachnospirales; f__Lachnospiraceae	6999f5a013d87c792581efee62cca718	3.4389	104
	d__Bacteria; p__Bacteroidota; c__Bacteroidia; o__Bacteroidales; f__Muribaculaceae; g__Muribaculaceae; s__uncultured_bacterium	d75501c3831fd9234ea596d191ad5c03	3.74617	104
	d__Bacteria; p__Firmicutes; c__Bacilli; o__RF39; f__RF39; g__RF39	dda1bc25ef596a7da41f42b360bbd3ec	3.59311	104
	d__Bacteria; p__Firmicutes; c__Clostridia; o__Lachnospirales; f__Lachnospiraceae; g__Blautia; s__unidentified	afe06cb6d1ab516f5a16f807c2b5331d	2.87647	101
	d__Bacteria; p__Bacteroidota; c__Bacteroidia; o__Bacteroidales; f__Rikenellaceae; g__Rikenella; s__uncultured_bacterium	99bc74b6c24d7432e76aa28661f68926	-2.95603	100
	d__Bacteria; p__Firmicutes; c__Clostridia; o__Oscillospirales; f__[Eubacterium]_coprostanoligenes_group; g__[Eubacterium]_coprostanoligenes_group; s__gut_metagenome	3f31120e85434d3168b879b2155dca2a	3.10054	97
	d__Bacteria; p__Firmicutes; c__Clostridia; o__Lachnospirales; f__Lachnospiraceae; g__uncultured; s__uncultured_bacterium	5fe90094af48b9637280b427ac1c0d17	1.66153	94
	d__Bacteria; p__Firmicutes; c__Clostridia; o__Oscillospirales; f__Oscillospiraceae; g__UCG-005	8705f31bdca195e028e12a75eb594576	2.44904	94
	d__Bacteria; p__Bacteroidota; c__Bacteroidia; o__Bacteroidales; f__Muribaculaceae; g__Muribaculaceae; s__uncultured_Bacteroidales	d43ed378a846746647619025dcb17b10	-2.75579	94
	d__Bacteria; p__Firmicutes; c__Clostridia; o__Clostridia_UCG-014; f__Clostridia_UCG-014; g__Clostridia_UCG-014	587e5a487daff058b1f531372dc06d25	2.08477	93
	d__Bacteria; p__Bacteroidota; c__Bacteroidia; o__Bacteroidales; f__Muribaculaceae; g__Muribaculaceae; s__uncultured_bacterium	8e42122edcb6b6b04c69ea704481fb62	-2.34114	93
	d__Bacteria; p__Firmicutes; c__Clostridia; o__Lachnospirales; f__Lachnospiraceae; g__Lachnospiraceae_NK4A136_group	92c099f3482d20fcdf569983eed63e62	3.4073	93
	d__Bacteria; p__Firmicutes; c__Clostridia; o__Lachnospirales; f__Lachnospiraceae; g__Lachnospiraceae_NK4A136_group; s__uncultured_bacterium	ccd63a1df3f128611c9267dacf3a7562	4.2345	93
	d__Bacteria; p__Firmicutes; c__Clostridia; o__Oscillospirales; f__Ruminococcaceae; g__Incertae_Sedis	3eeb3272aa9d718383e9edf6440e553a	2.1836	92
	d__Bacteria; p__Firmicutes; c__Clostridia; o__Lachnospirales; f__Lachnospiraceae; g__Lachnospiraceae_UCG-006; s__uncultured_bacterium	618d4532e991c64ae1d5b7fe78cb6e46	3.08652	92
	d__Bacteria; p__Firmicutes; c__Clostridia; o__Lachnospirales; f__Lachnospiraceae; g__[Eubacterium]_ventriosum_group; s__uncultured_Clostridiales	35822a75748958d662e631f01a78410c	2.27873	91
	d__Bacteria; p__Firmicutes; c__Clostridia; o__Lachnospirales; f__Lachnospiraceae	57da880be93cda85c13efe1e01de78b4	2.54779	90
	d__Bacteria; p__Firmicutes; c__Clostridia; o__Lachnospirales; f__Lachnospiraceae; g__Roseburia; s__uncultured_bacterium	849b7baf241dbcbc97ae72b31c40be18	2.24311	90
	d__Bacteria; p__Bacteroidota; c__Bacteroidia; o__Bacteroidales; f__Rikenellaceae; g__Alistipes; s__uncultured_bacterium	b3891dd2058f5bed516c6a0e7b3226e0	-3.97874	90
	d__Bacteria; p__Firmicutes; c__Clostridia; o__Lachnospirales; f__Lachnospiraceae; g__Lachnospiraceae_UCG-006; s__uncultured_bacterium	c105dd10cc034de47bb10bd567501178	3.41935	90
	d__Bacteria; p__Bacteroidota; c__Bacteroidia; o__Bacteroidales; f__Muribaculaceae; g__Muribaculaceae; s__unidentified	c29240d7cccbbbac2bc7ba295f9b2bd5	-3.27358	90
	d__Bacteria; p__Bacteroidota; c__Bacteroidia; o__Bacteroidales; f__Muribaculaceae; g__Muribaculaceae; s__uncultured_bacterium	0fd249cc2f3a8751979fd5d568fa4be3	-2.96984	89
	d__Bacteria; p__Firmicutes; c__Bacilli; o__RF39; f__RF39; g__RF39; s__unidentified	40601bb335e898d24650af8d1221c7cc	2.68048	89
	d__Bacteria; p__Firmicutes; c__Bacilli; o__RF39; f__RF39; g__RF39	429628aacbaf684b36db625b021978eb	2.17527	89
	d__Bacteria; p__Firmicutes; c__Clostridia; o__Oscillospirales; f__Oscillospiraceae; g__uncultured; s__unidentified	5e74963289b7cd494d2a7a8e2741b310	2.84535	89
	d__Bacteria; p__Firmicutes; c__Clostridia; o__Oscillospirales; f__Oscillospiraceae; g__uncultured; s__uncultured_bacterium	947c41b884a84f94db71834935b84761	2.38739	89
	d__Bacteria; p__Firmicutes; c__Clostridia; o__Lachnospirales; f__Lachnospiraceae; g__A2; s__uncultured_bacterium	2f39a4d8505177aae740cc9d6e9784bc	2.67933	88
	d__Bacteria; p__Firmicutes; c__Clostridia; o__Oscillospirales; f__Ruminococcaceae; g__Incertae_Sedis	815e3202678b49e7f0b351a5be11dd85	2.76855	88
	d__Bacteria; p__Firmicutes; c__Clostridia; o__Lachnospirales; f__Lachnospiraceae; g__Lachnospiraceae_UCG-001; s__uncultured_bacterium	b079e16fd0191b2108b12fa7e053c4a2	4.27634	88
	d__Bacteria; p__Firmicutes; c__Clostridia; o__Clostridia_UCG-014; f__Clostridia_UCG-014; g__Clostridia_UCG-014	0b2ec754114dfcb1b8e85c47d0c7b898	1.7136	87
	d__Bacteria; p__Firmicutes; c__Clostridia; o__Lachnospirales; f__Lachnospiraceae	9988e454747b882f6c1b4b20a2a5be96	1.58479	87
	d__Bacteria; p__Campilobacterota; c__Campylobacteria; o__Campylobacterales; f__Helicobacteraceae; g__Helicobacter	e1cd4c71f68f19bde93ca249fa1109b5	-3.68451	87
	d__Bacteria; p__Firmicutes; c__Clostridia; o__Lachnospirales; f__Lachnospiraceae; g__Lachnospiraceae_NK4A136_group; s__uncultured_bacterium	f604eaf423fd1be0dac516c2627b5359	2.76745	87
	d__Bacteria; p__Firmicutes; c__Clostridia; o__Lachnospirales; f__Lachnospiraceae; g__uncultured; s__unidentified	8659f12bab87bc12c0b096be47238c98	-0.76127	86
	d__Bacteria; p__Firmicutes; c__Clostridia; o__Lachnospirales; f__Lachnospiraceae; g__[Eubacterium]_xylanophilum_group; s__uncultured_bacterium	b413dbb59eb0cf2930b79bc31420024b	2.36925	86
	d__Bacteria; p__Firmicutes; c__Clostridia; o__Lachnospirales; f__Lachnospiraceae	21a999c6bb85fd58864ffe2ab7af784f	1.63955	85
	d__Bacteria; p__Firmicutes; c__Clostridia; o__Lachnospirales; f__Lachnospiraceae	a23c270b00d19dc6fd62c6cf0a098351	1.62672	85
	d__Bacteria; p__Firmicutes; c__Clostridia; o__Lachnospirales; f__Lachnospiraceae	c0f8dda4241cf85e5d70e1bd8b208a70	2.5236	85
	d__Bacteria; p__Firmicutes; c__Clostridia; o__Oscillospirales; f__Ruminococcaceae; g__uncultured; s__uncultured_Clostridium	020696fcd53902d3adb483066ffbc012	1.53532	84
	d__Bacteria; p__Firmicutes; c__Bacilli; o__Bacillales; f__Planococcaceae; g__Sporosarcina; s__Sporosarcina_pasteurii	9f06741ec997b5640b072984c8b58735	1.6339	84
	d__Bacteria; p__Firmicutes; c__Clostridia; o__Lachnospirales; f__Lachnospiraceae; g__A2; s__uncultured_bacterium	cea9942f93bfcaf3fd2c18d98259732b	2.56937	84
	d__Bacteria; p__Firmicutes; c__Clostridia; o__Oscillospirales; f__Oscillospiraceae; g__Oscillibacter; s__uncultured_bacterium	e64f6403d1bac7c20abae33417a4a4cd	-2.05307	84
	d__Bacteria; p__Firmicutes; c__Clostridia; o__Lachnospirales; f__Lachnospiraceae; g__Lachnospiraceae_NK4A136_group	7306fb0ee46de8b9d258a86c7143a670	2.01382	83
	d__Bacteria; p__Firmicutes; c__Clostridia; o__Oscillospirales; f__Ruminococcaceae; g__Anaerotruncus; s__uncultured_bacterium	736e753e82b880299283a531fcb7e273	2.20093	83
	d__Bacteria; p__Proteobacteria; c__Alphaproteobacteria; o__Rhodospirillales; f__uncultured; g__uncultured; s__uncultured_proteobacterium	163bac3b9296ee6d7985f866182a1d28	-1.12803	82
	d__Bacteria; p__Firmicutes; c__Clostridia; o__Oscillospirales; f__Oscillospiraceae; g__Intestinimonas	6e44ead3f2ba90c2d92aa0865aa62d2c	1.09984	82
	d__Bacteria; p__Desulfobacterota; c__Desulfovibrionia; o__Desulfovibrionales; f__Desulfovibrionaceae; g__Bilophila; s__uncultured_bacterium	d6d02e334b853523ee0b7837a853f383	-2.28008	82
	d__Bacteria; p__Firmicutes; c__Clostridia; o__Peptostreptococcales-Tissierellales; f__Anaerovoracaceae; g__[Eubacterium]_nodatum_group	e17671baf9f4a84784c8f562df8d85c9	1.627	82
	d__Bacteria; p__Bacteroidota; c__Bacteroidia; o__Bacteroidales; f__Bacteroidaceae; g__Bacteroides	fe4c45af45a1ced6777398479ca5025b	4.78995	81
	d__Bacteria; p__Firmicutes; c__Clostridia; o__Lachnospirales; f__Lachnospiraceae; g__Lachnoclostridium; s__Clostridium_fusiformis	4ba29f1550cac30a383f20698ead1daf	1.84853	80
	d__Bacteria; p__Actinobacteriota; c__Coriobacteriia; o__Coriobacteriales; f__Eggerthellaceae; g__Enterorhabdus; s__uncultured_bacterium	e5a13e06a11e18f07160e9aa4d6d710b	1.13926	80
	d__Bacteria; p__Firmicutes; c__Bacilli; o__Erysipelotrichales; f__Erysipelotrichaceae; g__uncultured; s__unidentified	f230221b4e9ba8d71556212a3ce19c7e	1.21484	80
	d__Bacteria; p__Firmicutes; c__Clostridia; o__Oscillospirales; f__Oscillospiraceae; g__uncultured; s__uncultured_bacterium	159f4bd43719f4226ae35e9f3a257ba5	2.48479	79
	d__Bacteria; p__Firmicutes; c__Clostridia; o__Lachnospirales; f__Lachnospiraceae; g__Lachnospiraceae_FCS020_group; s__mouse_gut	a14fb58e8df8f8e8c9af10c59595f93a	-2.57266	79
	d__Bacteria; p__Firmicutes; c__Clostridia; o__Christensenellales; f__Christensenellaceae; g__Christensenellaceae_R-7_group	deac06e79afc266dc6e789862598af3b	-1.37543	78
	d__Bacteria; p__Firmicutes; c__Clostridia; o__Christensenellales; f__Christensenellaceae; g__uncultured; s__uncultured_bacterium	30ec390cea42736f7ed1941e24da8426	-0.987996	77
	d__Bacteria; p__Firmicutes; c__Clostridia; o__Clostridia_UCG-014; f__Clostridia_UCG-014; g__Clostridia_UCG-014	334c2740f01aaf823b86d8097876525a	1.34551	77
	d__Bacteria; p__Firmicutes; c__Clostridia; o__Oscillospirales; f__Oscillospiraceae; g__Colidextribacter	56806093f1e8cd1ddcacbfd93a7678d4	1.18384	77
	d__Bacteria; p__Bacteroidota; c__Bacteroidia; o__Bacteroidales; f__Tannerellaceae; g__Parabacteroides; s__Parabacteroides_distasonis	a27159eea2d8772718038dac5f8ca486	-3.24182	77
	d__Bacteria; p__Firmicutes; c__Clostridia; o__Clostridia_UCG-014; f__Clostridia_UCG-014; g__Clostridia_UCG-014	af9bd339e74d03e3a08e6bf87b3b1c00	1.64557	77
	d__Bacteria; p__Firmicutes; c__Clostridia; o__Lachnospirales; f__Lachnospiraceae; g__Tyzzerella; s__uncultured_bacterium	f92f6b3fb0535e726742d37311011afd	1.91284	77
	d__Bacteria; p__Firmicutes; c__Clostridia; o__Oscillospirales; f__Oscillospiraceae; g__NK4A214_group	4b591e4cd6d09697a756379251cb530c	-0.669974	76
	d__Bacteria; p__Actinobacteriota; c__Coriobacteriia; o__Coriobacteriales; f__Eggerthellaceae; g__Parvibacter	6022f4ec80a812899780c39b4ad81725	-0.0159625	76
	d__Bacteria; p__Firmicutes; c__Clostridia; o__Lachnospirales; f__Lachnospiraceae; g__Acetatifactor; s__Acetatifactor_muris	7128a4db2d9f860a600485d996f7e091	2.31075	76
	d__Bacteria; p__Firmicutes; c__Clostridia; o__Lachnospirales; f__Lachnospiraceae; g__Lachnospiraceae_UCG-001; s__uncultured_bacterium	824b224d9565eb2bd345c8fa598dfec6	3.33215	76
	d__Bacteria; p__Actinobacteriota; c__Actinobacteria; o__Corynebacteriales; f__Corynebacteriaceae; g__Corynebacterium	aa019bd414579ea0a1c3fa3f2c79c181	0.841174	76
	d__Bacteria; p__Proteobacteria; c__Gammaproteobacteria; o__Burkholderiales; f__Burkholderiaceae; g__Burkholderia-Caballeronia-Paraburkholderia	ae9088c1e0350d635458a46dacd93a71	0.7074	76
	d__Bacteria; p__Firmicutes; c__Negativicutes; o__Veillonellales-Selenomonadales; f__Selenomonadaceae; g__Mitsuokella; s__uncultured_bacterium	b1e26d0956676effc6f659d132ed4dff	0.7074	76
	d__Bacteria; p__Firmicutes; c__Clostridia; o__Lachnospirales; f__Lachnospiraceae; g__Blautia; s__Lachnospiraceae_bacterium	c544ed46d118037e56fb14b964ddb15b	3.0738	76
	d__Bacteria; p__Firmicutes; c__Clostridia; o__Clostridia_vadinBB60_group; f__Clostridia_vadinBB60_group; g__Clostridia_vadinBB60_group; s__unidentified	d26287185f1151b3c5363a2371b816e7	0.886226	76
	d__Bacteria; p__Firmicutes; c__Clostridia; o__Lachnospirales; f__Lachnospiraceae; g__uncultured; s__uncultured_bacterium	d9dfa9ecc7f2db57e3b5461194754b58	-1.08298	76
	d__Bacteria; p__Firmicutes; c__Clostridia; o__Lachnospirales; f__Lachnospiraceae; g__uncultured; s__uncultured_bacterium	e55910cde615cf812f3db88a621c2f86	-0.215047	76
	d__Bacteria; p__Firmicutes; c__Bacilli; o__RF39; f__RF39; g__RF39	e8fd5815dbcf298cdf9c59390195fa90	1.30989	76
	d__Bacteria; p__Firmicutes; c__Clostridia; o__Lachnospirales; f__Lachnospiraceae	f18295940eee90a4ff703a98b1b3787e	-0.088938	76
	d__Bacteria; p__Firmicutes; c__Clostridia; o__Oscillospirales; f__Oscillospiraceae; g__uncultured; s__uncultured_bacterium	44698614a29e2e336d3d1dffb32cdee9	0.175456	75
	d__Bacteria; p__Firmicutes; c__Bacilli; o__Erysipelotrichales; f__Erysipelotrichaceae; g__Erysipelotrichaceae; s__uncultured_bacterium	44e946a30c5ef2f7ec84ada89e573d7c	1.3555	75
	d__Bacteria; p__Firmicutes; c__Clostridia; o__Lachnospirales; f__Lachnospiraceae	4528f873cd7ae7b3fed35c0c22b3ce20	-2.49512	75
	d__Bacteria; p__Firmicutes; c__Clostridia; o__Clostridia_vadinBB60_group; f__Clostridia_vadinBB60_group; g__Clostridia_vadinBB60_group; s__unidentified	45697db377663a5736f2a7efffdfbb62	1.07292	75
	d__Bacteria; p__Firmicutes; c__Clostridia; o__Eubacteriales; f__Anaerofustaceae; g__Anaerofustis	4a49a065ad35b333e1bcee378388e3bd	0.0214233	75
	d__Bacteria; p__Firmicutes; c__Clostridia; o__Clostridia_UCG-014; f__Clostridia_UCG-014; g__Clostridia_UCG-014	4fa9336955fb159120b7cc21c7fb59b3	1.30669	75
	d__Bacteria; p__Firmicutes; c__Bacilli; o__RF39; f__RF39; g__RF39	60ebd75b7ec61a0495b7f7eadc3b079b	0.647511	75
	d__Bacteria; p__Firmicutes; c__Clostridia; o__Clostridia_vadinBB60_group; f__Clostridia_vadinBB60_group; g__Clostridia_vadinBB60_group; s__uncultured_bacterium	6452dbd316de25fd8cc76e78fd0c752f	0.187163	75
	d__Bacteria; p__Firmicutes; c__Clostridia; o__Lachnospirales; f__Lachnospiraceae; g__Lachnospiraceae_NK4A136_group	65c660661101b4a043aa2767d0e39d2d	0.697732	75
	d__Bacteria; p__Firmicutes; c__Clostridia; o__Clostridia_vadinBB60_group; f__Clostridia_vadinBB60_group; g__Clostridia_vadinBB60_group; s__uncultured_bacterium	667681a2db12cc5137b557fe41eb357a	-0.585787	75
	d__Bacteria; p__Firmicutes; c__Clostridia; o__Oscillospirales; f__Oscillospiraceae; g__Intestinimonas; s__uncultured_bacterium	7044780b55e75992e1baa09eb8412297	1.90435	75
	d__Bacteria; p__Actinobacteriota; c__Coriobacteriia; o__Coriobacteriales; f__Coriobacteriales_Incertae_Sedis; g__uncultured; s__gut_metagenome	70666ccf3855175ef75b494ea0e6fb13	0.963242	75
	d__Bacteria; p__Firmicutes; c__Clostridia; o__Clostridia_vadinBB60_group; f__Clostridia_vadinBB60_group; g__Clostridia_vadinBB60_group; s__unidentified	7729aa38b32eb55fd7b00290a2cb910a	0.724527	75
	d__Bacteria; p__Campilobacterota; c__Campylobacteria; o__Campylobacterales; f__Campylobacteraceae; g__Campylobacter; s__Campylobacter_ureolyticus	77c8670a541db06cfb2e0bf0a21bcf4b	0.0362602	75
	d__Bacteria; p__Firmicutes; c__Bacilli; o__Lactobacillales; f__Carnobacteriaceae; g__Atopostipes; s__uncultured_bacterium	8043d42e838894cd5aaad2bb955db78b	0.20025	75
	d__Bacteria; p__Firmicutes; c__Clostridia; o__Oscillospirales; f__Oscillospiraceae	8f856ad2851566fa8b25d8eb826a0926	0.073646	75
	d__Bacteria; p__Firmicutes; c__Clostridia; o__Oscillospirales; f__Ruminococcaceae; g__uncultured; s__uncultured_bacterium	960c6dd5c747ed36670525f7b54167e9	0.123233	75
	d__Bacteria; p__Firmicutes; c__Clostridia; o__Oscillospirales; f__Ruminococcaceae; g__uncultured	98a6ae9f98424a10a09948007cc41feb	0.647511	75
	d__Bacteria; p__Firmicutes; c__Clostridia; o__Oscillospirales; f__Oscillospiraceae; g__Colidextribacter	b2c80b1151985bcff6b7393780e05e93	0.0692881	75
	d__Bacteria; p__Actinobacteriota; c__Coriobacteriia; o__Coriobacteriales; f__Atopobiaceae; g__Atopobium	b73b64c671e2297656f548c338513a0f	0.816381	75
	d__Bacteria; p__Bacteroidota; c__Bacteroidia; o__Bacteroidales; f__Rikenellaceae; g__Alistipes	b8131570ad29231979f46df3359899a0	0.116497	75
	d__Bacteria; p__Firmicutes; c__Clostridia; o__Lachnospirales; f__Lachnospiraceae; g__Lachnospiraceae_NK4B4_group; s__uncultured_bacterium	c035e8d7003caace6b79ace61b6ffa8b	0.687142	75
	d__Bacteria; p__Firmicutes; c__Clostridia; o__Oscillospirales; f__Butyricicoccaceae; g__UCG-009; s__uncultured_bacterium	c2d4817c63bdf95f6d14aaa2306ed2a2	0.146304	75
	d__Bacteria; p__Firmicutes; c__Bacilli; o__Erysipelotrichales; f__Erysipelotrichaceae	d0cc23f256b6c16cf9c96b87e82951bd	0.976329	75
	d__Bacteria; p__Firmicutes; c__Clostridia; o__Clostridia_vadinBB60_group; f__Clostridia_vadinBB60_group; g__Clostridia_vadinBB60_group; s__unidentified	e35528f6aaa72ec05c0d6b5fe8897d8c	0.697732	75
	d__Bacteria; p__Actinobacteriota; c__Coriobacteriia; o__Coriobacteriales; f__Eggerthellaceae; g__Enterorhabdus; s__Adlercreutzia_muris	e68dde9d38ac8746f759859001191c80	-0.624922	75
	d__Bacteria; p__Firmicutes; c__Clostridia; o__Oscillospirales; f__Ruminococcaceae; g__Incertae_Sedis; s__uncultured_bacterium	f3f08c9da3b6a3818b28a7aed9e35d61	1.45396	75
	d__Bacteria; p__Firmicutes; c__Clostridia; o__Oscillospirales; f__Butyricicoccaceae; g__Butyricicoccus; s__uncultured_organism	f4f376bbf89bb5f5c656f54308cb4d45	0.130404	75
	d__Bacteria; p__Firmicutes; c__Bacilli; o__RF39; f__RF39; g__RF39; s__uncultured_bacterium	f57ea9a365be154429c5076cf5d43ea1	0.662348	75
	d__Bacteria; p__Firmicutes; c__Clostridia; o__Oscillospirales; f__Ruminococcaceae; g__Faecalibacterium	068882782bc1bcc841a6058533ef2040	0.801544	74
	d__Bacteria; p__Firmicutes; c__Clostridia; o__Oscillospirales; f__Oscillospiraceae; g__Colidextribacter; s__uncultured_Clostridiales	069b0a35414374a6bb536ea4f008666c	0.0878497	74
	d__Bacteria; p__Firmicutes; c__Clostridia; o__Peptostreptococcales-Tissierellales; f__Peptostreptococcales-Tissierellales; g__Peptoniphilus	0f495856f32d4e182ab55d1ce99ee5ae	0.399334	74
	d__Bacteria; p__Firmicutes; c__Clostridia; o__Oscillospirales; f__Ruminococcaceae; g__uncultured; s__uncultured_bacterium	100c7f197bc920ba7149b91f3eb4651b	0.739364	74
	d__Bacteria; p__Firmicutes; c__Clostridia; o__Lachnospirales; f__Lachnospiraceae	129f6b8e59e0575fe44dc435eb207e84	0.732193	74
	d__Bacteria; p__Firmicutes; c__Bacilli; o__RF39; f__RF39; g__RF39; s__uncultured_bacterium	1913cd8785784c4803d8c8f7fed172e9	0.861432	74
	d__Bacteria; p__Firmicutes; c__Clostridia; o__Lachnospirales; f__Lachnospiraceae; g__uncultured	1a503b8d15cda6614bc92e3700fa8e69	0.00350465	74
	d__Bacteria; p__Firmicutes; c__Clostridia; o__Lachnospirales; f__Lachnospiraceae; g__Roseburia	1c7f6704d2656cd97c59fe332c421d36	0.769579	74
	d__Bacteria; p__Firmicutes; c__Clostridia; o__Lachnospirales; f__Lachnospiraceae	2193d38c2bb0d1d2b8b54812744629ec	-0.0342184	74
	d__Bacteria; p__Firmicutes; c__Bacilli; o__Erysipelotrichales; f__Erysipelatoclostridiaceae; g__Erysipelatoclostridium	24c51df570756f1f5da7d9980208ee7c	1.39163	74
	d__Bacteria; p__Firmicutes; c__Clostridia; o__Peptostreptococcales-Tissierellales; f__Anaerovoracaceae; g__Family_XIII_AD3011_group; s__metagenome	2f3cc23892ad801aa73b7ee5a003b08e	0.752451	74
	d__Bacteria; p__Firmicutes; c__Clostridia; o__Clostridia_UCG-014; f__Clostridia_UCG-014; g__Clostridia_UCG-014	31cc9a6f8e235ce3897c9b7656ce6675	1.06052	74
	d__Bacteria; p__Firmicutes; c__Clostridia; o__Oscillospirales; f__Oscillospiraceae; g__UCG-005; s__uncultured_rumen	338a8807a7f8af71fe69e74771ac9370	0.146304	74
	d__Bacteria; p__Firmicutes; c__Clostridia; o__Lachnospirales; f__Lachnospiraceae	3b73ce0b384e7575be689748fa155199	0.0984397	74
	d__Bacteria; p__Firmicutes; c__Clostridia; o__Lachnospirales; f__Lachnospiraceae; g__Acetatifactor	43f26f68a504f250e3a0819b6e7bc9d8	0.0650947	74
	d__Bacteria; p__Patescibacteria; c__Saccharimonadia; o__Saccharimonadales; f__Saccharimonadaceae; g__Candidatus_Saccharimonas; s__uncultured_bacterium	45db33ef670c5d45444044eb9fb3f0d5	0.164866	74
	d__Bacteria; p__Proteobacteria; c__Alphaproteobacteria; o__Caulobacterales; f__Caulobacteraceae; g__Brevundimonas	4bb96d7ec191f9f114463f425bca5f72	0.788952	74
	d__Bacteria; p__Firmicutes; c__Clostridia; o__Oscillospirales; f__Ruminococcaceae; g__Harryflintia; s__uncultured_bacterium	4e91ab6016c6a37c6029c29cb6f0c7bd	0.164866	74
	d__Bacteria; p__Firmicutes; c__Bacilli; o__Lactobacillales; f__Enterococcaceae; g__Enterococcus	5386347c239a19279e49a272aeff8cb0	0.826338	74
	d__Bacteria; p__Firmicutes; c__Clostridia; o__Lachnospirales; f__Lachnospiraceae; g__Lachnospiraceae_NK4A136_group	5842fb35cb0a50b6b15a8b6d267e2ba7	0.784416	74
	d__Bacteria; p__Firmicutes; c__Clostridia; o__Lachnospirales; f__Lachnospiraceae	63ebe7e5a082d46b9579a3e08fcdd0f4	1.84923	74
	d__Bacteria; p__Bacteroidota; c__Bacteroidia; o__Bacteroidales; f__Bacteroidaceae; g__Bacteroides; s__Bacteroides_vulgatus	664f36880de70fc0854e131255863be7	0.784416	74
	d__Bacteria; p__Deinococcota; c__Deinococci; o__Thermales; f__Thermaceae; g__Meiothermus	6f8b091f6346823e6839051b854083af	0.945185	74
	d__Bacteria; p__Fusobacteriota; c__Fusobacteriia; o__Fusobacteriales; f__Leptotrichiaceae; g__Leptotrichia	7167c46c4591cb7ff3c3098c6a7f7a9f	0.7074	74
	d__Bacteria; p__Firmicutes; c__Clostridia; o__Clostridia_vadinBB60_group; f__Clostridia_vadinBB60_group; g__Clostridia_vadinBB60_group; s__uncultured_bacterium	770d503e62a247c4eb67631e04f72500	0.393913	74
	d__Bacteria; p__Bacteroidota; c__Bacteroidia; o__Bacteroidales; f__Prevotellaceae; g__Alloprevotella; s__Prevotellaceae_bacterium	7ef9a6884eb021139ee80124c16fed9f	0.7461	74
	d__Bacteria; p__Actinobacteriota; c__Coriobacteriia; o__Coriobacteriales; f__Eggerthellaceae; g__Enterorhabdus; s__uncultured_bacterium	818364c9ce626da1c914ef3c60af22b4	0.739364	74
	d__Bacteria; p__Bacteroidota; c__Bacteroidia; o__Bacteroidales; f__Marinifilaceae; g__Odoribacter; s__unidentified	9b77e3e338176592e3e6396b48eb7476	0.861432	74
	d__Bacteria; p__Desulfobacterota; c__Desulfovibrionia; o__Desulfovibrionales; f__Desulfovibrionaceae; g__uncultured; s__uncultured_bacterium	a3b8743bc0ee9d29cd13101106826cf8	0.155198	74
	d__Bacteria; p__Firmicutes; c__Clostridia; o__Lachnospirales; f__Lachnospiraceae	b025be5205f6394cdd7db14984060d17	0.801544	74
	d__Bacteria; p__Firmicutes; c__Clostridia; o__Oscillospirales; f__Oscillospiraceae; g__Oscillibacter; s__uncultured_bacterium	b48e57077b52507a46ca083a920c59a4	0.314652	74
	d__Bacteria; p__Proteobacteria; c__Gammaproteobacteria; o__Enterobacterales; f__Enterobacteriaceae; g__Escherichia-Shigella	ba7ca070753e7547bb432de65e684acf	0.769579	74
	d__Bacteria; p__Firmicutes; c__Clostridia; o__Clostridia_vadinBB60_group; f__Clostridia_vadinBB60_group; g__Clostridia_vadinBB60_group; s__uncultured_bacterium	bba7662c6f4ec1e9af41cfa8e2be8e47	0.164866	74
	d__Bacteria; p__Firmicutes; c__Bacilli; o__Staphylococcales; f__Staphylococcaceae; g__Staphylococcus	bd26e587c8c3253992702439272f462a	0.80921	74
	d__Bacteria; p__Firmicutes; c__Clostridia; o__Clostridia_UCG-014; f__Clostridia_UCG-014; g__Clostridia_UCG-014	be2be09304105b2fbb3bf5649cd3cfe1	0.130404	74
	d__Bacteria; p__Firmicutes; c__Clostridia; o__Lachnospirales; f__Defluviitaleaceae; g__Defluviitaleaceae_UCG-011; s__uncultured_organism	c1053bf38ff01f54f42b95980561ed6c	1.03553	74
	d__Bacteria; p__Bacteroidota; c__Bacteroidia; o__Bacteroidales; f__Bacteroidaceae; g__Bacteroides	cc86a5826478c1c7f356c3cef6b76cb7	0.769579	74
	d__Bacteria; p__Bacteroidota; c__Bacteroidia; o__Bacteroidales; f__Prevotellaceae; g__Prevotella	d2e384899f80cca5ef1896eab0c862ee	0.764158	74
	d__Bacteria; p__Firmicutes; c__Bacilli; o__RF39; f__RF39; g__RF39	d3465fc7ba19dd7fc80856c48bdf930f	0.923612	74
	d__Bacteria; p__Bacteroidota; c__Bacteroidia; o__Bacteroidales; f__Bacteroidaceae; g__Bacteroides; s__Bacteroides_fragilis	df5f8e6f57731f52381392871de418d1	0.79331	74
	d__Bacteria; p__Firmicutes; c__Clostridia; o__Lachnospirales; f__Lachnospiraceae; g__Coprococcus	e3fa90c670b3e7c3588c760c08c991b7	0.769579	74
	d__Bacteria; p__Firmicutes; c__Clostridia; o__Lachnospirales; f__Lachnospiraceae; g__Lachnospiraceae_NK4A136_group; s__uncultured_bacterium	eed433ab1c7ffbf6abe8fe51ec568cec	0.0692881	74
	d__Bacteria; p__Bacteroidota; c__Bacteroidia; o__Bacteroidales; f__Prevotellaceae; g__Prevotella	f218a2fd6963ef6ca72ad55fd6df5493	0.739364	74
	d__Bacteria; p__Firmicutes; c__Clostridia; o__Oscillospirales; f__Oscillospiraceae; g__Oscillibacter; s__uncultured_bacterium	f2f8d428ff6f7601b85b441139f8695c	0.146304	74
	d__Bacteria; p__Bacteroidota; c__Bacteroidia; o__Bacteroidales; f__Rikenellaceae; g__Rikenellaceae_RC9_gut_group	f663eb307371e6f0e53cf30a15349c5d	0.854261	74
	d__Bacteria; p__Firmicutes; c__Clostridia; o__Oscillospirales; f__Ruminococcaceae; g__Incertae_Sedis	fea2d11dba0b804504b4de9daa1df678	0.838361	74
	d__Bacteria; p__Firmicutes; c__Clostridia; o__Lachnospirales; f__Lachnospiraceae	0053a39694d7c11f7f85f1adcfc294ee	-0.120128	73
	d__Bacteria; p__Bacteroidota; c__Bacteroidia; o__Bacteroidales; f__Rikenellaceae; g__Rikenellaceae_RC9_gut_group; s__uncultured_organism	01584a8140b0976eeee0701f1c3ece75	0.164866	73
	d__Bacteria; p__Firmicutes; c__Clostridia; o__Peptostreptococcales-Tissierellales; f__Anaerovoracaceae; g__S5-A14a	140680d9d8f916300862608f14a68893	0.610125	73
	d__Bacteria; p__Firmicutes; c__Bacilli; o__Staphylococcales; f__Staphylococcaceae; g__Jeotgalicoccus	14dcbe122cac7eeb4f022f8b9d2ad137	0.697732	73
	d__Bacteria; p__Firmicutes; c__Bacilli; o__Lactobacillales; f__Lactobacillaceae; g__Lactobacillus	14e17db5e320a328caf7b1a40f524e4e	0.675435	73
	d__Bacteria; p__Firmicutes; c__Clostridia; o__Oscillospirales; f__[Eubacterium]_coprostanoligenes_group; g__[Eubacterium]_coprostanoligenes_group	169d1af232cfdecb73bfb43b7fde30f0	0.146304	73
	d__Bacteria; p__Firmicutes; c__Clostridia; o__Oscillospirales; f__Ruminococcaceae	1bd60b051136b8e719d9772f121b4a4f	1.10557	73
	d__Bacteria; p__Firmicutes; c__Clostridia; o__Lachnospirales; f__Lachnospiraceae	272c767670ce66374048ee89bdff4844	0.610125	73
	d__Bacteria; p__Firmicutes; c__Bacilli; o__Lactobacillales; f__Lactobacillaceae; g__Lactobacillus; s__Lactobacillus_iners	2c82b8f81be4f4ad409d37feb77dcd44	0.104139	73
	d__Bacteria; p__Proteobacteria; c__Gammaproteobacteria; o__Alteromonadales; f__Shewanellaceae; g__Shewanella	2ed0e7fce2a06e302b7d38aa59b5aec9	0.697732	73
	d__Bacteria; p__Firmicutes; c__Clostridia; o__Clostridia_vadinBB60_group; f__Clostridia_vadinBB60_group; g__Clostridia_vadinBB60_group; s__unidentified	2f5ac7adc4f16fcbcb0a5c0f0ef6ca18	-0.36908	73
	d__Bacteria; p__Firmicutes; c__Clostridia; o__Lachnospirales; f__Lachnospiraceae; g__GCA-900066575; s__uncultured_bacterium	3191ee49322b43f3c382aee9d033e86e	1.01253	73
	d__Bacteria; p__Firmicutes; c__Clostridia; o__Oscillospirales; f__Ruminococcaceae; g__Incertae_Sedis	37c2ca174837113ac9f50a7521d8ce44	0.130404	73
	d__Bacteria; p__Firmicutes; c__Bacilli; o__Paenibacillales; f__Paenibacillaceae; g__Paenibacillus; s__Paenibacillus_hordei	42dc6ede746ce48604c0e8035d16cc37	0.687142	73
	d__Bacteria; p__Firmicutes; c__Clostridia; o__Clostridia_UCG-014; f__Clostridia_UCG-014; g__Clostridia_UCG-014; s__unidentified	4ca504a78711ac0f30ea43c189741ad0	0.79331	73
	d__Bacteria; p__Firmicutes; c__Clostridia; o__Clostridia_UCG-014; f__Clostridia_UCG-014; g__Clostridia_UCG-014; s__unidentified	5193a09b278af4704714a9a480b56335	2.19249	73
	d__Bacteria; p__Bacteroidota; c__Bacteroidia; o__Bacteroidales; f__Rikenellaceae; g__Rikenellaceae_RC9_gut_group; s__uncultured_bacterium	58216b9ef70174abc77b4b29c3795a63	0.630383	73
	d__Bacteria; p__Firmicutes; c__Clostridia; o__Oscillospirales; f__Oscillospiraceae	59648169551be2dde1a60c28cb9e49b4	0.130404	73
	d__Bacteria; p__Firmicutes; c__Negativicutes; o__Veillonellales-Selenomonadales; f__Veillonellaceae; g__Veillonella	5be9166c67205b79942c8fb0a1d8ce70	0.155198	73
	d__Bacteria; p__Firmicutes; c__Clostridia; o__Lachnospirales; f__Lachnospiraceae; g__uncultured; s__uncultured_bacterium	607b5ad5df5c6ded4efad22aafb19eca	0.812853	73
	d__Bacteria; p__Firmicutes; c__Bacilli; o__Staphylococcales; f__Staphylococcaceae; g__Jeotgalicoccus	65eb5f66ec11cb6fcb1bb3d469c9152b	1.1225	73
	d__Bacteria; p__Firmicutes; c__Bacilli; o__Erysipelotrichales; f__Erysipelatoclostridiaceae; g__Erysipelatoclostridium; s__unidentified	728e2262b9c9e1bb7b3a6114fc9a1e2d	0.123233	73
	d__Bacteria; p__Firmicutes; c__Clostridia; o__Peptostreptococcales-Tissierellales; f__Peptostreptococcaceae; g__Peptostreptococcus; s__uncultured_bacterium	74cba0ac08f0531dc1bb635ea82e69a6	0.160619	73
	d__Bacteria; p__Firmicutes; c__Clostridia; o__Clostridia_vadinBB60_group; f__Clostridia_vadinBB60_group; g__Clostridia_vadinBB60_group; s__unidentified	7d8dc9e6576588672e3fa0459f93e8ce	1.02542	73
	d__Bacteria; p__Actinobacteriota; c__Coriobacteriia; o__Coriobacteriales; f__Coriobacteriales_Incertae_Sedis; g__Raoultibacter; s__uncultured_bacterium	845b90ad9c956bdcb932f4f261d84e3c	0.697732	73
	d__Bacteria; p__Proteobacteria; c__Alphaproteobacteria; o__Rhizobiales; f__Beijerinckiaceae; g__Methylobacterium-Methylorubrum; s__Methylobacterium_adhaesivum	8c68d6d9daf29663a22e3c86179ab9a0	0.553367	73
	d__Bacteria; p__Firmicutes; c__Clostridia; o__Oscillospirales; f__Oscillospiraceae; g__uncultured; s__Clostridium_sp.	90c6228ee0d0243c48810476bfa34316	0.130404	73
	d__Bacteria; p__Firmicutes; c__Clostridia; o__Clostridia_UCG-014; f__Clostridia_UCG-014; g__Clostridia_UCG-014	97c8f75a0e6db1870c497add54a65876	0.732193	73
	d__Bacteria; p__Bacteroidota; c__Bacteroidia; o__Bacteroidales; f__Bacteroidaceae; g__Bacteroides	98e0e7b3311f73ee251ad9d32989043e	0.0781817	73
	d__Bacteria; p__Firmicutes; c__Clostridia; o__Lachnospirales; f__Lachnospiraceae	997702dbde96c24a71abc112ef9d9435	-0.278354	73
	d__Bacteria; p__Firmicutes; c__Clostridia; o__Oscillospirales; f__Ruminococcaceae; g__uncultured; s__uncultured_bacterium	a184aae7050a60b457f33935c2707fa3	0.414171	73
	d__Bacteria; p__Firmicutes; c__Clostridia; o__Lachnospirales; f__Lachnospiraceae; g__Roseburia; s__uncultured_bacterium	afa196b734f4eecc35fc487646d6adbf	-0.100645	73
	d__Bacteria; p__Actinobacteriota; c__Actinobacteria; o__Pseudonocardiales; f__Pseudonocardiaceae; g__Saccharopolyspora	b4b9f0af19598f10877d2ec8986050fb	0.697732	73
	d__Bacteria; p__Firmicutes; c__Clostridia; o__Clostridia_UCG-014; f__Clostridia_UCG-014; g__Clostridia_UCG-014	b6e6db297a64e305290e3bced00fcae2	0.732193	73
	d__Bacteria; p__Firmicutes; c__Clostridia; o__Clostridia_UCG-014; f__Clostridia_UCG-014; g__Clostridia_UCG-014; s__uncultured_bacterium	ca745f3dca5a97f00681cd65a52a7b44	0.752451	73
	d__Bacteria; p__Bacteroidota; c__Bacteroidia; o__Bacteroidales; f__Bacteroidaceae; g__Bacteroides	cfd150d0420410fcf782b1028e225539	-0.474533	73
	d__Bacteria; p__Firmicutes; c__Clostridia; o__Lachnospirales; f__Lachnospiraceae; g__Tyzzerella; s__unidentified	dd53bad490635d96f0cb42f4b6ede34e	1.44902	73
	d__Bacteria; p__Bacteroidota; c__Bacteroidia; o__Bacteroidales; f__Muribaculaceae; g__Muribaculaceae; s__uncultured_bacterium	e4c05c4f73bf31a8791aca73356fd523	0.764158	73
	d__Bacteria; p__Bacteroidota; c__Bacteroidia; o__Bacteroidales; f__Rikenellaceae; g__Alistipes; s__Alistipes_obesi	f8f678546750241eaaca6b3d43093f76	0.187163	73
	d__Bacteria; p__Firmicutes; c__Clostridia; o__Oscillospirales; f__Butyricicoccaceae; g__Butyricicoccus; s__uncultured_bacterium	fc2182adb8629b6de4da26cc502ceb49	0.130404	73
	d__Bacteria; p__Firmicutes; c__Clostridia; o__Lachnospirales; f__Lachnospiraceae; g__ASF356; s__uncultured_bacterium	fcfac5e293cfe4e600f6094b3f8c8e36	-2.49971	73
	d__Bacteria; p__Actinobacteriota; c__Actinobacteria; o__Bifidobacteriales; f__Bifidobacteriaceae; g__Bifidobacterium	07c452c872427cd35d32ed53b0147bbf	0.901755	72
	d__Bacteria; p__Firmicutes; c__Bacilli; o__Lactobacillales; f__Lactobacillaceae; g__Lactobacillus	0ba07a11068d2058abdaf71b53a5b104	0.7074	72
	d__Bacteria; p__Bacteroidota; c__Bacteroidia; o__Bacteroidales; f__Prevotellaceae; g__Prevotella; s__Prevotella_timonensis	0e96bb723f0c01ba8ad635cf0bd5a274	0.788952	72
	d__Bacteria; p__Firmicutes; c__Clostridia; o__Oscillospirales; f__Oscillospiraceae; g__Colidextribacter; s__uncultured_bacterium	177266798b77e9b440807dd172718450	0.972136	72
	d__Bacteria; p__Firmicutes; c__Clostridia; o__Peptococcales; f__Peptococcaceae; g__Peptococcus; s__uncultured_bacterium	1a5436bec6de38f21bdb9de8191ecd96	0.716293	72
	d__Bacteria; p__Firmicutes; c__Clostridia; o__Clostridia_UCG-014; f__Clostridia_UCG-014; g__Clostridia_UCG-014; s__unidentified	1ddf2b46003013435b8c423da5e77bc0	-0.231606	72
	d__Bacteria; p__Firmicutes; c__Clostridia; o__Oscillospirales; f__Oscillospiraceae; g__Oscillibacter; s__uncultured_bacterium	1f58973efd01649ffb49ba0c75277d1c	-0.826298	72
	d__Bacteria; p__Firmicutes; c__Bacilli; o__Lactobacillales; f__Leuconostocaceae; g__Leuconostoc	2052dca4f9010cb7f3b96c811dc75f78	0.7461	72
	d__Bacteria; p__Firmicutes; c__Clostridia; o__Lachnospirales; f__Lachnospiraceae	329affe4dbac32c0b1a192d75d11031f	0.053388	72
	d__Bacteria; p__Firmicutes; c__Clostridia; o__Clostridia_UCG-014; f__Clostridia_UCG-014; g__Clostridia_UCG-014; s__uncultured_Clostridiales	33160dc296404c413b79d151bc9c433d	0.769579	72
	d__Bacteria; p__Bacteroidota; c__Bacteroidia; o__Bacteroidales; f__Bacteroidaceae; g__Bacteroides; s__Bacteroides_vulgatus	499c26dbde4691c9dd12aa4400bce7be	0.697732	72
	d__Bacteria; p__Firmicutes; c__Clostridia; o__Lachnospirales; f__Lachnospiraceae; g__Blautia; s__Lachnospiraceae_bacterium	55d263941c18518b38080c592892c949	1.23957	72
	d__Bacteria; p__Firmicutes; c__Clostridia; o__Lachnospirales; f__Lachnospiraceae	5b110bff15d5501fd0e216117bc93393	1.08218	72
	d__Bacteria; p__Proteobacteria; c__Gammaproteobacteria; o__Pasteurellales; f__Pasteurellaceae; g__Haemophilus	5b9a6dbfc952e746732fc2d8d850487d	-0.146516	72
	d__Bacteria; p__Firmicutes; c__Clostridia; o__Clostridia_vadinBB60_group; f__Clostridia_vadinBB60_group; g__Clostridia_vadinBB60_group; s__uncultured_bacterium	5c7f7d2cc628637425c8c52b6696a953	-0.0290495	72
	d__Bacteria; p__Bacteroidota; c__Bacteroidia; o__Bacteroidales; f__Muribaculaceae; g__Muribaculaceae; s__uncultured_bacterium	68e16f72fac4d3a66ec9d50cd66e4944	0.0650947	72
	d__Bacteria; p__Firmicutes; c__Bacilli; o__RF39; f__RF39; g__RF39; s__unidentified	7116d65582418058d5a84741f433da02	0.515051	72
	d__Bacteria; p__Firmicutes; c__Clostridia; o__Oscillospirales; f__Oscillospiraceae; g__Oscillibacter; s__uncultured_bacterium	7b2306aff42febc6bf224a01d7ddc5cb	0.0692881	72
	d__Bacteria; p__Firmicutes; c__Clostridia; o__Clostridia_UCG-014; f__Clostridia_UCG-014; g__Clostridia_UCG-014; s__unidentified	7d06ed54208de8b053eb3316e6ff1831	0.053388	72
	d__Bacteria; p__Firmicutes; c__Bacilli; o__RF39; f__RF39; g__RF39	7e4748afbb125bddb3043d89eb06cd0c	0.8198	72
	d__Bacteria; p__Firmicutes; c__Bacilli; o__RF39; f__RF39; g__RF39	89c4c897c7ad91e2cbaf08bd2fc76a3b	0.0692881	72
	d__Bacteria; p__Firmicutes; c__Bacilli; o__Lactobacillales; f__Carnobacteriaceae; g__Trichococcus	89eacf9f79b01f70a3f3b070b1d7f300	0.732193	72
	d__Bacteria; p__Proteobacteria; c__Gammaproteobacteria; o__Pseudomonadales; f__Pseudomonadaceae; g__Pseudomonas	8d35b756634b4588349a78a0866b8b94	0.732193	72
	d__Bacteria; p__Firmicutes; c__Clostridia; o__Lachnospirales; f__Lachnospiraceae; g__Lachnospiraceae_NK4A136_group; s__uncultured_bacterium	8ecf612156fdc986a91e589981e5acf0	0.116497	72
	d__Bacteria; p__Firmicutes; c__Bacilli; o__Erysipelotrichales; f__Erysipelatoclostridiaceae; g__Erysipelatoclostridium	91cc01ea8d86e44e824e1911336e67f7	-0.334888	72
	d__Bacteria; p__Firmicutes; c__Clostridia; o__Clostridia_UCG-014; f__Clostridia_UCG-014; g__Clostridia_UCG-014	957c2821309a93b12687ef7b4fa4d5ec	-0.23662	72
	d__Bacteria; p__Firmicutes; c__Bacilli; o__Bacillales; f__Bacillaceae; g__Bacillus; s__Bacillus_thermoamylovorans	96336b29f7d0cf362caefb22d8394459	0.732193	72
	d__Bacteria; p__Bacteroidota; c__Bacteroidia; o__Bacteroidales; f__Bacteroidaceae; g__Bacteroides; s__Bacteroides_sartorii	98234758c3ff7a6a9ea61162afa84ba4	0.110146	72
	d__Bacteria; p__Firmicutes; c__Clostridia; o__Clostridia_vadinBB60_group; f__Clostridia_vadinBB60_group; g__Clostridia_vadinBB60_group; s__unidentified	9f7ad8fe3521c13ff238664fd990ceaa	1.411	72
	d__Bacteria; p__Firmicutes; c__Clostridia; o__Oscillospirales; f__Ruminococcaceae	9fea270b41b3f9ea708435dffd98ba28	0.0878497	72
	d__Bacteria; p__Firmicutes; c__Clostridia; o__Peptostreptococcales-Tissierellales; f__Anaerovoracaceae; g__Family_XIII_AD3011_group	a3200c9b00cd8c83942161f64ec94e2a	1.03397	72
	d__Bacteria; p__Firmicutes; c__Clostridia; o__Oscillospirales; f__Ruminococcaceae; g__Anaerotruncus; s__uncultured_bacterium	a738c9a055f296196004e0aca36c6d8b	0.448427	72
	d__Bacteria; p__Firmicutes; c__Clostridia; o__Lachnospirales; f__Lachnospiraceae; g__Dorea	a83aafad1c39633ea935336cd6b69e7f	0.7461	72
	d__Bacteria; p__Firmicutes; c__Clostridia; o__Clostridia_UCG-014; f__Clostridia_UCG-014; g__Clostridia_UCG-014	aa4e7d8d92540d2994e3910c18703b87	0.80921	72
	d__Bacteria; p__Firmicutes; c__Clostridia; o__Oscillospirales; f__Ruminococcaceae; g__Incertae_Sedis; s__uncultured_bacterium	b01e6ede36c34924033246455bcf1592	0.0444944	72
	d__Bacteria; p__Firmicutes; c__Clostridia; o__Clostridia_vadinBB60_group; f__Clostridia_vadinBB60_group; g__Clostridia_vadinBB60_group; s__uncultured_Clostridia	b51a3362aebc104b9892c1f13bc7f45d	0.297524	72
	d__Bacteria; p__Bacteroidota; c__Bacteroidia; o__Bacteroidales; f__Prevotellaceae; g__Alloprevotella; s__gut_metagenome	b73ad916c536c7bc898fab285a9c997a	0.0571549	72
	d__Bacteria; p__Cyanobacteria; c__Vampirivibrionia; o__Gastranaerophilales; f__Gastranaerophilales; g__Gastranaerophilales	bb839569cc912bbcf9aa55d516de9872	-0.177661	72
	d__Bacteria; p__Proteobacteria; c__Gammaproteobacteria; o__Alteromonadales; f__Shewanellaceae; g__Shewanella	c2a4e79bf2e01f9cf400f14921e2da8e	0.716293	72
	d__Bacteria; p__Firmicutes; c__Bacilli; o__Lactobacillales; f__Streptococcaceae; g__Streptococcus	c8d173b93e4e54fdda3c2d0b5449bcbf	0.0650947	72
	d__Bacteria; p__Firmicutes; c__Clostridia; o__Clostridia_UCG-014; f__Clostridia_UCG-014; g__Clostridia_UCG-014	cb4273b1e51dbaf638ff50817d5cb15c	0.779687	72
	d__Bacteria; p__Firmicutes; c__Clostridia; o__Lachnospirales; f__Lachnospiraceae; g__uncultured; s__uncultured_bacterium	d19ee7dd359230e644a00c67a4789efa	1.03745	72
	d__Bacteria; p__Firmicutes; c__Bacilli; o__RF39; f__RF39; g__RF39	d87935d6bd42c405aee7c25bd17408fe	0.932505	72
	d__Bacteria; p__Actinobacteriota; c__Actinobacteria; o__Kineosporiales; f__Kineosporiaceae; g__Pseudokineococcus	d9d0e2a195a9876f99244f8b62bb9c31	0.739364	72
	d__Bacteria; p__Proteobacteria; c__Alphaproteobacteria; o__Rhodospirillales; f__uncultured; g__uncultured; s__Azospirillum_sp.	de6d866323f8248bce40096babc28019	0.687142	72
	d__Bacteria; p__Firmicutes; c__Clostridia; o__Clostridia_UCG-014; f__Clostridia_UCG-014; g__Clostridia_UCG-014	dec069925854a5b55093aca532de100d	0.963242	72
	d__Bacteria; p__Firmicutes; c__Bacilli; o__RF39; f__RF39; g__RF39	dfb0b6016c97e2296b83bee082d99500	0.838361	72
	d__Bacteria; p__Firmicutes; c__Bacilli; o__RF39; f__RF39; g__RF39	e486752d5c306ad2f389200323684a48	2.06971	72
	d__Bacteria; p__Firmicutes; c__Bacilli; o__RF39; f__RF39; g__RF39	ec9c9da1ab48744fac997f89ba5b3a57	1.01372	72
	d__Bacteria; p__Firmicutes; c__Clostridia; o__Peptostreptococcales-Tissierellales; f__Peptostreptococcales-Tissierellales; g__Anaerococcus; s__Anaerococcus_prevotii	ed81e174dd4bfc49d7a35ede3380fc2b	0.7074	72
	d__Bacteria; p__Firmicutes; c__Clostridia; o__Clostridiales; f__Clostridiaceae	f6d7c7a6e899ce0085d4201ac63c5a9a	0.977149	72
	d__Bacteria; p__Firmicutes; c__Clostridia; o__Lachnospirales; f__Lachnospiraceae; g__uncultured; s__unidentified	f7f14c67a1c50840a8ef794692062cb6	0.80921	72
	d__Bacteria; p__Firmicutes; c__Bacilli; o__Lactobacillales; f__Lactobacillaceae; g__Lactobacillus; s__Lactobacillus_brevis	f95cc672ecb949d7301e424dbf4c59d3	0.7074	72
	d__Bacteria; p__Firmicutes; c__Bacilli; o__Staphylococcales; f__Staphylococcaceae; g__Nosocomiicoccus; s__uncultured_bacterium	fa65563bd8132ea1a837eb93ac2802a9	0.7074	72
	d__Bacteria; p__Firmicutes; c__Clostridia; o__Lachnospirales; f__Lachnospiraceae; g__Lachnospiraceae_NK4A136_group	fa823c2e5a9d31786eabf18c77d41675	-3.17137	72
	d__Bacteria; p__Actinobacteriota; c__Actinobacteria; o__Micrococcales; f__Brevibacteriaceae; g__Brevibacterium	fde5540f3a06738d19a24a009ffbe803	0.7461	72
	d__Bacteria; p__Actinobacteriota; c__Actinobacteria; o__Micrococcales; f__Micrococcaceae; g__Kocuria	ffa97dd8641071f108378531888f13f8	0.732193	72
	d__Bacteria; p__Firmicutes; c__Clostridia; o__Lachnospirales; f__Lachnospiraceae; g__Roseburia; s__uncultured_bacterium	001991eaea11679ef2e2e20ce57f6abf	1.34281	71
	d__Bacteria; p__Proteobacteria; c__Alphaproteobacteria; o__Rhizobiales; f__Rhizobiaceae; g__Allorhizobium-Neorhizobium-Pararhizobium-Rhizobium	005d3193f381b0793f0c928bde66dd21	0.758459	71
	d__Bacteria; p__Firmicutes; c__Clostridia; o__Oscillospirales; f__Ruminococcaceae; g__Faecalibacterium; s__metagenome	04998ebac089ed3027cb4baece38d99c	0.854261	71
	d__Bacteria; p__Actinobacteriota; c__Actinobacteria; o__Micrococcales; f__Brevibacteriaceae; g__Sediminivirga; s__Sediminivirga_luteola	0649eb6586b4a9a3df8cc6b6411edc4c	0.758459	71
	d__Bacteria; p__Firmicutes; c__Clostridia; o__Oscillospirales; f__[Eubacterium]_coprostanoligenes_group; g__[Eubacterium]_coprostanoligenes_group; s__metagenome	0cfc6dc25d50f8a1c1c45fd89a66d3f4	0.7074	71
	d__Bacteria; p__Firmicutes; c__Bacilli; o__Lactobacillales; f__Lactobacillaceae; g__Lactobacillus; s__Lactobacillus_acetotolerans	10b2c4d11b890eb56d4990387a3f26f4	0.774748	71
	d__Bacteria; p__Firmicutes; c__Clostridia; o__Clostridia_UCG-014; f__Clostridia_UCG-014; g__Clostridia_UCG-014; s__uncultured_bacterium	122df54921963ea42609df4d152d01f4	1.19658	71
	d__Bacteria; p__Firmicutes; c__Clostridia; o__Lachnospirales; f__Lachnospiraceae	16c7cc0b0a00be092420e17b4ab2533c	0.123233	71
	d__Bacteria; p__Proteobacteria; c__Alphaproteobacteria; o__Rhizobiales; f__Devosiaceae; g__Devosia	18b5f74d5374d87987c344e3b7d0d271	0.843918	71
	d__Bacteria; p__Cyanobacteria; c__Cyanobacteriia; o__Chloroplast; f__Chloroplast; g__Chloroplast	190bcf53c5b85687fcf8e4624cd3cafd	0.841174	71
	d__Bacteria; p__Firmicutes; c__Clostridia; o__Lachnospirales; f__Lachnospiraceae; g__uncultured	19f90a7d1a3ea0908d60e2cf7d0d8d4b	-0.0217609	71
	d__Bacteria; p__Firmicutes; c__Clostridia; o__Lachnospirales; f__Lachnospiraceae; g__Blautia	1de8a8bc685293bc92fccfd080dd1a64	0.7461	71
	d__Bacteria; p__Firmicutes; c__Bacilli; o__Staphylococcales; f__Gemellaceae; g__Gemella	21b967d1d8b72e89b56e14a01ab7c124	0.344615	71
	d__Bacteria; p__Proteobacteria; c__Gammaproteobacteria; o__Enterobacterales; f__Enterobacteriaceae; g__Escherichia-Shigella	227a0a9439c5f19e202125823421458a	0.80921	71
	d__Bacteria; p__Firmicutes; c__Clostridia; o__Peptostreptococcales-Tissierellales; f__Peptostreptococcales-Tissierellales; g__Anaerosalibacter	2469139489d2a398e28f19191cb5a31c	0.764158	71
	d__Bacteria; p__Actinobacteriota; c__Coriobacteriia; o__Coriobacteriales; f__Coriobacteriaceae; g__Collinsella	24a243c38014e2daa1fadd8c23ec578f	0.805443	71
	d__Bacteria; p__Bacteroidota; c__Bacteroidia; o__Bacteroidales; f__Bacteroidaceae; g__Bacteroides	25e66412d5d3929fdd2e88b4a4affff2	0.724527	71
	d__Bacteria; p__Firmicutes; c__Clostridia; o__Clostridia_vadinBB60_group; f__Clostridia_vadinBB60_group; g__Clostridia_vadinBB60_group; s__unidentified	27abcd507506c98b08c62839d4ef979e	-0.0699078	71
	d__Bacteria; p__Firmicutes; c__Clostridia; o__Peptostreptococcales-Tissierellales; f__Anaerovoracaceae; g__Family_XIII_AD3011_group; s__uncultured_bacterium	27f16573244788bb71179acb476ccede	-0.0858079	71
	d__Bacteria; p__Firmicutes; c__Bacilli; o__Bacillales; f__Bacillaceae; g__Geobacillus	3397eff4588b0468fddb93ebac9db31c	0.851764	71
	d__Bacteria; p__Firmicutes; c__Bacilli; o__Lactobacillales; f__Lactobacillaceae; g__Pediococcus	348d2bbfdf626379e637d49ebbac35c0	0.805443	71
	d__Bacteria; p__Firmicutes; c__Negativicutes; o__Veillonellales-Selenomonadales; f__Veillonellaceae; g__Veillonella	3ed05558d987b4a424e486bae5a13220	0.856703	71
	d__Bacteria; p__Firmicutes; c__Clostridia; o__Lachnospirales; f__Lachnospiraceae; g__GCA-900066575; s__uncultured_bacterium	449c7ce0de6d943882321da7c4d797cc	0.0331301	71
	d__Bacteria; p__Firmicutes; c__Negativicutes; o__Veillonellales-Selenomonadales; f__Selenomonadaceae; g__Megamonas	45753267aaea5643620ad899e2e4a3f7	0.846595	71
	d__Bacteria; p__Firmicutes; c__Clostridia; o__Lachnospirales; f__Lachnospiraceae; g__GCA-900066575; s__uncultured_bacterium	4820daf62855c8abd0bdefb9913e3015	0.745225	71
	d__Bacteria; p__Firmicutes; c__Bacilli; o__Lactobacillales; f__Vagococcaceae; g__Vagococcus	4b55cda197da86622f9db75705e8ee91	0.764158	71
	d__Bacteria; p__Firmicutes; c__Clostridia; o__Peptostreptococcales-Tissierellales; f__Peptostreptococcales-Tissierellales; g__Anaerococcus; s__uncultured_bacterium	4b67d4ebe270c2b98f2ccd05337ce905	0.774748	71
	d__Bacteria; p__Bacteroidota; c__Bacteroidia; o__Bacteroidales; f__Prevotellaceae; g__Prevotellaceae_NK3B31_group; s__uncultured_bacterium	4dd2a0af2c93678a2c272dbaabdc4f0b	0.0242364	71
	d__Bacteria; p__Firmicutes; c__Clostridia; o__Lachnospirales; f__Lachnospiraceae; g__Lachnospiraceae_UCG-004	4edae113b038a07308110f3a5373f28d	0.80921	71
	d__Bacteria; p__Bdellovibrionota; c__Bdellovibrionia; o__Bacteriovoracales; f__Bacteriovoracaceae; g__Peredibacter	4f9af20d467c87480ad631afb00c2c06	0.79331	71
	d__Bacteria; p__Actinobacteriota; c__Coriobacteriia; o__Coriobacteriales; f__Atopobiaceae; g__Atopobium	535c6d00525079bbbea3d45716b923e1	0.863723	71
	d__Bacteria; p__Firmicutes; c__Clostridia; o__Lachnospirales; f__Lachnospiraceae; g__A2; s__uncultured_bacterium	5cae8d12b563893dad757a068fef6acb	-0.549873	71
	d__Bacteria; p__Firmicutes; c__Clostridia; o__Clostridia_vadinBB60_group; f__Clostridia_vadinBB60_group; g__Clostridia_vadinBB60_group; s__uncultured_bacterium	60d2e9b24ed15f5232c0d304fbe9cf98	1.02542	71
	d__Bacteria; p__Firmicutes; c__Clostridia; o__Oscillospirales; f__Oscillospiraceae; g__Oscillibacter	60d38a56c64b47899fa21068df22d7b2	1.83464	71
	d__Bacteria; p__Bacteroidota; c__Bacteroidia; o__Bacteroidales; f__Bacteroidaceae; g__Bacteroides	6366b8f0f6fbc80b4ab2fb1af85a2eff	0.901755	71
	d__Bacteria; p__Firmicutes; c__Clostridia; o__Lachnospirales; f__Lachnospiraceae	66f2a78c819a055ce8cb690341f68de8	0.0271226	71
	d__Bacteria; p__Firmicutes; c__Clostridia; o__Oscillospirales; f__Oscillospiraceae	678f46c6792382e3f42d82acd705b678	0.0300857	71
	d__Bacteria; p__Firmicutes; c__Bacilli; o__Erysipelotrichales; f__Erysipelatoclostridiaceae; g__Erysipelatoclostridiaceae; s__uncultured_bacterium	6daaab985c7de31a7dd638fcbc4e6d1b	1.07896	71
	d__Bacteria; p__Firmicutes; c__Clostridia; o__Peptostreptococcales-Tissierellales; f__Peptostreptococcales-Tissierellales; g__Peptoniphilus; s__swine_manure	6dbc9d2dc939742acd3356ce4826c7e6	0.816381	71
	d__Bacteria; p__Actinobacteriota; c__Coriobacteriia; o__Coriobacteriales	711293457319d3ce729c1d043e173a4e	0.784416	71
	d__Bacteria; p__Firmicutes; c__Clostridia; o__Lachnospirales; f__Lachnospiraceae	767065e62408b632bcaa12d6d9864e23	0.856703	71
	d__Bacteria; p__Firmicutes; c__Clostridia; o__Lachnospirales; f__Lachnospiraceae	76992fc0fb27d4be7668ea8a6f8608aa	0.164866	71
	d__Bacteria; p__Firmicutes; c__Bacilli; o__Lactobacillales; f__Lactobacillaceae; g__Lactobacillus; s__Lactobacillus_rossiae	79c9f44a1670017cf0d2be1b39399f68	0.769579	71
	d__Bacteria; p__Firmicutes; c__Clostridia; o__Clostridiales; f__Clostridiaceae; g__Clostridium_sensu_stricto_7	79dbda798f1d36472ce5ec8dfea9067b	0.752451	71
	d__Bacteria; p__Firmicutes; c__Clostridia; o__Clostridiales; f__Clostridiaceae; g__Clostridium_sensu_stricto_1; s__Clostridium_perfringens	84c6142f909127bf6791b6a9bbbfc667	0.865968	71
	d__Bacteria; p__Firmicutes; c__Clostridia; o__Oscillospirales; f__Ruminococcaceae; g__Incertae_Sedis; s__uncultured_Clostridiales	85df5a40b065a859bd0a39fd66d341ab	-1.24789	71
	d__Bacteria; p__Firmicutes; c__Clostridia; o__Oscillospirales; f__Ruminococcaceae; g__Incertae_Sedis; s__uncultured_bacterium	8734f4c5a919a5f8ce03ce4e0bb325b1	0.13807	71
	d__Bacteria; p__Actinobacteriota; c__Thermoleophilia; o__Solirubrobacterales; f__Solirubrobacteraceae; g__uncultured; s__Colobanthus_quitensis	87a1f84e8d95cbcf463af63c77c71370	0.752451	71
	d__Bacteria; p__Firmicutes; c__Bacilli; o__Lactobacillales; f__Streptococcaceae; g__Lactococcus	882c8043617aa3844e1e1743c7e6bc81	0.835475	71
	d__Bacteria; p__Firmicutes; c__Clostridia; o__Peptostreptococcales-Tissierellales; f__Peptostreptococcales-Tissierellales; g__Gallicola; s__uncultured_bacterium	8b3281bc970fcddf2049c38d319ffa4b	0.788952	71
	d__Bacteria; p__Actinobacteriota; c__Actinobacteria; o__Micrococcales; f__Dermabacteraceae; g__Brachybacterium	93f8f42a5dc282e20d8841181601ec4d	0.752451	71
	d__Bacteria; p__Actinobacteriota; c__Actinobacteria; o__Streptosporangiales; f__Nocardiopsaceae; g__Nocardiopsis	947706c5e3806303b2e79b208993c00d	0.829468	71
	d__Bacteria; p__Actinobacteriota; c__Actinobacteria; o__Streptomycetales; f__Streptomycetaceae; g__Streptomyces	9b86760f1d24e78119093f5f08f45f71	0.797503	71
	d__Bacteria; p__Firmicutes; c__Clostridia; o__Lachnospirales; f__Lachnospiraceae	9bc69f492236a6e956953769464218a3	0.823117	71
	d__Bacteria; p__Firmicutes; c__Bacilli; o__Lactobacillales; f__Leuconostocaceae; g__Weissella	a179a3aea9bdbaac7c8f3bff16bfb494	0.843918	71
	d__Bacteria; p__Actinobacteriota; c__Actinobacteria; o__Pseudonocardiales; f__Pseudonocardiaceae	a433432ea53626beeaee80b8ccc9e673	0.812853	71
	d__Bacteria; p__Firmicutes; c__Clostridia; o__Lachnospirales; f__Lachnospiraceae; g__GCA-900066575; s__uncultured_bacterium	a55e23f391b0baeba359f9ff5ace258a	0.859093	71
	d__Bacteria; p__Fusobacteriota; c__Fusobacteriia; o__Fusobacteriales; f__Fusobacteriaceae; g__Fusobacterium; s__gut_metagenome	a5eb8fccbee4d2a74bdcd76a620ec022	0.779687	71
	d__Bacteria; p__Firmicutes; c__Clostridia; o__Peptostreptococcales-Tissierellales; f__Peptostreptococcales-Tissierellales; g__Tissierella	a6e206d1aa07d9eea40da36dc628f20a	0.874519	71
	d__Bacteria; p__Actinobacteriota; c__Actinobacteria; o__Micrococcales; f__Microbacteriaceae	a79a5ada0536c9d02b2a0dcd3e13ed82	0.816381	71
	d__Bacteria; p__Firmicutes; c__Clostridia; o__Oscillospirales; f__Ruminococcaceae; g__Incertae_Sedis; s__uncultured_bacterium	b185e5ad6bc4f33d14c0202e18210eaf	-1.00046	71
	d__Bacteria; p__Firmicutes; c__Clostridia; o__Oscillospirales; f__Oscillospiraceae; g__Colidextribacter	b2e13b041d0489cb53bbefa4dd320f17	-0.00337039	71
	d__Bacteria; p__Firmicutes; c__Clostridia; o__Clostridia_UCG-014; f__Clostridia_UCG-014; g__Clostridia_UCG-014	b9dfc352c90555f9af606fb804751593	0.884359	71
	d__Bacteria; p__Firmicutes; c__Bacilli; o__Staphylococcales; f__Staphylococcaceae; g__Staphylococcus	c2d41dc0a7b8eaedcf4697512aee4427	0.155198	71
	d__Bacteria; p__Firmicutes; c__Clostridia; o__Oscillospirales; f__Ruminococcaceae	c7d23ce34cf34581f76728edee1810e0	-1.55696	71
	d__Bacteria; p__Firmicutes; c__Clostridia; o__Lachnospirales; f__Lachnospiraceae; g__Lachnospiraceae_NK4A136_group	cb7f7506f21d4fb9c9806719a9a2b2ee	0.823117	71
	d__Bacteria; p__Firmicutes; c__Clostridia; o__Lachnospirales; f__Lachnospiraceae; g__Lachnospiraceae_NK4A136_group	d357b6e47248af689125119c1e487510	0.752451	71
	d__Bacteria; p__Firmicutes; c__Clostridia; o__Oscillospirales; f__Oscillospiraceae; g__Oscillibacter; s__unidentified	d6317ad0ba4defe3caad18d224126043	0.846595	71
	d__Bacteria; p__Firmicutes; c__Clostridia; o__Lachnospirales; f__Lachnospiraceae; g__uncultured; s__uncultured_bacterium	d9265d1e972696045dd62fd91cea8c3d	0.116497	71
	d__Bacteria; p__Actinobacteriota; c__Actinobacteria; o__Micrococcales; f__Sanguibacteraceae; g__Sanguibacter	dadec627e95a61e7d7bd0c863e4c44c9	0.832512	71
	d__Bacteria; p__Actinobacteriota; c__Actinobacteria; o__Corynebacteriales; f__Nocardiaceae; g__Rhodococcus	e0852bca3ae9bdec2b4755b0ff003be1	0.801544	71
	d__Bacteria; p__Firmicutes; c__Bacilli; o__Bacillales; f__Bacillaceae; g__Geobacillus	e68336cbe3877270276ea7941cde2f73	0.841174	71
	d__Bacteria; p__Cyanobacteria; c__Cyanobacteriia; o__Chloroplast; f__Chloroplast; g__Chloroplast	ee4337ee30feb4ffd7ff002b66837d92	0.832512	71
	d__Bacteria; p__Actinobacteriota; c__Actinobacteria; o__Pseudonocardiales; f__Pseudonocardiaceae; g__Saccharopolyspora	ef8139862a590e217bf7f22f38faf4c5	0.764158	71
	d__Bacteria; p__Firmicutes; c__Clostridia; o__Oscillospirales; f__Oscillospiraceae; g__UCG-005	f954e4e5fdac86eabf61ac324633c150	-0.165954	71
	d__Bacteria; p__Firmicutes; c__Clostridia; o__Lachnospirales; f__Lachnospiraceae	f997c0077de901ec4ab7c1c5ea05f137	0.863723	71
	d__Bacteria; p__Firmicutes; c__Clostridia; o__Lachnospirales; f__Lachnospiraceae	ff3a13a97b876f90fcd04c57da2b84ef	1.04915	71
	d__Bacteria; p__Proteobacteria; c__Gammaproteobacteria; o__Enterobacterales; f__Morganellaceae; g__Proteus	ff879f5418ebe06779501b57b52cb944	0.801544	71
	d__Bacteria; p__Bacteroidota; c__Bacteroidia; o__Bacteroidales; f__Muribaculaceae; g__Muribaculaceae; s__uncultured_bacterium	0bb05c85c123af73c74f8c970a4135cf	-0.265267	70
	d__Bacteria; p__Firmicutes; c__Clostridia; o__Clostridia_UCG-014; f__Clostridia_UCG-014; g__Clostridia_UCG-014	140031c5f01bd6b43ad3197fe1eb5c98	0.859093	70
	d__Bacteria; p__Firmicutes; c__Clostridia; o__Clostridia_vadinBB60_group; f__Clostridia_vadinBB60_group; g__Clostridia_vadinBB60_group; s__unidentified	177932b7e453bcfbf9202fb3d0d4f769	0.95256	70
	d__Bacteria; p__Firmicutes; c__Clostridia; o__Lachnospirales; f__Lachnospiraceae; g__Lachnospiraceae_NK4A136_group	2229dbdcafa7c43bac38d7d07c8b1b79	1.26189	70
	d__Bacteria; p__Firmicutes; c__Clostridia; o__Clostridia_vadinBB60_group; f__Clostridia_vadinBB60_group; g__Clostridia_vadinBB60_group; s__uncultured_bacterium	3ca4457124930f775393c8ee12b96df7	0.956564	70
	d__Bacteria; p__Fusobacteriota; c__Fusobacteriia; o__Fusobacteriales; f__Fusobacteriaceae; g__Fusobacterium	4f9577a9ec95717acd97056ebb492cc6	-0.0236283	70
	d__Bacteria; p__Firmicutes; c__Clostridia; o__Lachnospirales; f__Lachnospiraceae; g__Lachnoclostridium	51c178a7fb3c18f026422e20d7d93d29	0.923612	70
	d__Bacteria; p__Firmicutes; c__Clostridia; o__Lachnospirales; f__Lachnospiraceae; g__Marvinbryantia; s__uncultured_bacterium	55910270f6d8063c9855822f349320af	1.54075	70
	d__Bacteria; p__Firmicutes; c__Clostridia; o__Clostridia_UCG-014; f__Clostridia_UCG-014; g__Clostridia_UCG-014	6eeef1968e956efec20024741233a10c	0.5496	70
	d__Bacteria; p__Firmicutes; c__Clostridia; o__Lachnospirales; f__Lachnospiraceae; g__Dorea	7f26be96f4d5295ca038bb284ee22a23	0.48429	70
	d__Bacteria; p__Bacteroidota; c__Bacteroidia; o__Bacteroidales; f__Bacteroidaceae; g__Bacteroides; s__Bacteroides_ovatus	871dad746a2989fd3014eb06cbd2d24e	0.932505	70
	d__Bacteria; p__Firmicutes; c__Clostridia; o__Lachnospirales; f__Lachnospiraceae; g__Roseburia	95c119faf185a38ece47a404609fcef7	-0.0978316	70
	d__Bacteria; p__Firmicutes; c__Clostridia; o__Lachnospirales; f__Lachnospiraceae; g__Lachnoclostridium	97e844bfd5694b938a0c410a3ab0e496	0.948406	70
	d__Bacteria; p__Firmicutes; c__Clostridia; o__Oscillospirales; f__Ruminococcaceae; g__Subdoligranulum	a182e913a3efab4f287b0f4571d42ba8	0.94409	70
	d__Bacteria; p__Firmicutes; c__Clostridia; o__Clostridia_UCG-014; f__Clostridia_UCG-014; g__Clostridia_UCG-014; s__unidentified	b549495baabe917f9d63dcbfd5352af0	0.823117	70
	d__Bacteria; p__Firmicutes; c__Clostridia; o__Lachnospirales; f__Lachnospiraceae; g__A2; s__uncultured_bacterium	c2416e5aec50e51d822ec6792ea046c1	0.94074	70
	d__Bacteria; p__Firmicutes; c__Clostridia; o__Clostridia_UCG-014; f__Clostridia_UCG-014; g__Clostridia_UCG-014	c830504818b8c2d446df2a26e93b80c3	-0.204655	70
	d__Bacteria; p__Firmicutes; c__Clostridia; o__Clostridia_UCG-014; f__Clostridia_UCG-014; g__Clostridia_UCG-014	c932a6d2afbafa7d4ec4b966fe874e57	1.28804	70
	d__Bacteria; p__Bacteroidota; c__Bacteroidia; o__Bacteroidales; f__Rikenellaceae; g__Rikenella; s__uncultured_bacterium	ca3a85e8dc108f7d6d9716223393f193	-0.0254649	70
	d__Bacteria; p__Firmicutes; c__Clostridia; o__Oscillospirales; f__Oscillospiraceae; g__Oscillibacter; s__uncultured_bacterium	d45e29d9587d400c97b1cf9904dc1bea	1.22896	70
	d__Bacteria; p__Firmicutes; c__Clostridia; o__Lachnospirales; f__Lachnospiraceae	d7e006675ebefe5436f139f7b528be24	-2.89088	70
	d__Bacteria; p__Actinobacteriota; c__Actinobacteria; o__Bifidobacteriales; f__Bifidobacteriaceae; g__Bifidobacterium	eaedd22bb68a9822f122622eb550ef79	0.972136	70
	d__Bacteria; p__Firmicutes; c__Bacilli; o__Staphylococcales; f__Staphylococcaceae; g__Staphylococcus	ed731f07a20332ea13fc88a1752b45ed	3.10046	70
	d__Bacteria; p__Firmicutes; c__Clostridia; o__Clostridia_UCG-014; f__Clostridia_UCG-014; g__Clostridia_UCG-014	f0da9a14d3442c013740ee4bfdc1e1df	1.58412	70
	d__Bacteria; p__Firmicutes; c__Clostridia; o__Oscillospirales; f__Ruminococcaceae; g__Faecalibacterium	faaf7fa3d8372f793e722ec916d80ec3	0.945185	70
	d__Bacteria; p__Firmicutes; c__Clostridia; o__Lachnospirales; f__Lachnospiraceae; g__Lachnospiraceae_NK4A136_group; s__uncultured_bacterium	fe44227fc4df02a265b744c2e090c222	0.977963	70
	d__Bacteria; p__Firmicutes; c__Clostridia; o__Lachnospirales; f__Lachnospiraceae	0f2d9e9dc560e5f244617f2e56a35f1f	2.17394	69
	d__Bacteria; p__Firmicutes; c__Clostridia; o__Lachnospirales; f__Lachnospiraceae; g__GCA-900066575; s__uncultured_bacterium	1dc75a42a0d99e0c427445352c065f5c	-0.787313	69
	d__Bacteria; p__Firmicutes; c__Clostridia; o__Lachnospirales; f__Lachnospiraceae	29d18b3942d535d0ecdac4854e68c3fe	0.00350465	69
	d__Bacteria; p__Actinobacteriota; c__Actinobacteria; o__Micrococcales; f__Micrococcaceae; g__Glutamicibacter	2f5169985b44d6c6ff7ce2faca5e61dc	0.920934	69
	d__Bacteria; p__Firmicutes; c__Clostridia; o__Lachnospirales; f__Lachnospiraceae; g__uncultured; s__uncultured_bacterium	305d76ad07c93ddb3bd23c0e7a6a51ac	1.31033	69
	d__Bacteria; p__Firmicutes; c__Clostridia; o__Clostridia_UCG-014; f__Clostridia_UCG-014; g__Clostridia_UCG-014	321b7fbd428e4173758005194963cb1e	0.347112	69
	d__Bacteria; p__Actinobacteriota; c__Actinobacteria; o__Micrococcales; f__Microbacteriaceae; g__Pseudoclavibacter	3c6c87c5aad8bb372f325c973591b812	0.91102	69
	d__Bacteria; p__Firmicutes; c__Clostridia; o__Lachnospirales; f__Lachnospiraceae; g__uncultured; s__Clostridium_sp.	3d8098e1068fc9161d3e7cf9732a40d5	-0.075851	69
	d__Bacteria; p__Firmicutes; c__Clostridia; o__Lachnospirales; f__Lachnospiraceae	4323afb9dbd103f9c1442bc0c7de592d	-0.161761	69
	d__Bacteria; p__Firmicutes; c__Clostridia; o__Lachnospirales; f__Lachnospiraceae	52763d379c81ba184ce308eaf5ae4acf	0.00116539	69
	d__Bacteria; p__Firmicutes; c__Clostridia; o__Oscillospirales; f__Ruminococcaceae; g__Incertae_Sedis; s__uncultured_bacterium	5747cae744167405e1db0c84a1165386	0.146304	69
	d__Bacteria; p__Firmicutes; c__Clostridia; o__Lachnospirales; f__Lachnospiraceae; g__uncultured; s__unidentified	6695ee3d28ee727511ad4f532b821aea	-0.176731	69
	d__Bacteria; p__Firmicutes; c__Clostridia; o__Lachnospirales; f__Lachnospiraceae	75d5db026337d09d8dca444dcbbf4ece	0.91102	69
	d__Bacteria; p__Desulfobacterota; c__Desulfovibrionia; o__Desulfovibrionales; f__Desulfovibrionaceae; g__uncultured; s__uncultured_bacterium	7747ddb4d275bd81e6de8a87b3853af8	1.03008	69
	d__Bacteria; p__Bacteroidota; c__Bacteroidia; o__Bacteroidales; f__Muribaculaceae; g__Muribaculaceae; s__uncultured_bacterium	80ad4d949367ab3dfe7d4280e89be518	0.91102	69
	d__Bacteria; p__Firmicutes; c__Clostridia; o__Oscillospirales; f__Ruminococcaceae; g__uncultured	86604bec9cc7d5816f1364ddac7ab2c8	1.30087	69
	d__Bacteria; p__Firmicutes; c__Clostridia; o__Lachnospirales; f__Lachnospiraceae; g__Roseburia; s__uncultured_bacterium	a10e56c3a2715646a0795a4197434647	1.26265	69
	d__Bacteria; p__Firmicutes; c__Clostridia; o__Oscillospirales; f__Oscillospiraceae	bee6ee650c952139d0f92b5f5d294074	-0.362699	69
	d__Bacteria; p__Actinobacteriota; c__Actinobacteria; o__Corynebacteriales; f__Corynebacteriaceae; g__Corynebacterium	c01b87f3b84d0fc3e84aa3d79e96405b	0.916793	69
	d__Bacteria; p__Firmicutes; c__Bacilli; o__Erysipelotrichales; f__Erysipelotrichaceae; g__uncultured; s__unidentified	c48ac472563fb3e66ec7903d1e353739	-0.83047	69
	d__Bacteria; p__Firmicutes; c__Clostridia; o__Lachnospirales; f__Lachnospiraceae; g__A2; s__uncultured_bacterium	c5689fe57c65282dbeb0a04b595e3bea	0.903354	69
	d__Bacteria; p__Firmicutes; c__Clostridia; o__Lachnospirales; f__Lachnospiraceae; g__Tyzzerella; s__uncultured_bacterium	c79417c03bf980b8b9b4df0b3b69e308	0.073646	69
	d__Bacteria; p__Firmicutes; c__Clostridia; o__Lachnospirales; f__Lachnospiraceae; g__Dorea	e6e736770ba0182e08607e5032536759	0.982726	69
	d__Bacteria; p__Firmicutes; c__Clostridia; o__Oscillospirales; f__Ruminococcaceae; g__Anaerotruncus; s__uncultured_bacterium	f4fadc2151a3c0bdcd47402a21e18742	0.00589423	69
	d__Bacteria; p__Firmicutes; c__Clostridia; o__Lachnospirales; f__Lachnospiraceae; g__Roseburia; s__uncultured_bacterium	f5a8c2e9f65368fffb1386dd410b6047	-0.18909	69
	d__Bacteria; p__Firmicutes; c__Clostridia; o__Lachnospirales; f__Lachnospiraceae; g__Roseburia	0ea968e8470c11541f72dfcede4c8d8f	1.28623	68
	d__Bacteria; p__Actinobacteriota; c__Coriobacteriia; o__Coriobacteriales; f__Eggerthellaceae; g__DNF00809; s__uncultured_bacterium	1713b7ca62875f301123807a9972769d	0.164866	68
	d__Bacteria; p__Bacteroidota; c__Bacteroidia; o__Bacteroidales; f__Marinifilaceae; g__Odoribacter; s__uncultured_bacterium	24beb9000ec010ae3b9fa7ce3b0ba847	-1.59084	68
	d__Bacteria; p__Firmicutes; c__Clostridia; o__Lachnospirales; f__Lachnospiraceae	3737f3b1ed727170997c49820346d777	0.039481	68
	d__Bacteria; p__Firmicutes; c__Clostridia; o__Oscillospirales; f__Oscillospiraceae; g__Intestinimonas; s__uncultured_Ruminococcaceae	56f38e3ae97739911a391dcbc300af6e	1.07648	68
	d__Bacteria; p__Bacteroidota; c__Bacteroidia; o__Bacteroidales; f__Prevotellaceae; g__Prevotella	6c91b03edc155703d03eca97c5a2597b	0.386247	68
	d__Bacteria; p__Actinobacteriota; c__Coriobacteriia; o__Coriobacteriales; f__Eggerthellaceae; g__uncultured; s__uncultured_Coriobacteriales	6f201c8551dc50a563245efc4db095e7	0.164866	68
	d__Bacteria; p__Firmicutes; c__Clostridia; o__Lachnospirales; f__Lachnospiraceae	70f3d24c8a1593fe01629b3c32bc865b	-1.11983	68
	d__Bacteria; p__Firmicutes; c__Clostridia; o__Lachnospirales; f__Lachnospiraceae; g__Roseburia	725bd8a36bee91b0ab5b6ad37f7d1a20	-0.383772	68
	d__Bacteria; p__Firmicutes; c__Clostridia; o__Peptostreptococcales-Tissierellales; f__Anaerovoracaceae; g__[Eubacterium]_brachy_group; s__uncultured_bacterium	747f2349a5e05816a56c75007ae79e3e	-0.193672	68
	d__Bacteria; p__Firmicutes; c__Clostridia; o__Lachnospirales; f__Lachnospiraceae; g__Blautia	8622987ddfa6f1a7d9909f49018cb1f1	0.93372	68
	d__Bacteria; p__Firmicutes; c__Clostridia; o__Lachnospirales; f__Lachnospiraceae; g__Roseburia; s__uncultured_bacterium	8db50bb83e10b373dda3f1751bb16341	-0.066183	68
	d__Bacteria; p__Actinobacteriota; c__Coriobacteriia; o__Coriobacteriales; f__Eggerthellaceae; g__Enterorhabdus; s__uncultured_bacterium	93e80e152a8c1f043bac5faf139db87c	0.155198	68
	d__Bacteria; p__Proteobacteria; c__Gammaproteobacteria; o__Pasteurellales; f__Pasteurellaceae	9fa55ec33ed4c6440e4a4297e60acdd0	0.164866	68
	d__Bacteria; p__Firmicutes; c__Clostridia; o__Lachnospirales; f__Lachnospiraceae; g__Lachnospiraceae_UCG-006; s__uncultured_bacterium	a82b21ad406b3c786a748deafb94ad1d	-2.53908	68
	d__Bacteria; p__Firmicutes; c__Clostridia; o__Lachnospirales; f__Lachnospiraceae; g__Lachnospiraceae_UCG-001	b50b4a0d5a70ffbdce3e6bc5beff041d	-0.483446	68
	d__Bacteria; p__Firmicutes; c__Clostridia; o__Oscillospirales; f__Ruminococcaceae; g__Subdoligranulum	c5c368fa5d36912d8a01dbdf80cf9aea	1.49094	68
	d__Bacteria; p__Firmicutes; c__Clostridia; o__Clostridia_UCG-014; f__Clostridia_UCG-014; g__Clostridia_UCG-014	c6a75f71f0ad1f049bcdacb462223f7c	0.9396	68
	d__Bacteria; p__Firmicutes; c__Clostridia; o__Lachnospirales; f__Lachnospiraceae; g__uncultured; s__unidentified	cd1559be35b143a397d07d319ce1de2d	0.039481	68
	d__Bacteria; p__Firmicutes; c__Clostridia; o__Lachnospirales; f__Lachnospiraceae; g__Lachnoclostridium	cee20ce431b3431f579f9155b565b6c0	1.88865	68
	d__Bacteria; p__Firmicutes; c__Clostridia; o__Clostridia_UCG-014; f__Clostridia_UCG-014; g__Clostridia_UCG-014	d4a52d65b2e49ba1e90417a7a80ddcd9	1.89425	68
	d__Bacteria; p__Firmicutes; c__Clostridia; o__Lachnospirales; f__Lachnospiraceae; g__[Eubacterium]_hallii_group	df1ce85ab323b711ebe3aaee27b258ae	0.999297	68
	d__Bacteria; p__Firmicutes; c__Clostridia; o__Oscillospirales; f__Oscillospiraceae; g__uncultured; s__uncultured_bacterium	e23e4f0b8fa765d71339a609c9949645	-0.389644	68
	d__Bacteria; p__Firmicutes; c__Clostridia; o__Clostridia_UCG-014; f__Clostridia_UCG-014; g__Clostridia_UCG-014; s__unidentified	ebdca0e907dad4d368004527dd95ddbb	0.508315	68
	d__Bacteria; p__Actinobacteriota; c__Actinobacteria; o__Corynebacteriales; f__Corynebacteriaceae; g__Corynebacterium	f19f4001aed2b27296977db4c0313e25	0.938449	68
	d__Bacteria; p__Firmicutes; c__Clostridia; o__Clostridia_UCG-014; f__Clostridia_UCG-014; g__Clostridia_UCG-014	047405cee7979691f8abd0794a452db5	0.508315	67
	d__Bacteria; p__Firmicutes; c__Clostridia; o__Oscillospirales; f__Ruminococcaceae; g__CAG-352; s__uncultured_bacterium	1d3c676d5555d4b2aa01154ec1d44206	1.25447	67
	d__Bacteria; p__Proteobacteria; c__Alphaproteobacteria; o__Rhodospirillales; f__uncultured; g__uncultured; s__gut_metagenome	2632f7553bede0d09b17ab5c96341ebc	-0.253981	67
	d__Bacteria; p__Firmicutes; c__Clostridia; o__Clostridia_UCG-014; f__Clostridia_UCG-014; g__Clostridia_UCG-014	300388705eeaf70cdff4269252d2afc3	1.85153	67
	d__Bacteria; p__Firmicutes; c__Clostridia; o__Lachnospirales; f__Lachnospiraceae; g__Lachnospiraceae_FCS020_group	64106b2886c94bb9f1db4680ce341f3a	-0.560893	67
	d__Bacteria; p__Firmicutes; c__Clostridia; o__Peptococcales; f__Peptococcaceae; g__uncultured; s__unidentified	68cee59790ca7373d7e1c03c190248e3	-0.0735117	67
	d__Bacteria; p__Firmicutes; c__Clostridia; o__Clostridia_UCG-014; f__Clostridia_UCG-014; g__Clostridia_UCG-014	6b23505004f267196babac8c8ea53b88	-0.88709	67
	d__Bacteria; p__Firmicutes; c__Clostridia; o__Oscillospirales; f__Ruminococcaceae; g__Ruminococcus; s__Ruminococcus_bicirculans	7a788fd4ad85a44927663c33ca823af9	0.972987	67
	d__Bacteria; p__Firmicutes; c__Clostridia; o__Lachnospirales; f__Lachnospiraceae; g__uncultured; s__uncultured_bacterium	7dd78086dec3e46ddf65af1be7cbda9b	-0.375582	67
	d__Bacteria; p__Firmicutes; c__Clostridia; o__Lachnospirales; f__Lachnospiraceae; g__Roseburia; s__uncultured_bacterium	7ff2bb8a5bd3fbdb64dd547f336c1feb	1.50143	67
	d__Bacteria; p__Firmicutes; c__Clostridia; o__Lachnospirales; f__Lachnospiraceae	8f14cc14d4b2e760751e72b9504662a1	0.881434	67
	d__Bacteria; p__Firmicutes; c__Clostridia; o__Lachnospirales; f__Lachnospiraceae; g__Roseburia; s__Eubacterium_plexicaudatum	9a93d38e236a76a6f5db084df51ef764	-0.412129	67
	d__Bacteria; p__Firmicutes; c__Clostridia; o__Peptostreptococcales-Tissierellales; f__Peptostreptococcaceae; g__Peptostreptococcus; s__uncultured_bacterium	a3b3d240c45b782e60e07e9f7d29ff5c	0.965079	67
	d__Bacteria; p__Firmicutes; c__Clostridia; o__Lachnospirales; f__Lachnospiraceae; g__Acetatifactor; s__uncultured_bacterium	b09cf8df9e0182aa7bf12aaea1cace2c	-0.190748	67
	d__Bacteria; p__Firmicutes; c__Clostridia; o__Oscillospirales; f__Oscillospiraceae	b1cc57ef0c27368149c34a9b04a1dbd6	0.171098	67
	d__Bacteria; p__Firmicutes; c__Clostridia; o__Clostridia_UCG-014; f__Clostridia_UCG-014; g__Clostridia_UCG-014	b75aa4110b6d7c21ad0b616c0d2c78cd	1.02055	67
	d__Bacteria; p__Firmicutes; c__Bacilli; o__Erysipelotrichales; f__Erysipelotrichaceae; g__uncultured; s__unidentified	b88bc2180249c3b634729492897ea0a9	-0.0723233	67
	d__Bacteria; p__Firmicutes; c__Clostridia; o__Lachnospirales; f__Lachnospiraceae; g__A2; s__uncultured_bacterium	d2c74cd566befe9fae18a34e90aa758a	1.36505	67
	d__Bacteria; p__Firmicutes; c__Clostridia; o__Lachnospirales; f__Lachnospiraceae	e63a384da4fb57dc17415c258f4b3fe9	0.0186797	67
	d__Bacteria; p__Firmicutes; c__Clostridia; o__Peptostreptococcales-Tissierellales; f__Anaerovoracaceae; g__Family_XIII_AD3011_group	e83f0bcc89a16b318a24f8b583dbae61	0.250181	67
	d__Bacteria; p__Firmicutes; c__Clostridia; o__Lachnospirales; f__Lachnospiraceae; g__Lachnospiraceae_NK4A136_group; s__uncultured_bacterium	0b0999529074d810c373b32db5bbb226	-0.082587	66
	d__Bacteria; p__Firmicutes; c__Clostridia; o__Lachnospirales; f__Lachnospiraceae; g__uncultured; s__uncultured_bacterium	2f8fb9f33ead03470795e5ecb22f0e4c	1.30774	66
	d__Bacteria; p__Firmicutes; c__Clostridia; o__Clostridia_vadinBB60_group; f__Clostridia_vadinBB60_group; g__Clostridia_vadinBB60_group; s__unidentified	43418c2b35fe9a3f1961c3a87d645ea6	-0.944577	66
	d__Bacteria; p__Firmicutes; c__Clostridia; o__Lachnospirales; f__Lachnospiraceae; g__Lachnospiraceae_UCG-001; s__uncultured_bacterium	6672e1b6c1cd1670b7497502bd45dac1	3.11621	66
	d__Bacteria; p__Firmicutes; c__Clostridia; o__Lachnospirales; f__Lachnospiraceae; g__Lachnoclostridium	6ffed603109d2d169a33bdce03fa3c99	0.0984397	66
	d__Bacteria; p__Bacteroidota; c__Bacteroidia; o__Bacteroidales; f__Muribaculaceae; g__Muribaculaceae; s__uncultured_bacterium	7eef91cec29d10905c7343b9a3b2e98e	1.42302	66
	d__Bacteria; p__Firmicutes; c__Clostridia; o__Oscillospirales; f__Oscillospiraceae; g__uncultured; s__Clostridium_sp.	837db9efa7c388ac65d7c49853d8335d	2.01582	66
	d__Bacteria; p__Firmicutes; c__Clostridia; o__Clostridia_UCG-014; f__Clostridia_UCG-014; g__Clostridia_UCG-014; s__uncultured_Acetivibrio	8de832547dfe5ecc97a44124e56ded14	2.51365	66
	d__Bacteria; p__Firmicutes; c__Clostridia; o__Oscillospirales; f__Ruminococcaceae; g__Incertae_Sedis; s__uncultured_bacterium	8e49e0b1f2a5ee6c035903ecfe082db8	1.28439	66
	d__Bacteria; p__Firmicutes; c__Clostridia; o__Lachnospirales; f__Lachnospiraceae	8e9a3fd92024c67eca6787f6b6266593	0.578161	66
	d__Bacteria; p__Firmicutes; c__Clostridia; o__Oscillospirales; f__Ruminococcaceae; g__Incertae_Sedis; s__uncultured_bacterium	93003d66be8076ffb8592b3d746c5e36	-0.143199	66
	d__Bacteria; p__Firmicutes; c__Clostridia; o__Lachnospirales; f__Lachnospiraceae; g__Lachnoclostridium	961456b2721190d5251b9c0d168bb29c	1.77521	66
	d__Bacteria; p__Firmicutes; c__Clostridia; o__Lachnospirales; f__Lachnospiraceae; g__uncultured	9a5c9d8fe5b0b494e110ed36f4f18663	1.07764	66
	Unassigned	de11b1d7a848c838a851522e47dab8a9	0.799542	66
	d__Bacteria; p__Firmicutes; c__Clostridia; o__Lachnospirales; f__Lachnospiraceae; g__uncultured; s__uncultured_bacterium	e70ab43a9eb7481e502605ad858c3802	-0.216362	66
	d__Bacteria; p__Firmicutes; c__Clostridia; o__Clostridia_vadinBB60_group; f__Clostridia_vadinBB60_group; g__Clostridia_vadinBB60_group; s__uncultured_bacterium	e8fbd2e3e351ac72eb268cf194244fa3	-1.19438	66
	d__Bacteria; p__Firmicutes; c__Clostridia; o__Monoglobales; f__Monoglobaceae; g__Monoglobus; s__uncultured_rumen	eea184777df33995fd531ab348693bfd	0.955008	66
	d__Bacteria; p__Bacteroidota; c__Bacteroidia; o__Bacteroidales; f__Muribaculaceae; g__Muribaculaceae; s__uncultured_bacterium	2b7d5d8734d57b16e48222b681fc1ae7	-2.72526	65
	d__Bacteria; p__Firmicutes; c__Bacilli; o__RF39; f__RF39; g__RF39	38e75b4cc3e47f9e2699c07ed59c3738	0.213337	65
	d__Bacteria; p__Actinobacteriota; c__Coriobacteriia; o__Coriobacteriales; f__Eggerthellaceae; g__Adlercreutzia	3dfb1d5ffe6d5615ffaa539dd22b7a09	0.053388	65
	d__Bacteria; p__Firmicutes; c__Clostridia; o__Lachnospirales; f__Lachnospiraceae	46cea2e85de5033d3a06d0c25a56afbd	-0.0959158	65
	d__Bacteria; p__Firmicutes; c__Clostridia; o__Oscillospirales; f__Oscillospiraceae; g__Colidextribacter	4b8340adf7cc241f3b66ed191e5c0d6c	-0.522116	65
	d__Bacteria; p__Firmicutes; c__Bacilli; o__Staphylococcales; f__Staphylococcaceae; g__Staphylococcus	4e4cacfe38dc0bec509e03003cf6560b	1.75195	65
	d__Bacteria; p__Firmicutes; c__Clostridia; o__Oscillospirales; f__Oscillospiraceae; g__Colidextribacter	6ea8094823e61d135f28a6c74f5fc52c	-1.51084	65
	d__Bacteria; p__Firmicutes; c__Clostridia; o__Peptococcales; f__Peptococcaceae; g__uncultured; s__uncultured_bacterium	7db2b803a5fc6e44b3175e868ece4d70	0.330708	65
	d__Bacteria; p__Firmicutes; c__Clostridia; o__Lachnospirales; f__Lachnospiraceae	822a8d6026709d2a5aa1ac5ed9e78e06	-0.318824	65
	d__Bacteria; p__Firmicutes; c__Clostridia; o__Lachnospirales; f__Lachnospiraceae	9aa3fd974b7442f74bab23ac3a5178a9	0.400451	65
	d__Bacteria; p__Firmicutes; c__Clostridia; o__Clostridia_vadinBB60_group; f__Clostridia_vadinBB60_group; g__Clostridia_vadinBB60_group; s__unidentified	9b9b4a9a674d7457dd8cd384200dacaf	1.47043	65
	d__Bacteria; p__Firmicutes; c__Clostridia; o__Lachnospirales; f__Lachnospiraceae; g__Lachnospiraceae_NK4A136_group; s__uncultured_bacterium	ac68314fffc0d823b79ef1da48a43b3b	-0.316989	65
	d__Bacteria; p__Firmicutes; c__Clostridia; o__Lachnospirales; f__Lachnospiraceae; g__uncultured; s__Clostridium_sp.	b0821fab26e60ee6de583c9727ccb0f0	1.23663	65
	d__Bacteria; p__Firmicutes; c__Clostridia; o__Lachnospirales; f__Lachnospiraceae; g__Lachnospiraceae_UCG-001	b767e958238245c01873a60fde9ac622	0.38409	65
	d__Bacteria; p__Desulfobacterota; c__Desulfovibrionia; o__Desulfovibrionales; f__Desulfovibrionaceae; g__uncultured; s__uncultured_Desulfovibrionales	c1d518d9f5ba37d1f621119d469b992c	-1.50837	65
	d__Bacteria; p__Actinobacteriota; c__Coriobacteriia; o__Coriobacteriales; f__Atopobiaceae; g__Coriobacteriaceae_UCG-002; s__uncultured_bacterium	cb80b54178ea1877ec0929b98f72ec69	-0.239841	65
	d__Bacteria; p__Bacteroidota; c__Bacteroidia; o__Bacteroidales; f__Bacteroidaceae; g__Bacteroides	d3ad1d89be0ec080dee21dc5283fcbe9	-0.0949454	65
	d__Bacteria; p__Firmicutes; c__Clostridia; o__Clostridia_vadinBB60_group; f__Clostridia_vadinBB60_group; g__Clostridia_vadinBB60_group; s__unidentified	fff53fd886764a148fc49612fcb35916	-0.135496	65
	d__Bacteria; p__Firmicutes; c__Bacilli; o__Lactobacillales; f__Streptococcaceae; g__Streptococcus	0a1db36ce6456f4ddf71221b4ce69372	0.0565181	64
	d__Bacteria; p__Proteobacteria; c__Alphaproteobacteria; o__Rhodospirillales; f__uncultured; g__uncultured; s__Azospirillum_sp.	1f15441c1172693a73f3f58a76a1709f	-1.70672	64
	d__Bacteria; p__Firmicutes; c__Clostridia; o__Lachnospirales; f__Lachnospiraceae; g__Lachnospiraceae_NK4A136_group; s__uncultured_bacterium	27d2e6cf7eb14f34d87b95e4925a7337	-0.0438863	64
	d__Bacteria; p__Firmicutes; c__Clostridia; o__Lachnospirales; f__Lachnospiraceae; g__Roseburia; s__uncultured_bacterium	3c97715eb85ba90450586ba3f3adf0fb	-0.262065	64
	d__Bacteria; p__Actinobacteriota; c__Actinobacteria; o__Micrococcales; f__Microbacteriaceae	4a8cbd4289458340c478f5d323fe155c	1.53257	64
	d__Bacteria; p__Firmicutes; c__Clostridia; o__Lachnospirales; f__Lachnospiraceae; g__uncultured; s__uncultured_bacterium	5a2f127b35756159c6067ad886b357be	-1.17159	64
	d__Bacteria; p__Bacteroidota; c__Bacteroidia; o__Bacteroidales; f__Muribaculaceae; g__Muribaculaceae	5cf79c95edfeb00f31bba53c923ac90b	-0.111235	64
	d__Bacteria; p__Firmicutes; c__Clostridia; o__Lachnospirales; f__Lachnospiraceae	766762fdd09548b26b04d075d3a6e637	1.32178	64
	d__Bacteria; p__Actinobacteriota; c__Actinobacteria; o__Bifidobacteriales; f__Bifidobacteriaceae; g__Bifidobacterium	8d29a4b0e2aa4632d98d3b302ea9ef31	1.38985	64
	d__Bacteria; p__Firmicutes; c__Clostridia; o__Lachnospirales; f__Lachnospiraceae	9b215b0791244c7dd1043a77178471c3	-0.667212	64
	d__Bacteria; p__Firmicutes; c__Clostridia; o__Lachnospirales; f__Lachnospiraceae; g__Tuzzerella; s__uncultured_bacterium	9b8742b29f12744758311ce50fbdf47f	-0.230269	64
	d__Bacteria; p__Firmicutes; c__Clostridia; o__Lachnospirales; f__Lachnospiraceae; g__uncultured	a8e363613c35286b8cc6303aa1b0dddf	-0.523112	64
	d__Bacteria; p__Firmicutes; c__Bacilli; o__RF39; f__RF39; g__RF39; s__uncultured_Lachnospiraceae	d08c50a7feacd8fe0a2a3d86cce43898	-0.292063	64
	d__Bacteria; p__Firmicutes; c__Clostridia; o__Lachnospirales; f__Lachnospiraceae; g__Lachnospiraceae_NK4A136_group	026ac7fd8279b1b99448929b4823e29e	-0.332616	63
	d__Bacteria; p__Firmicutes; c__Clostridia; o__Clostridia_vadinBB60_group; f__Clostridia_vadinBB60_group; g__Clostridia_vadinBB60_group; s__unidentified	16f91014308cd4d41e9d67cf39195007	-0.113126	63
	d__Bacteria; p__Firmicutes; c__Bacilli; o__Lactobacillales; f__Lactobacillaceae; g__Lactobacillus; s__Lactobacillus_intestinalis	208aaa44ab0909a9ef8b3cbd432b67e6	-3.7038	63
	d__Bacteria; p__Cyanobacteria; c__Vampirivibrionia; o__Gastranaerophilales; f__Gastranaerophilales; g__Gastranaerophilales; s__uncultured_bacterium	44325cca76468695ee411c5e1b4e3fa8	-1.9938	63
	d__Bacteria; p__Firmicutes; c__Clostridia; o__Lachnospirales; f__Lachnospiraceae; g__ASF356; s__uncultured_bacterium	45abfd208c33b91301bf868ddc2492c0	2.51272	63
	d__Bacteria; p__Firmicutes; c__Clostridia; o__Clostridia_vadinBB60_group; f__Clostridia_vadinBB60_group; g__Clostridia_vadinBB60_group; s__unidentified	54b8ca1a634942ca0ef6b3fb42614036	0.844734	63
	d__Bacteria; p__Actinobacteriota; c__Coriobacteriia; o__Coriobacteriales; f__Eggerthellaceae; g__Enterorhabdus; s__uncultured_bacterium	7ab5f910e39200137d2075cfd638d013	1.22336	63
	d__Bacteria; p__Firmicutes; c__Clostridia; o__Lachnospirales; f__Lachnospiraceae; g__uncultured	9a711c13e1de2700273f8804ff5d53b9	-0.370395	63
	d__Bacteria; p__Firmicutes; c__Bacilli; o__Erysipelotrichales; f__Erysipelotrichaceae; g__Faecalibaculum; s__uncultured_bacterium	a0874896790531be3273f28ea5ed908c	-0.0949454	63
	d__Bacteria; p__Firmicutes; c__Clostridia; o__Lachnospirales; f__Lachnospiraceae	a2dd296c1d04c02ba87bc103cbbfc2ff	-0.468888	63
	d__Bacteria; p__Firmicutes; c__Clostridia; o__Lachnospirales; f__Lachnospiraceae; g__Roseburia	d3d2c5da0c2919b29b77ee1bbe373753	-0.59643	63
	d__Bacteria; p__Firmicutes; c__Clostridia; o__Oscillospirales; f__Oscillospiraceae; g__Oscillospira; s__uncultured_bacterium	e37dbc785bdc0e27c842ce37a17b5302	0.376748	63
	d__Bacteria; p__Firmicutes; c__Clostridia; o__Peptococcales; f__Peptococcaceae; g__uncultured; s__uncultured_bacterium	e7b1e43521cc51a6a9ddf5db2a8220e5	0.921784	63
	d__Bacteria; p__Firmicutes; c__Clostridia; o__Oscillospirales; f__Oscillospiraceae; g__UCG-005; s__uncultured_Clostridiales	0203f969920901394b0b659701c31957	1.16922	62
	d__Bacteria; p__Firmicutes; c__Clostridia; o__Lachnospirales; f__Lachnospiraceae; g__Lachnoclostridium	3ad6ff4c64ef0252158cdd71c3cbc39d	-0.190748	62
	d__Bacteria; p__Firmicutes; c__Clostridia; o__Lachnospirales; f__Lachnospiraceae	43da0517031cac80fc29c033d54ccbd4	1.27984	62
	d__Bacteria; p__Firmicutes; c__Clostridia; o__Clostridia_vadinBB60_group; f__Clostridia_vadinBB60_group; g__Clostridia_vadinBB60_group; s__unidentified	9aa7ffe46e2c83d9302c0cc11aaac625	-0.889701	62
	d__Bacteria; p__Firmicutes; c__Clostridia; o__Lachnospirales; f__Lachnospiraceae; g__uncultured	9cff01d4f1801dd3fff999f42053a819	-0.554455	62
	d__Bacteria; p__Firmicutes; c__Clostridia; o__Lachnospirales; f__Lachnospiraceae	a5f16692679327695f578a1acddc057b	-0.518297	62
	d__Bacteria; p__Firmicutes; c__Bacilli; o__Lactobacillales; f__Streptococcaceae; g__Streptococcus	d3d16f870dfadf956370c3aba43e4098	-0.543091	62
	d__Bacteria; p__Firmicutes; c__Clostridia; o__Oscillospirales; f__Ruminococcaceae; g__Incertae_Sedis; s__uncultured_bacterium	ebd206d30bc62ea5c3498da3d1113862	-0.1367	62
	d__Bacteria; p__Firmicutes; c__Clostridia; o__Oscillospirales; f__Oscillospiraceae; g__Oscillibacter; s__Clostridiales_bacterium	f76e07facaf8c4f86c0364fe5b3f1d76	-0.276503	62
	d__Bacteria; p__Firmicutes; c__Clostridia; o__Lachnospirales; f__Lachnospiraceae; g__Tyzzerella	feb983d4713911ebc0a262b4796475fd	1.33142	62
	d__Bacteria; p__Actinobacteriota; c__Coriobacteriia; o__Coriobacteriales; f__Coriobacteriales_Incertae_Sedis; g__uncultured; s__gut_metagenome	211aba6960be2c6ac78ed32995bf332b	-1.06533	61
	d__Bacteria; p__Firmicutes; c__Clostridia; o__Oscillospirales; f__Oscillospiraceae; g__uncultured; s__uncultured_bacterium	4cae948831490ef7b755754d5490f659	-0.65769	61
	d__Bacteria; p__Firmicutes; c__Negativicutes; o__Veillonellales-Selenomonadales; f__Veillonellaceae; g__Dialister; s__Veillonellaceae_bacterium	4cd3d2def93fff66e794b40624798f3f	-0.318942	61
	d__Bacteria; p__Firmicutes; c__Clostridia; o__Clostridia_vadinBB60_group; f__Clostridia_vadinBB60_group; g__Clostridia_vadinBB60_group; s__uncultured_Clostridiales	714bff2266c6dd3f1520894f56fb3c12	-0.88709	61
	d__Bacteria; p__Firmicutes; c__Clostridia; o__Lachnospirales; f__Lachnospiraceae; g__uncultured; s__uncultured_bacterium	73e581aa79e8a1d0f5dc5c2e03dcea57	0.459309	61
	d__Bacteria; p__Firmicutes; c__Clostridia; o__Peptococcales; f__Peptococcaceae; g__Peptococcus; s__uncultured_bacterium	8889b6a2595cc0144b27bc0a85acd37a	-1.20865	61
	d__Bacteria; p__Firmicutes; c__Clostridia; o__Lachnospirales; f__Lachnospiraceae	a20f9b25af4452ed6e5aa4f2373ea833	-1.31792	61
	d__Bacteria; p__Firmicutes; c__Clostridia; o__Lachnospirales; f__Lachnospiraceae; g__Lachnoclostridium	a4ac217c75ab212de93e13c021eaeec2	-0.405302	61
	d__Bacteria; p__Firmicutes; c__Bacilli; o__Bacillales; f__Bacillaceae; g__Bacillus	a8e3edbdb73a64814dbe4ed1a0d54bb9	-0.588573	61
	d__Bacteria; p__Firmicutes; c__Clostridia; o__Lachnospirales; f__Lachnospiraceae; g__Lachnoclostridium	b143ef597ecf013c08c38e4532f4fec1	0.739291	61
	d__Bacteria; p__Firmicutes; c__Clostridia; o__Lachnospirales; f__Lachnospiraceae	be83dd17050e541ef49076b23d2c38e6	0.466394	61
	d__Bacteria; p__Firmicutes; c__Clostridia; o__Clostridia_vadinBB60_group; f__Clostridia_vadinBB60_group; g__Clostridia_vadinBB60_group	e5356460b784c1303d34034e72cc75ae	-1.30213	61
	d__Bacteria; p__Firmicutes; c__Clostridia; o__Oscillospirales; f__Oscillospiraceae	f2f02533a0d8a9b9101ef881bb7ac701	-0.598819	61
	d__Bacteria; p__Firmicutes; c__Clostridia; o__Clostridiales; f__Clostridiaceae; g__Candidatus_Arthromitus; s__uncultured_bacterium	0e928dfcf41c729ab6c912a4848ef1f2	1.38836	60
	d__Bacteria; p__Firmicutes; c__Clostridia; o__Lachnospirales; f__Lachnospiraceae; g__uncultured; s__uncultured_bacterium	5e1aab211195dace29ab9f4371a765b3	-0.858169	60
	d__Bacteria; p__Firmicutes; c__Clostridia; o__Clostridia_UCG-014; f__Clostridia_UCG-014; g__Clostridia_UCG-014	6f408d1e7d525d41d317b1a0a60377fd	0.111662	60
	d__Bacteria; p__Firmicutes; c__Clostridia; o__Clostridia_UCG-014; f__Clostridia_UCG-014; g__Clostridia_UCG-014; s__unidentified	789616182e504356699ff06d3e72c6e3	3.13541	60
	d__Bacteria; p__Firmicutes; c__Clostridia; o__Clostridia_vadinBB60_group; f__Clostridia_vadinBB60_group; g__Clostridia_vadinBB60_group; s__uncultured_Clostridiales	8fdff9055dfa258707388335227e6c53	-0.471523	60
	d__Bacteria; p__Firmicutes; c__Clostridia; o__Lachnospirales; f__Lachnospiraceae	ca668c90413e3c046e4ec8456016d752	-2.34958	60
	d__Bacteria; p__Firmicutes; c__Clostridia; o__Lachnospirales; f__Lachnospiraceae	e4330f6a6116cfa4344706f4b2f23d66	-0.639324	60
	d__Bacteria; p__Firmicutes; c__Clostridia; o__Oscillospirales; f__Oscillospiraceae; g__uncultured; s__unidentified	e880fd44e2ff90c9d106e57c337745c4	-0.920846	60
	d__Bacteria; p__Firmicutes; c__Clostridia; o__Lachnospirales; f__Lachnospiraceae; g__Roseburia; s__Clostridium_sp.	031214385f7dc917bfeefc2d64e90359	-0.95347	59
	d__Bacteria; p__Firmicutes; c__Clostridia; o__Lachnospirales; f__Lachnospiraceae; g__Lachnospiraceae_UCG-006; s__uncultured_bacterium	09a334b9bb574200ce529e595401a4b7	-0.148741	59
	d__Bacteria; p__Firmicutes; c__Bacilli; o__Erysipelotrichales; f__Erysipelotrichaceae; g__Faecalibaculum; s__uncultured_bacterium	30ef1755558658522e52b0af61ab7131	-0.138031	59
	d__Bacteria; p__Firmicutes; c__Clostridia; o__Oscillospirales; f__Oscillospiraceae; g__Colidextribacter; s__unidentified	a8c0d68c18a309e678873ae17af1b834	-0.699895	59
	d__Bacteria; p__Firmicutes; c__Clostridia; o__Clostridia_UCG-014; f__Clostridia_UCG-014; g__Clostridia_UCG-014; s__uncultured_bacterium	a8d8fdc873126c1ad734d17c837ab412	-0.393807	59
	d__Bacteria; p__Firmicutes; c__Clostridia; o__Lachnospirales; f__Lachnospiraceae; g__Lachnospiraceae_UCG-006; s__Clostridium_sp.	afa948719de108054c53424f996b0a60	1.17547	59
	d__Bacteria; p__Firmicutes; c__Clostridia; o__Lachnospirales; f__Lachnospiraceae; g__Lachnoclostridium	dc75096c47c90b9b802cab1bf9c89966	1.78856	59
	d__Bacteria; p__Firmicutes; c__Clostridia; o__Lachnospirales; f__Lachnospiraceae; g__uncultured; s__uncultured_bacterium	2856b4a2f8c5cef6b9b4c4feeec67a7f	-1.60274	58
	d__Bacteria; p__Actinobacteriota; c__Coriobacteriia; o__Coriobacteriales; f__Atopobiaceae; g__Coriobacteriaceae_UCG-002; s__uncultured_bacterium	4be4c7b344fb58f97cd45e97a3587d15	-0.566162	58
	d__Bacteria; p__Firmicutes; c__Bacilli; o__Lactobacillales; f__Leuconostocaceae; g__Weissella	620edd2956ede81b09704c3f3f5657fa	1.06923	58
	d__Bacteria; p__Bacteroidota; c__Bacteroidia; o__Bacteroidales; f__Prevotellaceae; g__Prevotella; s__Prevotella_bivia	634aaa239089156ae20d938019fbb335	-0.181611	58
	d__Bacteria; p__Bacteroidota; c__Bacteroidia; o__Bacteroidales; f__Tannerellaceae	8cbeee4c9a8ba9034e69df01872cc82a	-1.01275	58
	d__Bacteria; p__Proteobacteria; c__Gammaproteobacteria; o__Burkholderiales; f__Sutterellaceae; g__Parasutterella	a8e20a148e2996cf12774169db588e29	-2.56528	58
	d__Bacteria; p__Firmicutes; c__Clostridia; o__Oscillospirales; f__Ruminococcaceae; g__uncultured	b139bd49d0a99c0c0ee7b25123bd7302	-1.29713	58
	d__Bacteria; p__Firmicutes; c__Clostridia; o__Lachnospirales; f__Lachnospiraceae; g__Lachnospiraceae_NK4A136_group	bddee2e4bc248ebe2db8faf61587ace2	-0.460498	58
	d__Bacteria; p__Firmicutes; c__Clostridia; o__Lachnospirales; f__Lachnospiraceae; g__uncultured; s__uncultured_bacterium	cbd2e69752af33b075b18f68720b54ca	-0.550843	58
	d__Bacteria; p__Firmicutes; c__Clostridia; o__Oscillospirales; f__Oscillospiraceae; g__Oscillospira	6fe270ed1095267a81b3f24222d8e7ed	-1.36275	57
	d__Bacteria; p__Firmicutes; c__Clostridia; o__Lachnospirales; f__Lachnospiraceae; g__Roseburia; s__uncultured_bacterium	743653ee83c99740a77683635c3037fe	2.15764	57
	d__Bacteria; p__Firmicutes; c__Clostridia; o__Lachnospirales; f__Lachnospiraceae	bd827f0a6c431d4294521326d61e1f6d	-0.663436	57
	d__Bacteria; p__Firmicutes; c__Clostridia; o__Oscillospirales; f__Oscillospiraceae; g__Oscillibacter; s__uncultured_bacterium	c39ab2bf2f77dbebcc2ed113130ff161	-0.0941069	57
	d__Bacteria; p__Firmicutes; c__Clostridia; o__Oscillospirales; f__Oscillospiraceae; g__uncultured; s__Clostridium_sp.	0229bbe85472c9d3cb7c30fe130b5163	-0.704876	56
	d__Bacteria; p__Firmicutes; c__Clostridia; o__Oscillospirales; f__Oscillospiraceae	15bc2ba4f6aee903bee624882015521b	-0.679679	56
	d__Bacteria; p__Firmicutes; c__Clostridia; o__Clostridia_UCG-014; f__Clostridia_UCG-014; g__Clostridia_UCG-014	3cb1daed0ce06963d6155dbe542bec59	-0.538238	56
	d__Bacteria; p__Actinobacteriota; c__Coriobacteriia; o__Coriobacteriales; f__Eggerthellaceae; g__Enterorhabdus; s__uncultured_bacterium	47d4112df94f2e7be7b910a3e392dba8	-1.90637	56
	d__Bacteria; p__Firmicutes; c__Clostridia; o__Oscillospirales; f__Oscillospiraceae; g__Colidextribacter	57ae7be3a318036a680dca520cde262f	-0.69449	56
	d__Bacteria; p__Firmicutes; c__Clostridia; o__Lachnospirales; f__Lachnospiraceae; g__Marvinbryantia; s__uncultured_bacterium	69d4eb11e07babbb05de8a5c8dac31fb	-2.34264	56
	d__Bacteria; p__Firmicutes; c__Clostridia; o__Lachnospirales; f__Lachnospiraceae; g__Lachnospiraceae_NK4A136_group; s__Clostridiales_bacterium	897ddb13b3360125c15ff11facb676d9	-2.5595	56
	d__Bacteria; p__Bacteroidota; c__Bacteroidia; o__Bacteroidales; f__Prevotellaceae; g__Prevotella; s__Prevotella_timonensis	8ccb778930a0e4d793f430903b03f462	-0.356487	56
	d__Bacteria; p__Firmicutes; c__Clostridia; o__Lachnospirales; f__Lachnospiraceae; g__GCA-900066575; s__uncultured_bacterium	914e15be1af684ca056a0964caeb6458	-1.40565	56
	d__Bacteria; p__Firmicutes; c__Clostridia; o__Lachnospirales; f__Lachnospiraceae	c1ba93f0b38f6f88a79174f6a0679e90	-0.665245	56
	d__Bacteria; p__Proteobacteria; c__Gammaproteobacteria; o__Enterobacterales; f__Enterobacteriaceae	d963b59f19db6517a9f26908f684545d	1.3078	56
	d__Bacteria; p__Firmicutes; c__Clostridia; o__Lachnospirales; f__Lachnospiraceae	db0ffd9e32c0e69fcf0180781512c508	0.575212	56
	d__Bacteria; p__Firmicutes; c__Clostridia; o__Lachnospirales; f__Lachnospiraceae; g__uncultured; s__Clostridium_sp.	47234d61bbfab8867f9d390eb7f26dd1	0.153597	55
	d__Bacteria; p__Proteobacteria; c__Gammaproteobacteria; o__Enterobacterales; f__Enterobacteriaceae	6bd1aed189655ce4c06d04e707bcbbb0	-0.658762	55
	d__Bacteria; p__Firmicutes; c__Clostridia; o__Lachnospirales; f__Lachnospiraceae; g__Lachnospiraceae_NK4A136_group; s__uncultured_bacterium	cae2da4e292bc63db3f85b6febdab924	1.11396	55
	d__Bacteria; p__Firmicutes; c__Bacilli; o__Erysipelotrichales; f__Erysipelotrichaceae; g__Turicibacter; s__Turicibacter_sp.	d64044a468d975c9f75d07f4bab99048	1.14207	55
	d__Bacteria; p__Firmicutes; c__Bacilli; o__Acholeplasmatales; f__Acholeplasmataceae; g__Anaeroplasma; s__uncultured_bacterium	05ce7c5b59dcb3196083632b1127a189	-0.699295	54
	d__Bacteria; p__Bacteroidota; c__Bacteroidia; o__Bacteroidales; f__Muribaculaceae; g__Muribaculaceae; s__uncultured_Bacteroidales	1a93c8561fbe223dcac5cb9f56d7b979	-1.15602	54
	d__Bacteria; p__Firmicutes; c__Clostridia; o__Oscillospirales; f__Ruminococcaceae; g__Ruminococcus	314fb240e13c209f087078a499b6a599	1.42904	54
	d__Bacteria; p__Firmicutes; c__Clostridia; o__Oscillospirales; f__Ruminococcaceae; g__uncultured; s__[Clostridium]_leptum	4280149e57f3f9b0d1b190799f6c3a48	0.289549	54
	d__Bacteria; p__Actinobacteriota; c__Coriobacteriia; o__Coriobacteriales; f__Eggerthellaceae; g__Enterorhabdus; s__uncultured_bacterium	42b2c8922e615af317c681084b97e119	-0.430691	54
	d__Bacteria; p__Firmicutes; c__Clostridia; o__Oscillospirales; f__Oscillospiraceae; g__Colidextribacter	5d0e22fa11fc893329926f6b840da060	-0.545161	54
	d__Bacteria; p__Firmicutes; c__Clostridia; o__Lachnospirales; f__Lachnospiraceae; g__uncultured	674d2d35d14f9dfab2d54559d258f523	-1.33416	54
	d__Bacteria; p__Firmicutes; c__Clostridia; o__Oscillospirales; f__Oscillospiraceae; g__uncultured; s__uncultured_bacterium	7c324c9774c3c0884d1e7487b1427a49	-1.60707	54
	d__Bacteria; p__Firmicutes; c__Clostridia; o__Lachnospirales; f__Lachnospiraceae	c450db92b00c915bc5116dcbc58ec133	-0.454684	54
	d__Bacteria; p__Firmicutes; c__Clostridia; o__Oscillospirales; f__Oscillospiraceae; g__NK4A214_group; s__unidentified	c80a12499c43deae4b8b8a3ffe6e5767	-0.459453	54
	d__Bacteria; p__Firmicutes; c__Clostridia; o__Lachnospirales; f__Lachnospiraceae; g__uncultured	f5db17dce08a55088ceecbd2ac34df49	-0.445141	54
	d__Bacteria; p__Firmicutes; c__Clostridia; o__Oscillospirales; f__Ruminococcaceae; g__uncultured; s__uncultured_bacterium	1be460be3b666ce964dda4722d84ad8e	-1.3713	53
	d__Bacteria; p__Firmicutes; c__Clostridia; o__Lachnospirales; f__Lachnospiraceae; g__GCA-900066575; s__uncultured_bacterium	e06c06e46dd546425eea522b7eb09446	0.635394	53
	d__Bacteria; p__Firmicutes; c__Clostridia; o__Lachnospirales; f__Lachnospiraceae; g__Lachnospiraceae_NK4A136_group	e1d0794790521a5fa5fd22f9628cb981	0.357481	53
	d__Bacteria; p__Firmicutes; c__Clostridia; o__Lachnospirales; f__Lachnospiraceae	07a3896620d1ba67233e06704a768fb2	-0.968055	52
	d__Bacteria; p__Firmicutes; c__Clostridia; o__Peptostreptococcales-Tissierellales; f__Anaerovoracaceae; g__Family_XIII_UCG-001; s__uncultured_bacterium	2be93cb6fdbb7cb2f7c4e7e5c48c91b1	0.0568616	52
	d__Bacteria; p__Firmicutes; c__Bacilli; o__Erysipelotrichales; f__Erysipelotrichaceae; g__uncultured; s__uncultured_bacterium	709dbb529c0d8eab107f03624501db96	-1.46338	52
	d__Bacteria; p__Firmicutes; c__Clostridia; o__Lachnospirales; f__Lachnospiraceae; g__Lachnospiraceae_NK4A136_group	7e4795b23ae62046d864e9f1e28811da	-0.474661	52
	d__Bacteria; p__Firmicutes; c__Clostridia; o__Lachnospirales; f__Lachnospiraceae; g__GCA-900066575; s__uncultured_bacterium	975ba31449a71d4288ba59c309a2615f	-0.965002	52
	d__Bacteria; p__Firmicutes; c__Bacilli; o__Erysipelotrichales; f__Erysipelotrichaceae; g__Turicibacter	a32f4264bea37ce40067b29bee2f28f5	1.19816	52
	d__Bacteria; p__Firmicutes; c__Clostridia; o__Lachnospirales; f__Lachnospiraceae	c8bfdc7805371a45d6574ab22022dc0a	1.56405	52
	d__Bacteria; p__Firmicutes; c__Clostridia; o__Lachnospirales; f__Lachnospiraceae	f58f132cce394378b76d430c71206ca3	1.18954	52
	d__Bacteria; p__Firmicutes; c__Clostridia; o__Oscillospirales; f__Oscillospiraceae; g__Colidextribacter	4433e6582152cc09a3944258ca14902c	-0.63656	51
	d__Bacteria; p__Cyanobacteria; c__Cyanobacteriia; o__Chloroplast; f__Chloroplast; g__Chloroplast	490fff288d8ab53d66031a6116de406e	0.25047	51
	d__Bacteria; p__Firmicutes; c__Clostridia; o__Lachnospirales; f__Lachnospiraceae; g__Roseburia; s__Eubacterium_plexicaudatum	9547443ca193ebb13b05e0ebade6301a	-0.841566	51
	d__Bacteria; p__Bacteroidota; c__Bacteroidia; o__Bacteroidales; f__Rikenellaceae; g__Alistipes; s__uncultured_bacterium	a96e26d91acd6f389a2da2e5a8d1efdc	-1.60038	51
	d__Bacteria; p__Bacteroidota; c__Bacteroidia; o__Bacteroidales; f__Rikenellaceae; g__Rikenellaceae_RC9_gut_group; s__uncultured_organism	d42113be1d92d751843ca6367d805371	-1.61773	51
	d__Bacteria; p__Firmicutes; c__Clostridia; o__Lachnospirales; f__Lachnospiraceae; g__Acetatifactor; s__uncultured_bacterium	fe061b4d7bf9b15021415e593d330c30	0.30206	51
	d__Bacteria; p__Firmicutes; c__Clostridia; o__Clostridia_UCG-014; f__Clostridia_UCG-014; g__Clostridia_UCG-014; s__unidentified	fefe4f9e984c4ec8c926e90fb3830388	1.28747	51
	d__Bacteria; p__Firmicutes; c__Clostridia; o__Lachnospirales; f__Lachnospiraceae	2eeb940ed577dc833f4bbe049ee159a9	-1.47585	50
	d__Bacteria; p__Firmicutes; c__Clostridia; o__Lachnospirales; f__Lachnospiraceae; g__uncultured; s__uncultured_bacterium	4868ee4205231936793c29f13cd8fe82	-1.26874	50
	d__Bacteria; p__Actinobacteriota; c__Coriobacteriia; o__Coriobacteriales; f__Eggerthellaceae; g__Enterorhabdus; s__Adlercreutzia_mucosicola	984cc2f6f48a2dfe6854f1cd36ec9897	1.19846	50
	d__Bacteria; p__Firmicutes; c__Clostridia; o__Lachnospirales; f__Lachnospiraceae; g__Marvinbryantia; s__Clostridiales_bacterium	bf986ff31d149672c9cbc82c6acd02af	-0.675541	50
	d__Bacteria; p__Bacteroidota; c__Bacteroidia; o__Bacteroidales; f__Muribaculaceae; g__Muribaculaceae	dd4ac9dfbb3e095cdd8e6b637ffe728e	-1.16818	50
	d__Bacteria; p__Firmicutes; c__Clostridia; o__Lachnospirales; f__Lachnospiraceae; g__Lachnospiraceae_UCG-004	07f38f8f2bbdfe7754f736722ed759ef	0.125948	49
	d__Bacteria; p__Firmicutes; c__Clostridia; o__Lachnospirales; f__Lachnospiraceae; g__Roseburia; s__uncultured_bacterium	27ad6633cf9e4fe7c8ca9b88903f41bf	-1.44132	49
	d__Bacteria; p__Firmicutes; c__Clostridia; o__Lachnospirales; f__Lachnospiraceae	2eae2d4f069ff16752d4170667cd7138	-0.688309	49
	d__Bacteria; p__Bacteroidota; c__Bacteroidia; o__Bacteroidales; f__Rikenellaceae; g__Rikenellaceae_RC9_gut_group; s__unidentified	64e7b3efdda3f7f8710c1d5bcf0368f5	-2.26394	49
	d__Bacteria; p__Bacteroidota; c__Bacteroidia; o__Bacteroidales; f__Prevotellaceae; g__Prevotella; s__Prevotella_timonensis	97d4a8df873312f8b6964af0f89b6040	-0.06505	49
	d__Bacteria; p__Firmicutes; c__Clostridia; o__Lachnospirales; f__Lachnospiraceae	ec24e43c814761402b8f7dac5876c93d	-1.60046	49
	d__Bacteria; p__Proteobacteria; c__Alphaproteobacteria; o__Rickettsiales; f__Mitochondria; g__Mitochondria; s__Arachis_hypogaea	fc53a5208a8c6cb0f47461141ca5060e	1.58173	49
	d__Bacteria; p__Firmicutes; c__Clostridia; o__Lachnospirales; f__Lachnospiraceae	4b714d3ff1ef339969dfc233445a6f9b	1.76287	48
	d__Bacteria; p__Firmicutes; c__Clostridia; o__Oscillospirales; f__Oscillospiraceae	bf141ce59fb1d98ba2e9f51a97c603e8	1.37766	48
	d__Bacteria; p__Firmicutes; c__Clostridia; o__Lachnospirales; f__Lachnospiraceae; g__Lachnospiraceae_NK4A136_group	f976060612d6bdcf6abfad0b377edfe1	-1.58435	48
	d__Bacteria; p__Firmicutes; c__Clostridia; o__Lachnospirales; f__Lachnospiraceae; g__Marvinbryantia; s__uncultured_bacterium	2b4b191b5e84341667aa90ef118454b9	-1.25298	47
	d__Bacteria; p__Firmicutes; c__Clostridia; o__Lachnospirales; f__Lachnospiraceae	5b66f3fca59b461778bc9047f49f8f9b	-0.96714	47
	d__Bacteria; p__Firmicutes; c__Clostridia; o__Lachnospirales; f__Lachnospiraceae; g__Lachnospiraceae_NK4A136_group	99d2a87b605975cc09a3a76246060920	0.856173	47
	d__Bacteria; p__Firmicutes; c__Clostridia; o__Lachnospirales; f__Lachnospiraceae	c1b8287c24e782535ad8af8c18fa69a1	-1.1665	47
	d__Bacteria; p__Firmicutes; c__Clostridia; o__Oscillospirales; f__Butyricicoccaceae; g__UCG-009; s__uncultured_bacterium	e65c5e2e3780a2f24ea0f5901ffaa4c8	-0.306795	47
	d__Bacteria; p__Actinobacteriota; c__Coriobacteriia; o__Coriobacteriales; f__Eggerthellaceae; g__Enterorhabdus; s__uncultured_bacterium	041f063af8d1e7d66c52b5f75f695fdc	-0.786099	46
	d__Bacteria; p__Firmicutes; c__Clostridia; o__Oscillospirales; f__Oscillospiraceae; g__uncultured; s__uncultured_bacterium	87567232ee82aec2ef9b3a4829303e45	0.0225686	46
	d__Bacteria; p__Firmicutes; c__Clostridia; o__Oscillospirales; f__Oscillospiraceae; g__Colidextribacter	9677010f7d64a2907fe7088970a9e268	0.397349	46
	d__Bacteria; p__Bacteroidota; c__Bacteroidia; o__Bacteroidales; f__Muribaculaceae; g__Muribaculaceae; s__uncultured_Bacteroidales	a00830ecc30d45252a284502f16ec9bf	-0.801362	46
	d__Bacteria; p__Firmicutes; c__Clostridia; o__Oscillospirales; f__Ruminococcaceae; g__uncultured; s__uncultured_bacterium	d2266ce61b922de81d5ed2de5aaefd5f	-0.720987	46
	d__Bacteria; p__Firmicutes; c__Clostridia; o__Oscillospirales; f__Oscillospiraceae; g__uncultured	e2bebd0eb850939e3ab5c3627bc5f261	-1.76112	46
	d__Bacteria; p__Firmicutes; c__Clostridia; o__Lachnospirales; f__Lachnospiraceae	03f1ec4ae90bad4ae8dbcb6291c02832	0.260865	45
	d__Bacteria; p__Firmicutes; c__Clostridia; o__Lachnospirales; f__Lachnospiraceae; g__ASF356; s__uncultured_bacterium	61b0fc1a40125b67d8eb4e2b3bb55033	-0.479696	45
	d__Bacteria; p__Firmicutes; c__Clostridia; o__Lachnospirales; f__Lachnospiraceae; g__Lachnoclostridium	8ba742f68eac37fe13c4b1904dbecfc1	-0.309441	45
	d__Bacteria; p__Firmicutes; c__Clostridia; o__Lachnospirales; f__Lachnospiraceae	deb46e9c24ab7a59b6c44156a118b6fa	-1.13857	45
	d__Bacteria; p__Firmicutes; c__Clostridia; o__Oscillospirales; f__Butyricicoccaceae; g__Butyricicoccus; s__uncultured_bacterium	144f3fe579e3d828dfa76b2b582d0475	-2.2405	44
	d__Bacteria; p__Proteobacteria; c__Gammaproteobacteria; o__Enterobacterales; f__Enterobacteriaceae; g__Escherichia-Shigella	17f016e3298748a0eb03b67eb9267a19	0.0336984	44
	d__Bacteria; p__Firmicutes; c__Clostridia; o__Lachnospirales; f__Lachnospiraceae; g__Lachnoclostridium	4c6101efbcf8e58fda282318b2b764be	-1.12963	44
	d__Bacteria; p__Firmicutes; c__Clostridia; o__Lachnospirales; f__Lachnospiraceae	eccd7820f3e00427b8e5e20683b29262	-0.808918	44
	d__Bacteria; p__Firmicutes; c__Clostridia; o__Lachnospirales; f__Lachnospiraceae; g__Lachnoclostridium; s__Dorea_sp.	ef7508e7fae79ae36d4987e9107bde8a	-0.524485	44
	d__Bacteria; p__Firmicutes; c__Clostridia; o__Lachnospirales; f__Lachnospiraceae	1707c9eddfe5b08d42e04af7a129e384	0.669289	43
	d__Bacteria; p__Firmicutes; c__Clostridia; o__Lachnospirales; f__Lachnospiraceae	8db4287cbbf0ef950f0e0635d2c7c6d7	-1.59905	43
	d__Bacteria; p__Firmicutes; c__Clostridia; o__Oscillospirales; f__Ruminococcaceae; g__Anaerotruncus; s__uncultured_bacterium	ac98106b035b8324b37b59302fd1ea8a	0.771226	43
	d__Bacteria; p__Firmicutes; c__Clostridia; o__Lachnospirales; f__Lachnospiraceae; g__uncultured; s__uncultured_bacterium	b32b0a74453f46e3768db9df81a03843	-0.536804	43
	d__Bacteria; p__Firmicutes; c__Clostridia; o__Lachnospirales; f__Lachnospiraceae	d0a08a6ccc08f2e5fff18d2211c5109e	0.245578	43
	d__Bacteria; p__Firmicutes; c__Bacilli; o__Lactobacillales; f__Streptococcaceae; g__Streptococcus	2e60a2b63ef994fe9a9f8de5efe538c2	1.7357	42
	d__Bacteria; p__Firmicutes; c__Clostridia; o__Lachnospirales; f__Lachnospiraceae; g__A2; s__uncultured_bacterium	3c829cec651dcaf3f6ed40eef3e94b63	1.29575	42
	d__Bacteria; p__Firmicutes; c__Bacilli; o__Erysipelotrichales; f__Erysipelotrichaceae; g__Turicibacter	3ec2e66b1f4fb2f19ad539eeb8877418	-0.300191	42
	d__Bacteria; p__Firmicutes; c__Bacilli; o__Lactobacillales; f__Enterococcaceae; g__Enterococcus	663c79441bd593f5821030ce16df1dbd	-0.61667	42
	d__Bacteria; p__Firmicutes; c__Clostridia; o__Lachnospirales; f__Lachnospiraceae; g__Lachnospiraceae_NK4A136_group; s__Lachnospiraceae_bacterium	f1a19f355668a8aab3c8152791b1cffc	-0.573635	42
	d__Bacteria; p__Firmicutes; c__Clostridia; o__Lachnospirales; f__Lachnospiraceae; g__uncultured	4f8a48f1545d27e7eaeb70a11546c9f4	0.476939	40
	d__Bacteria; p__Firmicutes; c__Clostridia; o__Lachnospirales; f__Lachnospiraceae; g__uncultured; s__uncultured_bacterium	86e2c0621f63f15e551833709c6f3238	0.444581	40
	d__Bacteria; p__Firmicutes; c__Clostridia; o__Clostridia_UCG-014; f__Clostridia_UCG-014; g__Clostridia_UCG-014	b70adab3f7628c88f4671819886e116d	-0.159187	40
	d__Bacteria; p__Bacteroidota; c__Bacteroidia; o__Bacteroidales; f__Muribaculaceae; g__Muribaculaceae; s__uncultured_Bacteroidales	c3cbd1bc80fdc37704c282050c8648a5	-1.66782	40
	d__Bacteria; p__Bacteroidota; c__Bacteroidia; o__Bacteroidales; f__Muribaculaceae; g__Muribaculaceae; s__unidentified	623545485087fe0d7f837932d708ca88	-1.99993	39
	d__Bacteria; p__Firmicutes; c__Clostridia; o__Clostridia_vadinBB60_group; f__Clostridia_vadinBB60_group; g__Clostridia_vadinBB60_group; s__uncultured_bacterium	088cf35f30ea7a5ba1af3ea2f8cabdff	-0.494775	38
	d__Bacteria; p__Proteobacteria; c__Alphaproteobacteria; o__Rickettsiales; f__Mitochondria; g__Mitochondria; s__Triticum_aestivum	0d71c12227f08234d9185ff62fbae7cd	0.874781	38
	d__Bacteria; p__Firmicutes; c__Bacilli; o__Lactobacillales; f__Lactobacillaceae; g__Lactobacillus	2eb740e16c42b166015d4db2d849c424	-1.28403	38
	d__Bacteria; p__Firmicutes; c__Clostridia; o__Lachnospirales; f__Lachnospiraceae	98b130d293e8f892f43eb8cd1cab1e71	-2.38947	38
	d__Bacteria; p__Firmicutes; c__Clostridia; o__Oscillospirales; f__Ruminococcaceae; g__Incertae_Sedis	b586ba0e40e105e016f7a7616816fff5	0.194781	38
	d__Bacteria; p__Firmicutes; c__Clostridia; o__Lachnospirales; f__Lachnospiraceae; g__Lachnospiraceae_FCS020_group; s__uncultured_bacterium	f5b87f21345b27fae03e314619a16908	-1.31559	38
	d__Bacteria; p__Firmicutes; c__Clostridia; o__Clostridia_vadinBB60_group; f__Clostridia_vadinBB60_group; g__Clostridia_vadinBB60_group; s__uncultured_bacterium	4116289f43cd2525beef757dd612dbb1	0.604731	37
	d__Bacteria; p__Firmicutes; c__Clostridia; o__Lachnospirales; f__Lachnospiraceae; g__Lachnoclostridium	771ac41245b9a0e829d168e4f2149a37	-1.75177	37
	d__Bacteria; p__Firmicutes; c__Clostridia; o__Lachnospirales; f__Lachnospiraceae	8e06057371209aa51d66bf493840a414	-0.193889	37
	d__Bacteria; p__Bacteroidota; c__Bacteroidia; o__Bacteroidales; f__Rikenellaceae; g__Alistipes; s__uncultured_bacterium	a2f10386c444a35f98ed662aa17cd3da	-2.01843	37
	d__Bacteria; p__Firmicutes; c__Clostridia; o__Lachnospirales; f__Lachnospiraceae; g__ASF356; s__uncultured_bacterium	b84049ea91c66ed4d1440e020383ebfe	-1.47032	37
	d__Bacteria; p__Firmicutes; c__Clostridia; o__Oscillospirales; f__Oscillospiraceae	fd2a9303e201839ddc223b25b6df6bcd	-1.31835	37
	d__Bacteria; p__Firmicutes; c__Clostridia; o__Lachnospirales; f__Lachnospiraceae; g__Lachnospiraceae_NK4A136_group	80c0aa9b3676eae5d73e839c4ae41f7e	-1.46188	36
	d__Bacteria; p__Firmicutes; c__Clostridia; o__Oscillospirales; f__Oscillospiraceae; g__Oscillibacter; s__uncultured_bacterium	53cdd3bb135836001114532e68b29c93	-1.07918	35
	d__Bacteria; p__Desulfobacterota; c__Desulfovibrionia; o__Desulfovibrionales; f__Desulfovibrionaceae; g__Desulfovibrio; s__uncultured_bacterium	553742186c1869cd69aeb9fc1685869f	-1.1303	35
	d__Bacteria; p__Firmicutes; c__Clostridia; o__Lachnospirales; f__Lachnospiraceae; g__[Eubacterium]_xylanophilum_group; s__uncultured_bacterium	99d327135746bef7062ca9186097c7b1	-1.7406	35
	d__Bacteria; p__Bacteroidota; c__Bacteroidia; o__Bacteroidales; f__Muribaculaceae; g__Muribaculaceae; s__uncultured_Bacteroidales	9d82ae85ec9bb5800079557d4dc87be7	-1.51457	35
	d__Bacteria; p__Firmicutes; c__Clostridia; o__Lachnospirales; f__Lachnospiraceae	9d8da14f20bf69d4450e9f0851873636	-0.703436	35
	d__Bacteria; p__Firmicutes; c__Clostridia; o__Oscillospirales; f__Oscillospiraceae; g__Colidextribacter	fd203e2f7d89f10e908a686f50ec9b37	-1.3796	35
	d__Bacteria; p__Bacteroidota; c__Bacteroidia; o__Bacteroidales; f__Muribaculaceae; g__Muribaculaceae; s__uncultured_bacterium	5b7dfe4f1ae405d8196376f8f7635ea4	2.26101	34
	d__Bacteria; p__Firmicutes; c__Clostridia; o__Lachnospirales; f__Lachnospiraceae	3bcd8b88929da3aeb3e1b22bc09f90c4	0.401205	33
	d__Bacteria; p__Actinobacteriota; c__Actinobacteria; o__Bifidobacteriales; f__Bifidobacteriaceae; g__Bifidobacterium	5fe350f591d1f82ee5f2a0c8a8b9bca8	-1.01395	33
	d__Bacteria; p__Firmicutes; c__Clostridia; o__Oscillospirales; f__Butyricicoccaceae; g__Butyricicoccus; s__uncultured_bacterium	9730cc3d47181da5a79f43bd0592f4e6	-1.18521	33
	d__Bacteria; p__Firmicutes; c__Bacilli; o__Lactobacillales; f__Streptococcaceae; g__Streptococcus; s__Streptococcus_danieliae	afbf65d944493f3bb94f5458c01a2978	-0.78625	33
	d__Bacteria; p__Firmicutes; c__Clostridia; o__Clostridia_UCG-014; f__Clostridia_UCG-014; g__Clostridia_UCG-014; s__unidentified	17723bf553471de1966fdf9e90515467	-0.893011	32
	d__Bacteria; p__Firmicutes; c__Clostridia; o__Lachnospirales; f__Lachnospiraceae; g__Roseburia; s__uncultured_bacterium	8ed5d1539276db9fe652f0543e96725f	-1.35416	32
	d__Bacteria; p__Firmicutes; c__Clostridia; o__Oscillospirales; f__Ruminococcaceae; g__[Eubacterium]_siraeum_group; s__uncultured_bacterium	e324256f60ff7e55c6ce9dbfc032644b	-1.79643	32
	d__Bacteria; p__Firmicutes; c__Clostridia; o__Lachnospirales; f__Lachnospiraceae; g__[Eubacterium]_xylanophilum_group; s__uncultured_bacterium	0020ee0be02a5a1a8a19558035b7ea17	-1.21942	31
	d__Bacteria; p__Bacteroidota; c__Bacteroidia; o__Bacteroidales; f__Rikenellaceae; g__Alistipes; s__uncultured_bacterium	57874f7d33e77f29670952b1cec0b232	-2.03417	31
	d__Bacteria; p__Firmicutes; c__Clostridia; o__Lachnospirales; f__Lachnospiraceae; g__Blautia; s__Lachnospiraceae_bacterium	cab1f3ff63df5a854dcf58cf595623cc	-0.737298	31
	d__Bacteria; p__Firmicutes; c__Clostridia; o__Oscillospirales; f__Oscillospiraceae; g__Colidextribacter	f02ccb4b14c74c9d4e485d482bb8c61c	-1.01103	31
	d__Bacteria; p__Firmicutes; c__Clostridia; o__Lachnospirales; f__Lachnospiraceae; g__Lachnoclostridium	41cbe6c259771cba99a76662d1fbf8b6	-0.882677	30
	d__Bacteria; p__Bacteroidota; c__Bacteroidia; o__Bacteroidales; f__Rikenellaceae; g__Alistipes; s__uncultured_bacterium	733241048b15525ce4ad77330ac12571	-2.10236	30
	d__Bacteria; p__Firmicutes; c__Clostridia; o__Lachnospirales; f__Lachnospiraceae; g__Lachnospiraceae_NK4A136_group	be8b95457e0211cac08defa1e311b6f8	-0.383149	28
	d__Bacteria; p__Firmicutes; c__Clostridia; o__Lachnospirales; f__Lachnospiraceae; g__A2	cfbf80a837c7b87a736a40393d057817	-2.68895	28
	d__Bacteria; p__Firmicutes; c__Bacilli; o__Erysipelotrichales; f__Erysipelotrichaceae; g__Faecalibaculum; s__uncultured_bacterium	4bcf61a7c6e38ee3264ff7654b83cebb	-3.04528	27
	d__Bacteria; p__Firmicutes; c__Clostridia; o__Lachnospirales; f__Lachnospiraceae; g__Lachnospiraceae_NK4A136_group	f60814c557f86851d640853b79aa1364	1.46836	27
	d__Bacteria; p__Firmicutes; c__Bacilli; o__Lactobacillales; f__Lactobacillaceae; g__Lactobacillus	3e3551fdb1d0737d832da4e7f882e3ed	-2.7553	26
	d__Bacteria; p__Bacteroidota; c__Bacteroidia; o__Bacteroidales; f__Muribaculaceae; g__Muribaculaceae	c5b453f81a5a54d5d4127888060e7ce4	-1.58248	26
	d__Bacteria; p__Firmicutes; c__Clostridia; o__Lachnospirales; f__Lachnospiraceae; g__Lachnospiraceae_NK4A136_group; s__uncultured_bacterium	efe6d368dc9bc431d6aaaf795ab9df54	-0.836443	26
	d__Bacteria; p__Firmicutes; c__Clostridia; o__Lachnospirales; f__Lachnospiraceae; g__Marvinbryantia; s__uncultured_bacterium	8ba2d9b7e26550bcd387b3947d9458a4	-1.26875	25
	d__Bacteria; p__Proteobacteria; c__Gammaproteobacteria; o__Enterobacterales; f__Yersiniaceae; g__Serratia	bdd17d58a00771a94b3a6c76846b1594	-0.355491	25
	d__Bacteria; p__Firmicutes; c__Clostridia; o__Lachnospirales; f__Lachnospiraceae; g__uncultured; s__uncultured_bacterium	81130df1bed6e198d82304f9995c455b	-2.02812	24
	d__Bacteria; p__Firmicutes; c__Clostridia; o__Lachnospirales; f__Lachnospiraceae; g__Lachnospiraceae_UCG-001; s__unidentified	39cdbf785d0eaff7b811715f580009f3	-1.13706	23
	d__Bacteria; p__Firmicutes; c__Clostridia; o__Lachnospirales; f__Lachnospiraceae	3ea5217b55bd97cd9bdc8b95a2455a95	-0.463859	23
	d__Bacteria; p__Firmicutes; c__Clostridia; o__Lachnospirales; f__Lachnospiraceae	4c606c6bd029c4b086891f2af6f9d324	0.764393	23
	d__Bacteria; p__Firmicutes; c__Clostridia; o__Lachnospirales; f__Lachnospiraceae; g__Lachnospiraceae_NK4A136_group; s__uncultured_bacterium	4a5177f5fbc6a74164757c9c956eb07d	-1.04419	22
	d__Bacteria; p__Bacteroidota; c__Bacteroidia; o__Bacteroidales; f__Muribaculaceae; g__Muribaculaceae	991ef268d4516d2caa7951239f072065	-1.70858	22
	d__Bacteria; p__Bacteroidota; c__Bacteroidia; o__Bacteroidales; f__Bacteroidaceae; g__Bacteroides; s__Bacteroides_vulgatus	eae0738ba858df2d22433de0913bc58c	-3.13425	22
	d__Bacteria; p__Firmicutes; c__Clostridia; o__Lachnospirales; f__Lachnospiraceae; g__Lachnospiraceae_NK4A136_group	624ee3bf76f1a2bef924dac8cad49340	0.760289	20
	d__Bacteria; p__Desulfobacterota; c__Desulfovibrionia; o__Desulfovibrionales; f__Desulfovibrionaceae; g__uncultured; s__uncultured_bacterium	4c5da430231f170b2b8380d852528a1e	-1.31134	19
	d__Bacteria; p__Firmicutes; c__Clostridia; o__Lachnospirales; f__Lachnospiraceae	748aae587ef46c6803f04c11841b593c	-1.93652	19
	d__Bacteria; p__Firmicutes; c__Bacilli; o__Lactobacillales; f__Enterococcaceae; g__Enterococcus	13e52764e1c08c4fd9902769bf9e022e	-2.29665	17
	d__Bacteria; p__Firmicutes; c__Clostridia; o__Lachnospirales; f__Lachnospiraceae; g__Lachnospiraceae_NK4A136_group	af1ee8b992de0516463b4364be9f24e2	1.23849	17
	d__Bacteria; p__Bacteroidota; c__Bacteroidia; o__Bacteroidales; f__Bacteroidaceae; g__Bacteroides	c27f7abd3abc4f5086d6019c9ef2e0d5	-1.65156	15
	d__Bacteria; p__Campilobacterota; c__Campylobacteria; o__Campylobacterales; f__Helicobacteraceae; g__Helicobacter; s__Helicobacter_typhlonius	a84d89531d7b8be14c8193ba398232c9	-1.90451	14
	d__Bacteria; p__Bacteroidota; c__Bacteroidia; o__Bacteroidales; f__Prevotellaceae; g__Prevotellaceae_UCG-003; s__uncultured_Bacteroidales	0fa788edac7128eb4f0c83230ea46f5b	-1.50522	12
	d__Bacteria; p__Firmicutes; c__Clostridia; o__Lachnospirales; f__Lachnospiraceae; g__Lachnospiraceae_NK4A136_group; s__uncultured_bacterium	2084437ee2c4f463e8142140a3b3b6ae	2.07298	12
	d__Bacteria; p__Firmicutes; c__Clostridia; o__Lachnospirales; f__Lachnospiraceae; g__Lachnospiraceae_NK4A136_group	278b71ae1e13eb6b69cdd9d68cb1beda	-3.68713	12
	d__Bacteria; p__Bacteroidota; c__Bacteroidia; o__Bacteroidales; f__Muribaculaceae; g__Muribaculaceae; s__uncultured_bacterium	2b287d1a3efae7a71d338382047be8ab	-2.69263	12
	d__Bacteria; p__Firmicutes; c__Clostridia; o__Lachnospirales; f__Lachnospiraceae; g__Lachnospiraceae_NK4A136_group; s__uncultured_bacterium	d11f4ac3ce27ba5630093dce2cb82572	0.34403	11
	d__Bacteria; p__Cyanobacteria; c__Cyanobacteriia; o__Chloroplast; f__Chloroplast; g__Chloroplast	a9addb3c2d480ea59f8645d078c3a8e1	1.83747	10
	d__Bacteria; p__Firmicutes; c__Clostridia; o__Lachnospirales; f__Lachnospiraceae; g__Lachnospiraceae_NK4A136_group; s__Lachnospiraceae	2092cc518e136fe01873b6753ce64e3c	-0.629761	8
	d__Bacteria; p__Bacteroidota; c__Bacteroidia; o__Bacteroidales; f__Marinifilaceae; g__Odoribacter; s__unidentified	44633c7aa002ae660f6aff3ec8aa1f30	-1.99522	8
	d__Bacteria; p__Bacteroidota; c__Bacteroidia; o__Bacteroidales; f__Muribaculaceae; g__Muribaculaceae; s__uncultured_bacterium	ab6881beec90e89cc5c33f04a9c384b8	0.17157	8
	d__Bacteria; p__Firmicutes; c__Bacilli; o__Erysipelotrichales; f__Erysipelotrichaceae; g__Turicibacter	539f049bd3eae43fe41be294bfa6b8b5	0.712403	4

## Sheet: Fig. 2E
Rank Plot comparing 3 axes of biplot	Feature ID	Axis 1	Axis 2	Axis 3	Taxon	Confidence
	003282dc088aaf9cc542141231b22493	0.0190395	0.0527041	-0.0261337	d__Bacteria; p__Firmicutes; c__Clostridia; o__Oscillospirales; f__Ruminococcaceae; g__Ruminococcus; s__unidentified	0.997363
	0053a39694d7c11f7f85f1adcfc294ee	0.0299721	-0.0193026	0.00260738	d__Bacteria; p__Firmicutes; c__Clostridia; o__Lachnospirales; f__Lachnospiraceae	0.999986
	0229bbe85472c9d3cb7c30fe130b5163	0.0139844	-0.00567001	0.00356869	d__Bacteria; p__Firmicutes; c__Clostridia; o__Oscillospirales; f__Oscillospiraceae; g__uncultured; s__Clostridium_sp.	0.864366
	026ac7fd8279b1b99448929b4823e29e	0.00944906	-0.00344092	0.00207388	d__Bacteria; p__Firmicutes; c__Clostridia; o__Lachnospirales; f__Lachnospiraceae; g__Lachnospiraceae_NK4A136_group	0.954474
	031214385f7dc917bfeefc2d64e90359	0.0277323	-0.0134408	0.006608	d__Bacteria; p__Firmicutes; c__Clostridia; o__Lachnospirales; f__Lachnospiraceae; g__Roseburia; s__Clostridium_sp.	0.767001
	03f1ec4ae90bad4ae8dbcb6291c02832	0.0121177	0.0387983	0.0675301	d__Bacteria; p__Firmicutes; c__Clostridia; o__Lachnospirales; f__Lachnospiraceae	0.999997
	041f063af8d1e7d66c52b5f75f695fdc	0.0149556	-0.014605	-0.00402972	d__Bacteria; p__Actinobacteriota; c__Coriobacteriia; o__Coriobacteriales; f__Eggerthellaceae; g__Enterorhabdus; s__uncultured_bacterium	0.989812
	047405cee7979691f8abd0794a452db5	0.00875357	-0.00652449	-0.00147915	d__Bacteria; p__Firmicutes; c__Clostridia; o__Clostridia_UCG-014; f__Clostridia_UCG-014; g__Clostridia_UCG-014	1
	05ce7c5b59dcb3196083632b1127a189	0.0177943	-0.00559027	0.00303265	d__Bacteria; p__Firmicutes; c__Bacilli; o__Acholeplasmatales; f__Acholeplasmataceae; g__Anaeroplasma; s__uncultured_bacterium	0.989908
	069b0a35414374a6bb536ea4f008666c	0.0068709	-0.00381685	0.00173723	d__Bacteria; p__Firmicutes; c__Clostridia; o__Oscillospirales; f__Oscillospiraceae; g__Colidextribacter; s__uncultured_Clostridiales	0.89941
	07a3896620d1ba67233e06704a768fb2	0.0175935	0.00981322	0.0183221	d__Bacteria; p__Firmicutes; c__Clostridia; o__Lachnospirales; f__Lachnospiraceae	0.999912
	07c452c872427cd35d32ed53b0147bbf	0.000788869	0.00130373	-0.00310741	d__Bacteria; p__Actinobacteriota; c__Actinobacteria; o__Bifidobacteriales; f__Bifidobacteriaceae; g__Bifidobacterium	0.999995
	07f38f8f2bbdfe7754f736722ed759ef	0.0287729	0.00524597	0.0452419	d__Bacteria; p__Firmicutes; c__Clostridia; o__Lachnospirales; f__Lachnospiraceae; g__Lachnospiraceae_UCG-004	0.771406
	088cf35f30ea7a5ba1af3ea2f8cabdff	0.00538688	-0.0318443	0.0387994	d__Bacteria; p__Firmicutes; c__Clostridia; o__Clostridia_vadinBB60_group; f__Clostridia_vadinBB60_group; g__Clostridia_vadinBB60_group; s__uncultured_bacterium	0.976604
	0a1db36ce6456f4ddf71221b4ce69372	0.010836	-0.0196175	0.0162313	d__Bacteria; p__Firmicutes; c__Bacilli; o__Lactobacillales; f__Streptococcaceae; g__Streptococcus	0.998448
	0bb05c85c123af73c74f8c970a4135cf	0.0178299	-0.0102528	0.000228893	d__Bacteria; p__Bacteroidota; c__Bacteroidia; o__Bacteroidales; f__Muribaculaceae; g__Muribaculaceae; s__uncultured_bacterium	0.708068
	0e928dfcf41c729ab6c912a4848ef1f2	0.0107557	-0.0125805	0.00887829	d__Bacteria; p__Firmicutes; c__Clostridia; o__Clostridiales; f__Clostridiaceae; g__Candidatus_Arthromitus; s__uncultured_bacterium	0.744107
	0f495856f32d4e182ab55d1ce99ee5ae	0.00277965	-0.0174511	0.0240376	d__Bacteria; p__Firmicutes; c__Clostridia; o__Peptostreptococcales-Tissierellales; f__Peptostreptococcales-Tissierellales; g__Peptoniphilus	1
	13e52764e1c08c4fd9902769bf9e022e	0.0261017	-0.106056	-0.0605026	d__Bacteria; p__Firmicutes; c__Bacilli; o__Lactobacillales; f__Enterococcaceae; g__Enterococcus	0.99106
	149333c6d2f4279dc8d41b1cbca0d80b	0.0232782	0.0250923	-0.0309804	d__Bacteria; p__Firmicutes; c__Clostridia; o__Lachnospirales; f__Lachnospiraceae; g__Lachnospiraceae_NK4A136_group	0.790673
	159f4bd43719f4226ae35e9f3a257ba5	0.0188843	0.000827684	0.000694523	d__Bacteria; p__Firmicutes; c__Clostridia; o__Oscillospirales; f__Oscillospiraceae; g__uncultured; s__uncultured_bacterium	0.954345
	15bc2ba4f6aee903bee624882015521b	0.0177243	-0.0106488	0.00107495	d__Bacteria; p__Firmicutes; c__Clostridia; o__Oscillospirales; f__Oscillospiraceae	0.999977
	15f79c25b1792a6b20d3beec2a2c2662	0.13969	0.176527	-0.179674	d__Bacteria; p__Bacteroidota; c__Bacteroidia; o__Bacteroidales; f__Muribaculaceae; g__Muribaculaceae; s__uncultured_bacterium	0.999602
	163bac3b9296ee6d7985f866182a1d28	0.081562	-0.0416795	0.0123832	d__Bacteria; p__Proteobacteria; c__Alphaproteobacteria; o__Rhodospirillales; f__uncultured; g__uncultured; s__uncultured_proteobacterium	0.792106
	169d1af232cfdecb73bfb43b7fde30f0	0.0109689	-0.0046212	0.00325144	d__Bacteria; p__Firmicutes; c__Clostridia; o__Oscillospirales; f__[Eubacterium]_coprostanoligenes_group; g__[Eubacterium]_coprostanoligenes_group	0.999945
	16c7cc0b0a00be092420e17b4ab2533c	0.00794601	-0.00380821	0.00108958	d__Bacteria; p__Firmicutes; c__Clostridia; o__Lachnospirales; f__Lachnospiraceae	0.999992
	16f91014308cd4d41e9d67cf39195007	0.0337334	-0.0609997	0.050516	d__Bacteria; p__Firmicutes; c__Clostridia; o__Clostridia_vadinBB60_group; f__Clostridia_vadinBB60_group; g__Clostridia_vadinBB60_group; s__unidentified	0.999826
	177932b7e453bcfbf9202fb3d0d4f769	0.00391468	0.00324194	-0.00697915	d__Bacteria; p__Firmicutes; c__Clostridia; o__Clostridia_vadinBB60_group; f__Clostridia_vadinBB60_group; g__Clostridia_vadinBB60_group; s__unidentified	0.827187
	1a503b8d15cda6614bc92e3700fa8e69	0.00121326	-0.000352395	-0.000532078	d__Bacteria; p__Firmicutes; c__Clostridia; o__Lachnospirales; f__Lachnospiraceae; g__uncultured	0.830412
	1a93c8561fbe223dcac5cb9f56d7b979	0.0163185	-0.00698257	0.00135703	d__Bacteria; p__Bacteroidota; c__Bacteroidia; o__Bacteroidales; f__Muribaculaceae; g__Muribaculaceae; s__uncultured_Bacteroidales	0.947312
	1be460be3b666ce964dda4722d84ad8e	0.0300243	-0.0187669	0.0129266	d__Bacteria; p__Firmicutes; c__Clostridia; o__Oscillospirales; f__Ruminococcaceae; g__uncultured; s__uncultured_bacterium	0.851371
	1dc75a42a0d99e0c427445352c065f5c	0.042385	-0.0207801	0.00949593	d__Bacteria; p__Firmicutes; c__Clostridia; o__Lachnospirales; f__Lachnospiraceae; g__GCA-900066575; s__uncultured_bacterium	0.999651
	1ddf2b46003013435b8c423da5e77bc0	0.020956	-0.0101288	0.00289737	d__Bacteria; p__Firmicutes; c__Clostridia; o__Clostridia_UCG-014; f__Clostridia_UCG-014; g__Clostridia_UCG-014; s__unidentified	0.980749
	1f15441c1172693a73f3f58a76a1709f	0.036478	-0.0136699	0.00904562	d__Bacteria; p__Proteobacteria; c__Alphaproteobacteria; o__Rhodospirillales; f__uncultured; g__uncultured; s__Azospirillum_sp.	0.971542
	1f58973efd01649ffb49ba0c75277d1c	0.0396777	-0.0213964	0.005718	d__Bacteria; p__Firmicutes; c__Clostridia; o__Oscillospirales; f__Oscillospiraceae; g__Oscillibacter; s__uncultured_bacterium	0.990034
	2084437ee2c4f463e8142140a3b3b6ae	0.0202489	0.0719796	-0.089175	d__Bacteria; p__Firmicutes; c__Clostridia; o__Lachnospirales; f__Lachnospiraceae; g__Lachnospiraceae_NK4A136_group; s__uncultured_bacterium	0.877888
	208aaa44ab0909a9ef8b3cbd432b67e6	0.0253628	-0.129795	-0.102682	d__Bacteria; p__Firmicutes; c__Bacilli; o__Lactobacillales; f__Lactobacillaceae; g__Lactobacillus; s__Lactobacillus_intestinalis	0.977466
	211aba6960be2c6ac78ed32995bf332b	0.0268172	0.0199007	0.0384355	d__Bacteria; p__Actinobacteriota; c__Coriobacteriia; o__Coriobacteriales; f__Coriobacteriales_Incertae_Sedis; g__uncultured; s__gut_metagenome	0.73364
	2193d38c2bb0d1d2b8b54812744629ec	0.0362042	-0.0104249	0.00943484	d__Bacteria; p__Firmicutes; c__Clostridia; o__Lachnospirales; f__Lachnospiraceae	0.999357
	226097bd7a1661a286a3b62d1c1f0e3a	0.079902	0.110172	-0.0996951	d__Bacteria; p__Verrucomicrobiota; c__Verrucomicrobiae; o__Verrucomicrobiales; f__Akkermansiaceae; g__Akkermansia	1
	23c1dd03e5ef13580ac94650a76cca78	0.00743949	0.0204681	0.0217543	d__Bacteria; p__Bacteroidota; c__Bacteroidia; o__Bacteroidales; f__Muribaculaceae; g__Muribaculaceae; s__uncultured_bacterium	0.896168
	24beb9000ec010ae3b9fa7ce3b0ba847	0.0487869	-0.0277148	0.00313294	d__Bacteria; p__Bacteroidota; c__Bacteroidia; o__Bacteroidales; f__Marinifilaceae; g__Odoribacter; s__uncultured_bacterium	1
	2632f7553bede0d09b17ab5c96341ebc	0.0132094	-0.00670304	0.00192332	d__Bacteria; p__Proteobacteria; c__Alphaproteobacteria; o__Rhodospirillales; f__uncultured; g__uncultured; s__gut_metagenome	0.900704
	27abcd507506c98b08c62839d4ef979e	0.0379361	-0.0228716	0.000547373	d__Bacteria; p__Firmicutes; c__Clostridia; o__Clostridia_vadinBB60_group; f__Clostridia_vadinBB60_group; g__Clostridia_vadinBB60_group; s__unidentified	0.976629
	27ad6633cf9e4fe7c8ca9b88903f41bf	0.029565	-0.0158623	0.00123805	d__Bacteria; p__Firmicutes; c__Clostridia; o__Lachnospirales; f__Lachnospiraceae; g__Roseburia; s__uncultured_bacterium	0.854535
	27c3d68ac58be2eebd6b9064bfb8e0c7	0.00177542	0.0174185	-0.00346746	d__Bacteria; p__Firmicutes; c__Clostridia; o__Lachnospirales; f__Lachnospiraceae; g__Lachnoclostridium	0.725853
	27f16573244788bb71179acb476ccede	0.0348245	-0.0148832	0.0041544	d__Bacteria; p__Firmicutes; c__Clostridia; o__Peptostreptococcales-Tissierellales; f__Anaerovoracaceae; g__Family_XIII_AD3011_group; s__uncultured_bacterium	0.766616
	2856b4a2f8c5cef6b9b4c4feeec67a7f	0.0484214	-0.0208835	0.00540311	d__Bacteria; p__Firmicutes; c__Clostridia; o__Lachnospirales; f__Lachnospiraceae; g__uncultured; s__uncultured_bacterium	0.894905
	29d18b3942d535d0ecdac4854e68c3fe	0.000367185	-0.000264683	-0.000765732	d__Bacteria; p__Firmicutes; c__Clostridia; o__Lachnospirales; f__Lachnospiraceae	0.999937
	2b287d1a3efae7a71d338382047be8ab	0.000909609	-0.11862	-0.107722	d__Bacteria; p__Bacteroidota; c__Bacteroidia; o__Bacteroidales; f__Muribaculaceae; g__Muribaculaceae; s__uncultured_bacterium	0.932324
	2b4b191b5e84341667aa90ef118454b9	0.00685608	-0.00335793	0.000892552	d__Bacteria; p__Firmicutes; c__Clostridia; o__Lachnospirales; f__Lachnospiraceae; g__Marvinbryantia; s__uncultured_bacterium	0.9748
	2be93cb6fdbb7cb2f7c4e7e5c48c91b1	0.0233942	-0.0452217	0.0393844	d__Bacteria; p__Firmicutes; c__Clostridia; o__Peptostreptococcales-Tissierellales; f__Anaerovoracaceae; g__Family_XIII_UCG-001; s__uncultured_bacterium	1
	2c82b8f81be4f4ad409d37feb77dcd44	0.00951405	-0.00372447	0.00155661	d__Bacteria; p__Firmicutes; c__Bacilli; o__Lactobacillales; f__Lactobacillaceae; g__Lactobacillus; s__Lactobacillus_iners	0.998133
	2e60a2b63ef994fe9a9f8de5efe538c2	0.00980927	0.00178617	-0.0148467	d__Bacteria; p__Firmicutes; c__Bacilli; o__Lactobacillales; f__Streptococcaceae; g__Streptococcus	1
	2eb740e16c42b166015d4db2d849c424	0.0142024	-0.0126948	-0.00382542	d__Bacteria; p__Firmicutes; c__Bacilli; o__Lactobacillales; f__Lactobacillaceae; g__Lactobacillus	0.999993
	2f5169985b44d6c6ff7ce2faca5e61dc	0.00113079	-0.000348032	-0.00422235	d__Bacteria; p__Actinobacteriota; c__Actinobacteria; o__Micrococcales; f__Micrococcaceae; g__Glutamicibacter	0.993852
	2f5ac7adc4f16fcbcb0a5c0f0ef6ca18	0.0444025	-0.0252531	0.00671179	d__Bacteria; p__Firmicutes; c__Clostridia; o__Clostridia_vadinBB60_group; f__Clostridia_vadinBB60_group; g__Clostridia_vadinBB60_group; s__unidentified	0.984734
	2f8fb9f33ead03470795e5ecb22f0e4c	0.000142299	0.00114201	-0.00220514	d__Bacteria; p__Firmicutes; c__Clostridia; o__Lachnospirales; f__Lachnospiraceae; g__uncultured; s__uncultured_bacterium	0.748169
	30ec390cea42736f7ed1941e24da8426	0.0600975	-0.0271592	0.0119856	d__Bacteria; p__Firmicutes; c__Clostridia; o__Christensenellales; f__Christensenellaceae; g__uncultured; s__uncultured_bacterium	0.996341
	314fb240e13c209f087078a499b6a599	0.014786	-0.0100886	-0.000336115	d__Bacteria; p__Firmicutes; c__Clostridia; o__Oscillospirales; f__Ruminococcaceae; g__Ruminococcus	0.999976
	321b7fbd428e4173758005194963cb1e	0.0278881	-0.019876	0.0143715	d__Bacteria; p__Firmicutes; c__Clostridia; o__Clostridia_UCG-014; f__Clostridia_UCG-014; g__Clostridia_UCG-014	1
	329affe4dbac32c0b1a192d75d11031f	0.00476781	-0.00184222	0.000283723	d__Bacteria; p__Firmicutes; c__Clostridia; o__Lachnospirales; f__Lachnospiraceae	0.999965
	338a8807a7f8af71fe69e74771ac9370	0.017233	-0.0120995	-0.00196496	d__Bacteria; p__Firmicutes; c__Clostridia; o__Oscillospirales; f__Oscillospiraceae; g__UCG-005; s__uncultured_rumen	0.830631
	3737f3b1ed727170997c49820346d777	0.00225043	-0.00108752	-0.000407461	d__Bacteria; p__Firmicutes; c__Clostridia; o__Lachnospirales; f__Lachnospiraceae	0.999961
	37c2ca174837113ac9f50a7521d8ce44	0.0154773	-0.0108845	-0.00189	d__Bacteria; p__Firmicutes; c__Clostridia; o__Oscillospirales; f__Ruminococcaceae; g__Incertae_Sedis	0.998941
	3b73ce0b384e7575be689748fa155199	0.00770102	-0.00427025	0.0020567	d__Bacteria; p__Firmicutes; c__Clostridia; o__Lachnospirales; f__Lachnospiraceae	0.999996
	3c6c87c5aad8bb372f325c973591b812	0.000858506	-0.000247542	-0.00378518	d__Bacteria; p__Actinobacteriota; c__Actinobacteria; o__Micrococcales; f__Microbacteriaceae; g__Pseudoclavibacter	0.801548
	3c97715eb85ba90450586ba3f3adf0fb	0.0135464	-0.00570439	0.00290443	d__Bacteria; p__Firmicutes; c__Clostridia; o__Lachnospirales; f__Lachnospiraceae; g__Roseburia; s__uncultured_bacterium	0.913715
	3ca4457124930f775393c8ee12b96df7	0.00232807	0.00693849	-0.006179	d__Bacteria; p__Firmicutes; c__Clostridia; o__Clostridia_vadinBB60_group; f__Clostridia_vadinBB60_group; g__Clostridia_vadinBB60_group; s__uncultured_bacterium	0.922859
	3d8098e1068fc9161d3e7cf9732a40d5	0.0114105	0.0219812	0.0252844	d__Bacteria; p__Firmicutes; c__Clostridia; o__Lachnospirales; f__Lachnospiraceae; g__uncultured; s__Clostridium_sp.	0.714617
	3e3551fdb1d0737d832da4e7f882e3ed	0.0482407	-0.119732	-0.0807531	d__Bacteria; p__Firmicutes; c__Bacilli; o__Lactobacillales; f__Lactobacillaceae; g__Lactobacillus	0.999995
	3ec2e66b1f4fb2f19ad539eeb8877418	0.0199538	-0.0576728	-0.0411943	d__Bacteria; p__Firmicutes; c__Bacilli; o__Erysipelotrichales; f__Erysipelotrichaceae; g__Turicibacter	0.999992
	3f31120e85434d3168b879b2155dca2a	0.00347598	0.0042995	-0.00420888	d__Bacteria; p__Firmicutes; c__Clostridia; o__Oscillospirales; f__[Eubacterium]_coprostanoligenes_group; g__[Eubacterium]_coprostanoligenes_group; s__gut_metagenome	0.705049
	401e2eee39fcf5966f61be05f7df50e6	0.00189698	-0.00744977	0.00477313	d__Bacteria; p__Firmicutes; c__Clostridia; o__Oscillospirales; f__Ruminococcaceae; g__uncultured; s__uncultured_bacterium	0.934453
	40601bb335e898d24650af8d1221c7cc	0.00115488	0.00490996	-0.00281517	d__Bacteria; p__Firmicutes; c__Bacilli; o__RF39; f__RF39; g__RF39; s__unidentified	0.993946
	4116289f43cd2525beef757dd612dbb1	0.0695793	-0.0055161	-0.00388393	d__Bacteria; p__Firmicutes; c__Clostridia; o__Clostridia_vadinBB60_group; f__Clostridia_vadinBB60_group; g__Clostridia_vadinBB60_group; s__uncultured_bacterium	0.780892
	41742e464c162c16e09f978843333e8d	0.0517836	0.0383622	-0.0656036	d__Bacteria; p__Firmicutes; c__Clostridia; o__Lachnospirales; f__Lachnospiraceae	0.999769
	41cbe6c259771cba99a76662d1fbf8b6	0.016049	-0.0226825	-0.00565733	d__Bacteria; p__Firmicutes; c__Clostridia; o__Lachnospirales; f__Lachnospiraceae; g__Lachnoclostridium	0.961749
	4280149e57f3f9b0d1b190799f6c3a48	0.0276697	-0.0172757	0.00495544	d__Bacteria; p__Firmicutes; c__Clostridia; o__Oscillospirales; f__Ruminococcaceae; g__uncultured; s__[Clostridium]_leptum	0.929037
	4323afb9dbd103f9c1442bc0c7de592d	0.0297487	-0.0320903	0.022127	d__Bacteria; p__Firmicutes; c__Clostridia; o__Lachnospirales; f__Lachnospiraceae	0.999873
	43418c2b35fe9a3f1961c3a87d645ea6	0.0349207	-0.0178452	0.00197802	d__Bacteria; p__Firmicutes; c__Clostridia; o__Clostridia_vadinBB60_group; f__Clostridia_vadinBB60_group; g__Clostridia_vadinBB60_group; s__unidentified	0.99103
	43da0517031cac80fc29c033d54ccbd4	0.0156954	-0.0294486	0.00800107	d__Bacteria; p__Firmicutes; c__Clostridia; o__Lachnospirales; f__Lachnospiraceae	0.999851
	43f26f68a504f250e3a0819b6e7bc9d8	0.00658483	-0.00226366	0.00128401	d__Bacteria; p__Firmicutes; c__Clostridia; o__Lachnospirales; f__Lachnospiraceae; g__Acetatifactor	0.999183
	44325cca76468695ee411c5e1b4e3fa8	0.0159585	-0.0067465	0.00302726	d__Bacteria; p__Cyanobacteria; c__Vampirivibrionia; o__Gastranaerophilales; f__Gastranaerophilales; g__Gastranaerophilales; s__uncultured_bacterium	0.727237
	449c7ce0de6d943882321da7c4d797cc	0.00504125	-0.00366264	-0.00144443	d__Bacteria; p__Firmicutes; c__Clostridia; o__Lachnospirales; f__Lachnospiraceae; g__GCA-900066575; s__uncultured_bacterium	0.998496
	4528f873cd7ae7b3fed35c0c22b3ce20	0.00957858	0.00848306	0.00734741	d__Bacteria; p__Firmicutes; c__Clostridia; o__Lachnospirales; f__Lachnospiraceae	0.999962
	45abfd208c33b91301bf868ddc2492c0	0.0170088	0.0166619	-0.00229782	d__Bacteria; p__Firmicutes; c__Clostridia; o__Lachnospirales; f__Lachnospiraceae; g__ASF356; s__uncultured_bacterium	0.909317
	47d4112df94f2e7be7b910a3e392dba8	0.0703713	-0.050114	0.000102495	d__Bacteria; p__Actinobacteriota; c__Coriobacteriia; o__Coriobacteriales; f__Eggerthellaceae; g__Enterorhabdus; s__uncultured_bacterium	0.999994
	4820daf62855c8abd0bdefb9913e3015	0.00146856	-0.023831	0.0177301	d__Bacteria; p__Firmicutes; c__Clostridia; o__Lachnospirales; f__Lachnospiraceae; g__GCA-900066575; s__uncultured_bacterium	0.99306
	4868ee4205231936793c29f13cd8fe82	0.00961865	0.0385976	0.038639	d__Bacteria; p__Firmicutes; c__Clostridia; o__Lachnospirales; f__Lachnospiraceae; g__uncultured; s__uncultured_bacterium	0.883004
	4a49a065ad35b333e1bcee378388e3bd	0.0361128	-0.0151551	0.00944167	d__Bacteria; p__Firmicutes; c__Clostridia; o__Eubacteriales; f__Anaerofustaceae; g__Anaerofustis	1
	4b591e4cd6d09697a756379251cb530c	0.051121	-0.0264816	0.00916822	d__Bacteria; p__Firmicutes; c__Clostridia; o__Oscillospirales; f__Oscillospiraceae; g__NK4A214_group	0.998437
	4b714d3ff1ef339969dfc233445a6f9b	0.0308709	0.0201816	-0.0294874	d__Bacteria; p__Firmicutes; c__Clostridia; o__Lachnospirales; f__Lachnospiraceae	0.999966
	4b8340adf7cc241f3b66ed191e5c0d6c	0.0289952	-0.0124641	0.00830389	d__Bacteria; p__Firmicutes; c__Clostridia; o__Oscillospirales; f__Oscillospiraceae; g__Colidextribacter	0.848586
	4be4c7b344fb58f97cd45e97a3587d15	0.0122752	0.0218127	0.0236615	d__Bacteria; p__Actinobacteriota; c__Coriobacteriia; o__Coriobacteriales; f__Atopobiaceae; g__Coriobacteriaceae_UCG-002; s__uncultured_bacterium	0.999992
	4c5da430231f170b2b8380d852528a1e	-0.000105043	0.0560831	0.0283425	d__Bacteria; p__Desulfobacterota; c__Desulfovibrionia; o__Desulfovibrionales; f__Desulfovibrionaceae; g__uncultured; s__uncultured_bacterium	0.999993
	4c6101efbcf8e58fda282318b2b764be	0.0154896	0.00120933	0.00802657	d__Bacteria; p__Firmicutes; c__Clostridia; o__Lachnospirales; f__Lachnospiraceae; g__Lachnoclostridium	0.955097
	4cae948831490ef7b755754d5490f659	0.0191975	-0.00926757	0.00277912	d__Bacteria; p__Firmicutes; c__Clostridia; o__Oscillospirales; f__Oscillospiraceae; g__uncultured; s__uncultured_bacterium	0.91361
	4cd3d2def93fff66e794b40624798f3f	0.00744113	-0.00268163	0.0624459	d__Bacteria; p__Firmicutes; c__Negativicutes; o__Veillonellales-Selenomonadales; f__Veillonellaceae; g__Dialister; s__Veillonellaceae_bacterium	0.965127
	4dd2a0af2c93678a2c272dbaabdc4f0b	0.0041046	-0.00301447	-0.00140443	d__Bacteria; p__Bacteroidota; c__Bacteroidia; o__Bacteroidales; f__Prevotellaceae; g__Prevotellaceae_NK3B31_group; s__uncultured_bacterium	0.999904
	4f9577a9ec95717acd97056ebb492cc6	0.0137791	0.0240343	0.0285029	d__Bacteria; p__Fusobacteriota; c__Fusobacteriia; o__Fusobacteriales; f__Fusobacteriaceae; g__Fusobacterium	1
	5193a09b278af4704714a9a480b56335	0.00198223	0.0102525	-0.00498739	d__Bacteria; p__Firmicutes; c__Clostridia; o__Clostridia_UCG-014; f__Clostridia_UCG-014; g__Clostridia_UCG-014; s__unidentified	0.994726
	51c178a7fb3c18f026422e20d7d93d29	0.0021357	0.00213886	-0.00477564	d__Bacteria; p__Firmicutes; c__Clostridia; o__Lachnospirales; f__Lachnospiraceae; g__Lachnoclostridium	0.946914
	52763d379c81ba184ce308eaf5ae4acf	0.000188806	-0.000167257	-0.000834381	d__Bacteria; p__Firmicutes; c__Clostridia; o__Lachnospirales; f__Lachnospiraceae	0.999998
	539f049bd3eae43fe41be294bfa6b8b5	0.0926761	-0.206103	-0.173738	d__Bacteria; p__Firmicutes; c__Bacilli; o__Erysipelotrichales; f__Erysipelotrichaceae; g__Turicibacter	0.999994
	54b8ca1a634942ca0ef6b3fb42614036	0.0026815	-0.0101471	0.000829004	d__Bacteria; p__Firmicutes; c__Clostridia; o__Clostridia_vadinBB60_group; f__Clostridia_vadinBB60_group; g__Clostridia_vadinBB60_group; s__unidentified	0.915088
	553742186c1869cd69aeb9fc1685869f	0.00119133	-0.0217448	-0.020104	d__Bacteria; p__Desulfobacterota; c__Desulfovibrionia; o__Desulfovibrionales; f__Desulfovibrionaceae; g__Desulfovibrio; s__uncultured_bacterium	0.720286
	56806093f1e8cd1ddcacbfd93a7678d4	0.0230839	0.0235999	-0.0153995	d__Bacteria; p__Firmicutes; c__Clostridia; o__Oscillospirales; f__Oscillospiraceae; g__Colidextribacter	0.894267
	577e286672fb94fc8cbabc67cc18bf2f	0.0146935	0.0193512	-0.0200649	d__Bacteria; p__Firmicutes; c__Clostridia; o__Lachnospirales; f__Lachnospiraceae; g__GCA-900066575; s__uncultured_bacterium	0.994605
	57ae7be3a318036a680dca520cde262f	0.0150778	-0.00712466	0.00351898	d__Bacteria; p__Firmicutes; c__Clostridia; o__Oscillospirales; f__Oscillospiraceae; g__Colidextribacter	0.91947
	59648169551be2dde1a60c28cb9e49b4	0.0154773	-0.0108845	-0.00189	d__Bacteria; p__Firmicutes; c__Clostridia; o__Oscillospirales; f__Oscillospiraceae	0.999984
	5a2f127b35756159c6067ad886b357be	0.0458337	-0.0238827	0.00692986	d__Bacteria; p__Firmicutes; c__Clostridia; o__Lachnospirales; f__Lachnospiraceae; g__uncultured; s__uncultured_bacterium	0.886071
	5b7dfe4f1ae405d8196376f8f7635ea4	0.061721	0.130964	-0.0688465	d__Bacteria; p__Bacteroidota; c__Bacteroidia; o__Bacteroidales; f__Muribaculaceae; g__Muribaculaceae; s__uncultured_bacterium	0.921472
	5b9a6dbfc952e746732fc2d8d850487d	0.034759	-0.0325997	0.028238	d__Bacteria; p__Proteobacteria; c__Gammaproteobacteria; o__Pasteurellales; f__Pasteurellaceae; g__Haemophilus	0.848482
	5be9166c67205b79942c8fb0a1d8ce70	0.0144151	-0.00566811	0.002871	d__Bacteria; p__Firmicutes; c__Negativicutes; o__Veillonellales-Selenomonadales; f__Veillonellaceae; g__Veillonella	1
	5c7f7d2cc628637425c8c52b6696a953	0.0327148	-0.0141549	0.00725203	d__Bacteria; p__Firmicutes; c__Clostridia; o__Clostridia_vadinBB60_group; f__Clostridia_vadinBB60_group; g__Clostridia_vadinBB60_group; s__uncultured_bacterium	0.992459
	5cae8d12b563893dad757a068fef6acb	0.0309675	-0.0179068	0.00278012	d__Bacteria; p__Firmicutes; c__Clostridia; o__Lachnospirales; f__Lachnospiraceae; g__A2; s__uncultured_bacterium	0.999952
	5e1aab211195dace29ab9f4371a765b3	0.0385387	-0.0216922	0.00487195	d__Bacteria; p__Firmicutes; c__Clostridia; o__Lachnospirales; f__Lachnospiraceae; g__uncultured; s__uncultured_bacterium	0.884099
	5e74963289b7cd494d2a7a8e2741b310	0.0170173	0.00108175	-0.0123951	d__Bacteria; p__Firmicutes; c__Clostridia; o__Oscillospirales; f__Oscillospiraceae; g__uncultured; s__unidentified	0.903701
	5f3216e3a6b303b1ea911e594096866b	0.0633411	0.0563253	-0.0820108	d__Bacteria; p__Firmicutes; c__Clostridia; o__Lachnospirales; f__Lachnospiraceae	0.999986
	5fe350f591d1f82ee5f2a0c8a8b9bca8	0.0172971	-0.0365371	0.00555086	d__Bacteria; p__Actinobacteriota; c__Actinobacteria; o__Bifidobacteriales; f__Bifidobacteriaceae; g__Bifidobacterium	1
	6022f4ec80a812899780c39b4ad81725	0.0380962	-0.0107429	0.0111858	d__Bacteria; p__Actinobacteriota; c__Coriobacteriia; o__Coriobacteriales; f__Eggerthellaceae; g__Parvibacter	0.966366
	60d38a56c64b47899fa21068df22d7b2	0.0376008	0.00167115	-0.00478538	d__Bacteria; p__Firmicutes; c__Clostridia; o__Oscillospirales; f__Oscillospiraceae; g__Oscillibacter	0.999998
	6366b8f0f6fbc80b4ab2fb1af85a2eff	0.00060378	-0.00015353	-0.0033762	d__Bacteria; p__Bacteroidota; c__Bacteroidia; o__Bacteroidales; f__Bacteroidaceae; g__Bacteroides	0.870775
	65eb5f66ec11cb6fcb1bb3d469c9152b	0.0334608	-0.0260977	0.0236345	d__Bacteria; p__Firmicutes; c__Bacilli; o__Staphylococcales; f__Staphylococcaceae; g__Jeotgalicoccus	0.998711
	662cdd186b4dcb62a6fbe1d13b099887	0.0344103	0.0393212	-0.0325652	d__Bacteria; p__Firmicutes; c__Clostridia; o__Oscillospirales; f__Oscillospiraceae; g__uncultured; s__uncultured_bacterium	0.88819
	663c79441bd593f5821030ce16df1dbd	0.0102811	-0.0277441	-0.0197586	d__Bacteria; p__Firmicutes; c__Bacilli; o__Lactobacillales; f__Enterococcaceae; g__Enterococcus	0.986726
	6672e1b6c1cd1670b7497502bd45dac1	0.0865237	0.0281123	-0.113606	d__Bacteria; p__Firmicutes; c__Clostridia; o__Lachnospirales; f__Lachnospiraceae; g__Lachnospiraceae_UCG-001; s__uncultured_bacterium	0.983009
	667681a2db12cc5137b557fe41eb357a	0.0659524	-0.0308017	0.00726235	d__Bacteria; p__Firmicutes; c__Clostridia; o__Clostridia_vadinBB60_group; f__Clostridia_vadinBB60_group; g__Clostridia_vadinBB60_group; s__uncultured_bacterium	0.979863
	6695ee3d28ee727511ad4f532b821aea	0.0214604	-0.0103112	0.00566346	d__Bacteria; p__Firmicutes; c__Clostridia; o__Lachnospirales; f__Lachnospiraceae; g__uncultured; s__unidentified	0.816919
	66f2a78c819a055ce8cb690341f68de8	0.00440834	-0.00322466	-0.0014174	d__Bacteria; p__Firmicutes; c__Clostridia; o__Lachnospirales; f__Lachnospiraceae	0.99999
	674d2d35d14f9dfab2d54559d258f523	0.00993258	0.0262296	0.0307447	d__Bacteria; p__Firmicutes; c__Clostridia; o__Lachnospirales; f__Lachnospiraceae; g__uncultured	0.763692
	678f46c6792382e3f42d82acd705b678	0.0047204	-0.00344061	-0.00143073	d__Bacteria; p__Firmicutes; c__Clostridia; o__Oscillospirales; f__Oscillospiraceae	0.999999
	68e16f72fac4d3a66ec9d50cd66e4944	0.00657673	-0.00117302	0.00123013	d__Bacteria; p__Bacteroidota; c__Bacteroidia; o__Bacteroidales; f__Muribaculaceae; g__Muribaculaceae; s__uncultured_bacterium	0.842712
	6a0f79733f56aa0089569a95136bf180	0.0586332	0.115435	-0.0596468	d__Bacteria; p__Firmicutes; c__Clostridia; o__Oscillospirales; f__Oscillospiraceae; g__Oscillibacter	0.993035
	6b23505004f267196babac8c8ea53b88	0.0354638	-0.0206729	0.0050085	d__Bacteria; p__Firmicutes; c__Clostridia; o__Clostridia_UCG-014; f__Clostridia_UCG-014; g__Clostridia_UCG-014	1
	6e44ead3f2ba90c2d92aa0865aa62d2c	0.018159	-0.0589052	0.0577717	d__Bacteria; p__Firmicutes; c__Clostridia; o__Oscillospirales; f__Oscillospiraceae; g__Intestinimonas	0.946042
	6eeef1968e956efec20024741233a10c	0.0071673	-0.0083403	0.00758672	d__Bacteria; p__Firmicutes; c__Clostridia; o__Clostridia_UCG-014; f__Clostridia_UCG-014; g__Clostridia_UCG-014	1
	6f408d1e7d525d41d317b1a0a60377fd	0.00983439	-0.00738004	0.00454413	d__Bacteria; p__Firmicutes; c__Clostridia; o__Clostridia_UCG-014; f__Clostridia_UCG-014; g__Clostridia_UCG-014	1
	6fe270ed1095267a81b3f24222d8e7ed	0.0311377	-0.0123683	0.00698789	d__Bacteria; p__Firmicutes; c__Clostridia; o__Oscillospirales; f__Oscillospiraceae; g__Oscillospira	0.780813
	7044780b55e75992e1baa09eb8412297	0.0449667	-0.0206134	-0.00459213	d__Bacteria; p__Firmicutes; c__Clostridia; o__Oscillospirales; f__Oscillospiraceae; g__Intestinimonas; s__uncultured_bacterium	0.826532
	709dbb529c0d8eab107f03624501db96	0.0218782	-0.00726088	0.00541776	d__Bacteria; p__Firmicutes; c__Bacilli; o__Erysipelotrichales; f__Erysipelotrichaceae; g__uncultured; s__uncultured_bacterium	0.992699
	7116d65582418058d5a84741f433da02	0.0199712	-0.0218516	0.00298978	d__Bacteria; p__Firmicutes; c__Bacilli; o__RF39; f__RF39; g__RF39; s__unidentified	0.96764
	7128a4db2d9f860a600485d996f7e091	0.0216206	-0.0107092	0.0125879	d__Bacteria; p__Firmicutes; c__Clostridia; o__Lachnospirales; f__Lachnospiraceae; g__Acetatifactor; s__Acetatifactor_muris	0.731135
	714bff2266c6dd3f1520894f56fb3c12	0.0355408	-0.0169261	0.00545686	d__Bacteria; p__Firmicutes; c__Clostridia; o__Clostridia_vadinBB60_group; f__Clostridia_vadinBB60_group; g__Clostridia_vadinBB60_group; s__uncultured_Clostridiales	0.890929
	725bd8a36bee91b0ab5b6ad37f7d1a20	0.00837065	-0.0061916	-0.00190694	d__Bacteria; p__Firmicutes; c__Clostridia; o__Lachnospirales; f__Lachnospiraceae; g__Roseburia	0.972877
	728e2262b9c9e1bb7b3a6114fc9a1e2d	0.0146915	-0.0103408	-0.00185645	d__Bacteria; p__Firmicutes; c__Bacilli; o__Erysipelotrichales; f__Erysipelatoclostridiaceae; g__Erysipelatoclostridium; s__unidentified	0.97758
	7306fb0ee46de8b9d258a86c7143a670	0.0466329	0.00816741	-0.0215869	d__Bacteria; p__Firmicutes; c__Clostridia; o__Lachnospirales; f__Lachnospiraceae; g__Lachnospiraceae_NK4A136_group	0.778782
	73aac950fed574bb9396979fc6ffab3f	0.0366889	0.00620209	0.0255775	d__Bacteria; p__Firmicutes; c__Bacilli; o__Mycoplasmatales; f__Mycoplasmataceae; g__Ureaplasma; s__uncultured_bacterium	0.999989
	73e581aa79e8a1d0f5dc5c2e03dcea57	0.0122325	-0.0458453	0.0338758	d__Bacteria; p__Firmicutes; c__Clostridia; o__Lachnospirales; f__Lachnospiraceae; g__uncultured; s__uncultured_bacterium	0.851473
	743653ee83c99740a77683635c3037fe	0.0258715	-0.00618379	-0.0101665	d__Bacteria; p__Firmicutes; c__Clostridia; o__Lachnospirales; f__Lachnospiraceae; g__Roseburia; s__uncultured_bacterium	0.823124
	747f2349a5e05816a56c75007ae79e3e	0.0342101	-0.0158486	0.0912092	d__Bacteria; p__Firmicutes; c__Clostridia; o__Peptostreptococcales-Tissierellales; f__Anaerovoracaceae; g__[Eubacterium]_brachy_group; s__uncultured_bacterium	0.980707
	74cba0ac08f0531dc1bb635ea82e69a6	0.0231322	-0.0298203	0.0215294	d__Bacteria; p__Firmicutes; c__Clostridia; o__Peptostreptococcales-Tissierellales; f__Peptostreptococcaceae; g__Peptostreptococcus; s__uncultured_bacterium	0.805995
	75d5db026337d09d8dca444dcbbf4ece	0.000683257	0.00279217	-0.00342304	d__Bacteria; p__Firmicutes; c__Clostridia; o__Lachnospirales; f__Lachnospiraceae	0.999995
	770d503e62a247c4eb67631e04f72500	0.0132468	-0.0507392	0.0378539	d__Bacteria; p__Firmicutes; c__Clostridia; o__Clostridia_vadinBB60_group; f__Clostridia_vadinBB60_group; g__Clostridia_vadinBB60_group; s__uncultured_bacterium	0.98628
	789616182e504356699ff06d3e72c6e3	0.0297092	0.0716514	-0.0386958	d__Bacteria; p__Firmicutes; c__Clostridia; o__Clostridia_UCG-014; f__Clostridia_UCG-014; g__Clostridia_UCG-014; s__unidentified	0.988019
	7a788fd4ad85a44927663c33ca823af9	0.00255594	-0.000874012	-0.00651057	d__Bacteria; p__Firmicutes; c__Clostridia; o__Oscillospirales; f__Ruminococcaceae; g__Ruminococcus; s__Ruminococcus_bicirculans	0.777727
	7ab5f910e39200137d2075cfd638d013	0.0435877	-0.041463	0.0344774	d__Bacteria; p__Actinobacteriota; c__Coriobacteriia; o__Coriobacteriales; f__Eggerthellaceae; g__Enterorhabdus; s__uncultured_bacterium	0.999912
	7b2306aff42febc6bf224a01d7ddc5cb	0.00887348	-0.00631461	-0.00160805	d__Bacteria; p__Firmicutes; c__Clostridia; o__Oscillospirales; f__Oscillospiraceae; g__Oscillibacter; s__uncultured_bacterium	0.925962
	7c324c9774c3c0884d1e7487b1427a49	0.0172639	-0.0251142	0.0144215	d__Bacteria; p__Firmicutes; c__Clostridia; o__Oscillospirales; f__Oscillospiraceae; g__uncultured; s__uncultured_bacterium	0.811735
	7d06ed54208de8b053eb3316e6ff1831	0.00718306	-0.00514481	-0.00153587	d__Bacteria; p__Firmicutes; c__Clostridia; o__Clostridia_UCG-014; f__Clostridia_UCG-014; g__Clostridia_UCG-014; s__unidentified	0.984006
	7db2b803a5fc6e44b3175e868ece4d70	0.0106111	-0.0315102	0.0329675	d__Bacteria; p__Firmicutes; c__Clostridia; o__Peptococcales; f__Peptococcaceae; g__uncultured; s__uncultured_bacterium	0.976462
	7dd78086dec3e46ddf65af1be7cbda9b	0.0394211	-0.0134013	0.0108619	d__Bacteria; p__Firmicutes; c__Clostridia; o__Lachnospirales; f__Lachnospiraceae; g__uncultured; s__uncultured_bacterium	0.710268
	7eef91cec29d10905c7343b9a3b2e98e	0.00343363	0.00838296	-0.00745214	d__Bacteria; p__Bacteroidota; c__Bacteroidia; o__Bacteroidales; f__Muribaculaceae; g__Muribaculaceae; s__uncultured_bacterium	0.852646
	7f26be96f4d5295ca038bb284ee22a23	0.00759453	-0.00866803	0.0071242	d__Bacteria; p__Firmicutes; c__Clostridia; o__Lachnospirales; f__Lachnospiraceae; g__Dorea	0.747443
	80602033de6305407d958a99682c1453	0.0542473	0.0675759	-0.0700451	d__Bacteria; p__Firmicutes; c__Bacilli; o__Acholeplasmatales; f__Acholeplasmataceae; g__Anaeroplasma; s__uncultured_bacterium	0.999998
	807aefdb6f784476194146b342d3a299	0.11595	0.192408	-0.150964	d__Bacteria; p__Bacteroidota; c__Bacteroidia; o__Bacteroidales; f__Rikenellaceae; g__Alistipes; s__uncultured_bacterium	0.996631
	80ad4d949367ab3dfe7d4280e89be518	0.000858506	-0.000247542	-0.00378518	d__Bacteria; p__Bacteroidota; c__Bacteroidia; o__Bacteroidales; f__Muribaculaceae; g__Muribaculaceae; s__uncultured_bacterium	0.976534
	815e3202678b49e7f0b351a5be11dd85	0.00671679	0.0107355	-0.0108886	d__Bacteria; p__Firmicutes; c__Clostridia; o__Oscillospirales; f__Ruminococcaceae; g__Incertae_Sedis	0.999155
	822a8d6026709d2a5aa1ac5ed9e78e06	0.00991628	-0.00562271	0.00273611	d__Bacteria; p__Firmicutes; c__Clostridia; o__Lachnospirales; f__Lachnospiraceae	0.999993
	824b224d9565eb2bd345c8fa598dfec6	0.0937989	-0.00673663	-0.0726539	d__Bacteria; p__Firmicutes; c__Clostridia; o__Lachnospirales; f__Lachnospiraceae; g__Lachnospiraceae_UCG-001; s__uncultured_bacterium	0.927009
	837db9efa7c388ac65d7c49853d8335d	0.0256882	0.0191486	-0.00463368	d__Bacteria; p__Firmicutes; c__Clostridia; o__Oscillospirales; f__Oscillospiraceae; g__uncultured; s__Clostridium_sp.	0.896935
	85df5a40b065a859bd0a39fd66d341ab	0.0481042	0.014958	0.0430661	d__Bacteria; p__Firmicutes; c__Clostridia; o__Oscillospirales; f__Ruminococcaceae; g__Incertae_Sedis; s__uncultured_Clostridiales	0.99991
	8622987ddfa6f1a7d9909f49018cb1f1	0.00148147	-0.000477458	-0.00478541	d__Bacteria; p__Firmicutes; c__Clostridia; o__Lachnospirales; f__Lachnospiraceae; g__Blautia	0.978507
	86e2c0621f63f15e551833709c6f3238	0.027584	-0.000274749	0.0273166	d__Bacteria; p__Firmicutes; c__Clostridia; o__Lachnospirales; f__Lachnospiraceae; g__uncultured; s__uncultured_bacterium	0.993088
	8705f31bdca195e028e12a75eb594576	0.0081404	-0.035713	0.0141314	d__Bacteria; p__Firmicutes; c__Clostridia; o__Oscillospirales; f__Oscillospiraceae; g__UCG-005	0.997496
	871dad746a2989fd3014eb06cbd2d24e	0.00268279	0.00247808	-0.00545328	d__Bacteria; p__Bacteroidota; c__Bacteroidia; o__Bacteroidales; f__Bacteroidaceae; g__Bacteroides; s__Bacteroides_ovatus	0.855549
	8734f4c5a919a5f8ce03ce4e0bb325b1	0.00897973	-0.004302	0.00136129	d__Bacteria; p__Firmicutes; c__Clostridia; o__Oscillospirales; f__Ruminococcaceae; g__Incertae_Sedis; s__uncultured_bacterium	0.990111
	87567232ee82aec2ef9b3a4829303e45	0.00998809	-0.0288174	0.0222491	d__Bacteria; p__Firmicutes; c__Clostridia; o__Oscillospirales; f__Oscillospiraceae; g__uncultured; s__uncultured_bacterium	0.952411
	8889b6a2595cc0144b27bc0a85acd37a	0.0430601	-0.0197399	0.00812126	d__Bacteria; p__Firmicutes; c__Clostridia; o__Peptococcales; f__Peptococcaceae; g__Peptococcus; s__uncultured_bacterium	0.994801
	897ddb13b3360125c15ff11facb676d9	0.00740899	0.00694054	0.00274487	d__Bacteria; p__Firmicutes; c__Clostridia; o__Lachnospirales; f__Lachnospiraceae; g__Lachnospiraceae_NK4A136_group; s__Clostridiales_bacterium	0.998888
	89c4c897c7ad91e2cbaf08bd2fc76a3b	0.00887348	-0.00631461	-0.00160805	d__Bacteria; p__Firmicutes; c__Bacilli; o__RF39; f__RF39; g__RF39	0.999997
	8ba742f68eac37fe13c4b1904dbecfc1	0.0172966	-0.0302185	0.0452356	d__Bacteria; p__Firmicutes; c__Clostridia; o__Lachnospirales; f__Lachnospiraceae; g__Lachnoclostridium	0.718559
	8cbeee4c9a8ba9034e69df01872cc82a	0.0271871	-0.00912232	0.00569886	d__Bacteria; p__Bacteroidota; c__Bacteroidia; o__Bacteroidales; f__Tannerellaceae	1
	8d29a4b0e2aa4632d98d3b302ea9ef31	0.00218287	5.95375e-06	-0.00560285	d__Bacteria; p__Actinobacteriota; c__Actinobacteria; o__Bifidobacteriales; f__Bifidobacteriaceae; g__Bifidobacterium	1
	8db4287cbbf0ef950f0e0635d2c7c6d7	0.00182118	0.0189303	0.0160466	d__Bacteria; p__Firmicutes; c__Clostridia; o__Lachnospirales; f__Lachnospiraceae	0.997613
	8de832547dfe5ecc97a44124e56ded14	0.00863902	0.0300013	-0.0183484	d__Bacteria; p__Firmicutes; c__Clostridia; o__Clostridia_UCG-014; f__Clostridia_UCG-014; g__Clostridia_UCG-014; s__uncultured_Acetivibrio	0.952394
	8e06057371209aa51d66bf493840a414	0.0144618	0.000270532	0.0177458	d__Bacteria; p__Firmicutes; c__Clostridia; o__Lachnospirales; f__Lachnospiraceae	0.999995
	8e42122edcb6b6b04c69ea704481fb62	0.0229706	-0.0102628	0.000660949	d__Bacteria; p__Bacteroidota; c__Bacteroidia; o__Bacteroidales; f__Muribaculaceae; g__Muribaculaceae; s__uncultured_bacterium	0.949218
	8e49e0b1f2a5ee6c035903ecfe082db8	0.00153389	-0.0170744	0.0121986	d__Bacteria; p__Firmicutes; c__Clostridia; o__Oscillospirales; f__Ruminococcaceae; g__Incertae_Sedis; s__uncultured_bacterium	0.752427
	8e9a3fd92024c67eca6787f6b6266593	0.0121534	-0.00187321	0.00220142	d__Bacteria; p__Firmicutes; c__Clostridia; o__Lachnospirales; f__Lachnospiraceae	0.999975
	8ecf612156fdc986a91e589981e5acf0	0.0139564	-0.0098321	-0.00182507	d__Bacteria; p__Firmicutes; c__Clostridia; o__Lachnospirales; f__Lachnospiraceae; g__Lachnospiraceae_NK4A136_group; s__uncultured_bacterium	0.809918
	8ed5d1539276db9fe652f0543e96725f	0.000958141	0.00248121	-0.000503534	d__Bacteria; p__Firmicutes; c__Clostridia; o__Lachnospirales; f__Lachnospiraceae; g__Roseburia; s__uncultured_bacterium	0.978711
	8f14cc14d4b2e760751e72b9504662a1	0.0128201	-0.0355473	0.0261183	d__Bacteria; p__Firmicutes; c__Clostridia; o__Lachnospirales; f__Lachnospiraceae	0.999627
	8f856ad2851566fa8b25d8eb826a0926	0.00733842	-0.0025318	0.0015388	d__Bacteria; p__Firmicutes; c__Clostridia; o__Oscillospirales; f__Oscillospiraceae	0.996443
	8fdff9055dfa258707388335227e6c53	0.0673334	-0.0501574	0.0239912	d__Bacteria; p__Firmicutes; c__Clostridia; o__Clostridia_vadinBB60_group; f__Clostridia_vadinBB60_group; g__Clostridia_vadinBB60_group; s__uncultured_Clostridiales	0.929398
	90c6228ee0d0243c48810476bfa34316	0.0154773	-0.0108845	-0.00189	d__Bacteria; p__Firmicutes; c__Clostridia; o__Oscillospirales; f__Oscillospiraceae; g__uncultured; s__Clostridium_sp.	0.87472
	914e15be1af684ca056a0964caeb6458	0.0353093	-0.0358701	0.018136	d__Bacteria; p__Firmicutes; c__Clostridia; o__Lachnospirales; f__Lachnospiraceae; g__GCA-900066575; s__uncultured_bacterium	0.979195
	91cc01ea8d86e44e824e1911336e67f7	0.04529	-0.0249278	0.00497316	d__Bacteria; p__Firmicutes; c__Bacilli; o__Erysipelotrichales; f__Erysipelatoclostridiaceae; g__Erysipelatoclostridium	0.97667
	92c099f3482d20fcdf569983eed63e62	0.00468352	0.03728	-0.0507944	d__Bacteria; p__Firmicutes; c__Clostridia; o__Lachnospirales; f__Lachnospiraceae; g__Lachnospiraceae_NK4A136_group	0.990504
	93003d66be8076ffb8592b3d746c5e36	0.00670258	0.0230823	0.0236109	d__Bacteria; p__Firmicutes; c__Clostridia; o__Oscillospirales; f__Ruminococcaceae; g__Incertae_Sedis; s__uncultured_bacterium	0.980982
	947c41b884a84f94db71834935b84761	0.0627804	0.0367242	-0.032112	d__Bacteria; p__Firmicutes; c__Clostridia; o__Oscillospirales; f__Oscillospiraceae; g__uncultured; s__uncultured_bacterium	0.882548
	957c2821309a93b12687ef7b4fa4d5ec	0.0209177	-0.0110114	0.00186473	d__Bacteria; p__Firmicutes; c__Clostridia; o__Clostridia_UCG-014; f__Clostridia_UCG-014; g__Clostridia_UCG-014	1
	95c119faf185a38ece47a404609fcef7	0.0245431	-0.0129235	0.00699702	d__Bacteria; p__Firmicutes; c__Clostridia; o__Lachnospirales; f__Lachnospiraceae; g__Roseburia	0.821767
	960c6dd5c747ed36670525f7b54167e9	0.0117634	-0.00410626	0.00303486	d__Bacteria; p__Firmicutes; c__Clostridia; o__Oscillospirales; f__Ruminococcaceae; g__uncultured; s__uncultured_bacterium	0.858588
	975ba31449a71d4288ba59c309a2615f	0.0304343	-0.0180362	0.00111316	d__Bacteria; p__Firmicutes; c__Clostridia; o__Lachnospirales; f__Lachnospiraceae; g__GCA-900066575; s__uncultured_bacterium	0.991507
	97e844bfd5694b938a0c410a3ab0e496	0.00365968	0.00308382	-0.0066633	d__Bacteria; p__Firmicutes; c__Clostridia; o__Lachnospirales; f__Lachnospiraceae; g__Lachnoclostridium	0.903539
	98234758c3ff7a6a9ea61162afa84ba4	0.013266	-0.00935427	-0.00179559	d__Bacteria; p__Bacteroidota; c__Bacteroidia; o__Bacteroidales; f__Bacteroidaceae; g__Bacteroides; s__Bacteroides_sartorii	0.96958
	98e0e7b3311f73ee251ad9d32989043e	0.00560144	-0.00234618	0.00121458	d__Bacteria; p__Bacteroidota; c__Bacteroidia; o__Bacteroidales; f__Bacteroidaceae; g__Bacteroides	0.999949
	997702dbde96c24a71abc112ef9d9435	0.0534169	-0.0303415	0.00432483	d__Bacteria; p__Firmicutes; c__Clostridia; o__Lachnospirales; f__Lachnospiraceae	0.999957
	99d2a87b605975cc09a3a76246060920	0.0372015	-0.0112102	-0.000547974	d__Bacteria; p__Firmicutes; c__Clostridia; o__Lachnospirales; f__Lachnospiraceae; g__Lachnospiraceae_NK4A136_group	0.701001
	9a5c9d8fe5b0b494e110ed36f4f18663	0.024185	-0.0332037	0.0251884	d__Bacteria; p__Firmicutes; c__Clostridia; o__Lachnospirales; f__Lachnospiraceae; g__uncultured	0.732361
	9a711c13e1de2700273f8804ff5d53b9	0.00917478	0.0325349	0.0368941	d__Bacteria; p__Firmicutes; c__Clostridia; o__Lachnospirales; f__Lachnospiraceae; g__uncultured	0.804507
	9a93d38e236a76a6f5db084df51ef764	0.00530139	-0.00379034	-0.0014387	d__Bacteria; p__Firmicutes; c__Clostridia; o__Lachnospirales; f__Lachnospiraceae; g__Roseburia; s__Eubacterium_plexicaudatum	0.761002
	9aa3fd974b7442f74bab23ac3a5178a9	0.0213517	-0.0648716	0.0361721	d__Bacteria; p__Firmicutes; c__Clostridia; o__Lachnospirales; f__Lachnospiraceae	0.999908
	9aa7ffe46e2c83d9302c0cc11aaac625	0.0352697	-0.0172925	0.00493487	d__Bacteria; p__Firmicutes; c__Clostridia; o__Clostridia_vadinBB60_group; f__Clostridia_vadinBB60_group; g__Clostridia_vadinBB60_group; s__unidentified	0.999542
	9b215b0791244c7dd1043a77178471c3	0.0118561	0.0519306	0.0519266	d__Bacteria; p__Firmicutes; c__Clostridia; o__Lachnospirales; f__Lachnospiraceae	0.999806
	9b8742b29f12744758311ce50fbdf47f	0.0344602	-0.0523732	0.0280829	d__Bacteria; p__Firmicutes; c__Clostridia; o__Lachnospirales; f__Lachnospiraceae; g__Tuzzerella; s__uncultured_bacterium	0.718817
	9b9b4a9a674d7457dd8cd384200dacaf	0.00702351	0.0093107	-0.0111795	d__Bacteria; p__Firmicutes; c__Clostridia; o__Clostridia_vadinBB60_group; f__Clostridia_vadinBB60_group; g__Clostridia_vadinBB60_group; s__unidentified	0.999774
	9cff01d4f1801dd3fff999f42053a819	0.0300535	-0.0159221	0.00302237	d__Bacteria; p__Firmicutes; c__Clostridia; o__Lachnospirales; f__Lachnospiraceae; g__uncultured	0.857726
	9d8da14f20bf69d4450e9f0851873636	0.0208825	-0.0242404	0.0116187	d__Bacteria; p__Firmicutes; c__Clostridia; o__Lachnospirales; f__Lachnospiraceae	0.999974
	9fea270b41b3f9ea708435dffd98ba28	0.0108593	-0.0076888	-0.00169283	d__Bacteria; p__Firmicutes; c__Clostridia; o__Oscillospirales; f__Ruminococcaceae	0.889649
	a182e913a3efab4f287b0f4571d42ba8	0.00339468	0.0029195	-0.00633506	d__Bacteria; p__Firmicutes; c__Clostridia; o__Oscillospirales; f__Ruminococcaceae; g__Subdoligranulum	0.999286
	a184aae7050a60b457f33935c2707fa3	0.00557779	-0.0182034	0.0115073	d__Bacteria; p__Firmicutes; c__Clostridia; o__Oscillospirales; f__Ruminococcaceae; g__uncultured; s__uncultured_bacterium	0.807846
	a20f9b25af4452ed6e5aa4f2373ea833	0.0367965	-0.0199796	0.00294256	d__Bacteria; p__Firmicutes; c__Clostridia; o__Lachnospirales; f__Lachnospiraceae	0.999989
	a2dd296c1d04c02ba87bc103cbbfc2ff	0.00495844	0.03401	0.0358506	d__Bacteria; p__Firmicutes; c__Clostridia; o__Lachnospirales; f__Lachnospiraceae	0.99996
	a3200c9b00cd8c83942161f64ec94e2a	-9.74411e-05	-0.0477591	0.0257808	d__Bacteria; p__Firmicutes; c__Clostridia; o__Peptostreptococcales-Tissierellales; f__Anaerovoracaceae; g__Family_XIII_AD3011_group	0.818524
	a32f4264bea37ce40067b29bee2f28f5	0.0124664	-0.0225143	-0.0170596	d__Bacteria; p__Firmicutes; c__Bacilli; o__Erysipelotrichales; f__Erysipelotrichaceae; g__Turicibacter	0.999941
	a3b3d240c45b782e60e07e9f7d29ff5c	0.00233981	-0.000794247	-0.00616356	d__Bacteria; p__Firmicutes; c__Clostridia; o__Peptostreptococcales-Tissierellales; f__Peptostreptococcaceae; g__Peptostreptococcus; s__uncultured_bacterium	0.725511
	a3b8743bc0ee9d29cd13101106826cf8	0.018224	-0.0127853	-0.00200727	d__Bacteria; p__Desulfobacterota; c__Desulfovibrionia; o__Desulfovibrionales; f__Desulfovibrionaceae; g__uncultured; s__uncultured_bacterium	0.999881
	a4ac217c75ab212de93e13c021eaeec2	0.00388483	-0.00145682	0.0003246	d__Bacteria; p__Firmicutes; c__Clostridia; o__Lachnospirales; f__Lachnospiraceae; g__Lachnoclostridium	0.987908
	a5f16692679327695f578a1acddc057b	0.0281207	-0.0122181	0.00580212	d__Bacteria; p__Firmicutes; c__Clostridia; o__Lachnospirales; f__Lachnospiraceae	0.999943
	a738c9a055f296196004e0aca36c6d8b	0.0107676	-0.0238397	0.00786623	d__Bacteria; p__Firmicutes; c__Clostridia; o__Oscillospirales; f__Ruminococcaceae; g__Anaerotruncus; s__uncultured_bacterium	0.974924
	a8232b9e5fc8ad81ceda57fce3f52622	0.121421	0.0719722	-0.159244	d__Bacteria; p__Firmicutes; c__Bacilli; o__Lactobacillales; f__Lactobacillaceae; g__Lactobacillus	1
	a82b21ad406b3c786a748deafb94ad1d	0.01811	-0.0185794	-0.00559251	d__Bacteria; p__Firmicutes; c__Clostridia; o__Lachnospirales; f__Lachnospiraceae; g__Lachnospiraceae_UCG-006; s__uncultured_bacterium	0.990293
	a8c0d68c18a309e678873ae17af1b834	0.0159376	-0.00838187	0.00138651	d__Bacteria; p__Firmicutes; c__Clostridia; o__Oscillospirales; f__Oscillospiraceae; g__Colidextribacter; s__unidentified	0.749515
	a8d8fdc873126c1ad734d17c837ab412	0.0032575	-0.00227413	0.000285191	d__Bacteria; p__Firmicutes; c__Clostridia; o__Clostridia_UCG-014; f__Clostridia_UCG-014; g__Clostridia_UCG-014; s__uncultured_bacterium	0.985502
	a8e363613c35286b8cc6303aa1b0dddf	0.0337634	-0.0220367	4.66623e-05	d__Bacteria; p__Firmicutes; c__Clostridia; o__Lachnospirales; f__Lachnospiraceae; g__uncultured	0.886441
	a8e3edbdb73a64814dbe4ed1a0d54bb9	0.0222075	-0.00928286	0.00490665	d__Bacteria; p__Firmicutes; c__Bacilli; o__Bacillales; f__Bacillaceae; g__Bacillus	0.999686
	a96e26d91acd6f389a2da2e5a8d1efdc	0.0133202	-0.00722444	0.00245459	d__Bacteria; p__Bacteroidota; c__Bacteroidia; o__Bacteroidales; f__Rikenellaceae; g__Alistipes; s__uncultured_bacterium	0.815678
	a9a1920e1897221e52e344ed788d07df	0.0518852	0.0829066	-0.0408238	d__Bacteria; p__Firmicutes; c__Clostridia; o__Lachnospirales; f__Lachnospiraceae; g__Lachnospiraceae_NK4A136_group; s__uncultured_bacterium	0.874297
	a9addb3c2d480ea59f8645d078c3a8e1	0.0587929	-0.123056	-0.0930392	d__Bacteria; p__Cyanobacteria; c__Cyanobacteriia; o__Chloroplast; f__Chloroplast; g__Chloroplast	1
	ab6881beec90e89cc5c33f04a9c384b8	0.0108938	-0.00365347	-0.104009	d__Bacteria; p__Bacteroidota; c__Bacteroidia; o__Bacteroidales; f__Muribaculaceae; g__Muribaculaceae; s__uncultured_bacterium	0.750965
	ac020243e7a04137a13d5854330d0241	0.00519641	0.00888192	-0.00757173	d__Bacteria; p__Firmicutes; c__Clostridia; o__Lachnospirales; f__Lachnospiraceae; g__[Eubacterium]_xylanophilum_group; s__uncultured_bacterium	0.981606
	ac2f26c2a42d9b6c48d895b5f32c7162	0.032868	0.0562585	-0.0483972	d__Bacteria; p__Firmicutes; c__Clostridia; o__Lachnospirales; f__Lachnospiraceae; g__Lachnoclostridium; s__uncultured_bacterium	0.895691
	ac3b781d52eacd79478a39274e4e6d21	0.0214492	-0.115647	-0.092254	d__Bacteria; p__Desulfobacterota; c__Desulfovibrionia; o__Desulfovibrionales; f__Desulfovibrionaceae; g__Desulfovibrio; s__uncultured_bacterium	0.813982
	ac68314fffc0d823b79ef1da48a43b3b	0.0114484	-0.00733245	-0.000656703	d__Bacteria; p__Firmicutes; c__Clostridia; o__Lachnospirales; f__Lachnospiraceae; g__Lachnospiraceae_NK4A136_group; s__uncultured_bacterium	0.827463
	ac98106b035b8324b37b59302fd1ea8a	0.0314129	-0.023898	0.00717947	d__Bacteria; p__Firmicutes; c__Clostridia; o__Oscillospirales; f__Ruminococcaceae; g__Anaerotruncus; s__uncultured_bacterium	0.999971
	af9bd339e74d03e3a08e6bf87b3b1c00	0.017385	-0.0433333	0.0218519	d__Bacteria; p__Firmicutes; c__Clostridia; o__Clostridia_UCG-014; f__Clostridia_UCG-014; g__Clostridia_UCG-014	1
	afa196b734f4eecc35fc487646d6adbf	0.0300411	-0.00850067	0.00770208	d__Bacteria; p__Firmicutes; c__Clostridia; o__Lachnospirales; f__Lachnospiraceae; g__Roseburia; s__uncultured_bacterium	0.943607
	afa948719de108054c53424f996b0a60	0.00878954	-0.0126134	0.0106691	d__Bacteria; p__Firmicutes; c__Clostridia; o__Lachnospirales; f__Lachnospiraceae; g__Lachnospiraceae_UCG-006; s__Clostridium_sp.	0.876643
	afbf65d944493f3bb94f5458c01a2978	0.0216195	-0.0621879	-0.0437168	d__Bacteria; p__Firmicutes; c__Bacilli; o__Lactobacillales; f__Streptococcaceae; g__Streptococcus; s__Streptococcus_danieliae	0.989202
	afe06cb6d1ab516f5a16f807c2b5331d	0.0740178	0.0459387	0.0283591	d__Bacteria; p__Firmicutes; c__Clostridia; o__Lachnospirales; f__Lachnospiraceae; g__Blautia; s__unidentified	0.998756
	b01e6ede36c34924033246455bcf1592	0.01011	-0.025667	0.0203496	d__Bacteria; p__Firmicutes; c__Clostridia; o__Oscillospirales; f__Ruminococcaceae; g__Incertae_Sedis; s__uncultured_bacterium	0.943596
	b079e16fd0191b2108b12fa7e053c4a2	0.0578535	0.00923992	-0.0714403	d__Bacteria; p__Firmicutes; c__Clostridia; o__Lachnospirales; f__Lachnospiraceae; g__Lachnospiraceae_UCG-001; s__uncultured_bacterium	0.956149
	b09cf8df9e0182aa7bf12aaea1cace2c	0.01695	-0.00852482	0.0037565	d__Bacteria; p__Firmicutes; c__Clostridia; o__Lachnospirales; f__Lachnospiraceae; g__Acetatifactor; s__uncultured_bacterium	0.758119
	b139bd49d0a99c0c0ee7b25123bd7302	0.0383039	-0.0216543	0.00243639	d__Bacteria; p__Firmicutes; c__Clostridia; o__Oscillospirales; f__Ruminococcaceae; g__uncultured	0.967036
	b185e5ad6bc4f33d14c0202e18210eaf	0.0315072	0.0217585	0.0405828	d__Bacteria; p__Firmicutes; c__Clostridia; o__Oscillospirales; f__Ruminococcaceae; g__Incertae_Sedis; s__uncultured_bacterium	0.817347
	b1cc57ef0c27368149c34a9b04a1dbd6	0.0168212	-0.015788	0.00809565	d__Bacteria; p__Firmicutes; c__Clostridia; o__Oscillospirales; f__Oscillospiraceae	0.999957
	b2c80b1151985bcff6b7393780e05e93	0.00695409	-0.00239505	0.00140886	d__Bacteria; p__Firmicutes; c__Clostridia; o__Oscillospirales; f__Oscillospiraceae; g__Colidextribacter	0.816652
	b2e13b041d0489cb53bbefa4dd320f17	0.00120902	-0.00101068	-0.0012808	d__Bacteria; p__Firmicutes; c__Clostridia; o__Oscillospirales; f__Oscillospiraceae; g__Colidextribacter	0.815878
	b32b0a74453f46e3768db9df81a03843	0.0382025	-0.0246284	0.0263071	d__Bacteria; p__Firmicutes; c__Clostridia; o__Lachnospirales; f__Lachnospiraceae; g__uncultured; s__uncultured_bacterium	0.944033
	b48e57077b52507a46ca083a920c59a4	0.0005595	-0.0221617	0.0164057	d__Bacteria; p__Firmicutes; c__Clostridia; o__Oscillospirales; f__Oscillospiraceae; g__Oscillibacter; s__uncultured_bacterium	0.708872
	b4e11c7bc998c25ab94fb5042f061ac1	0.0443822	0.0438565	-0.0577997	d__Bacteria; p__Firmicutes; c__Clostridia; o__Lachnospirales; f__Lachnospiraceae	0.999984
	b50b4a0d5a70ffbdce3e6bc5beff041d	0.0319057	-0.0130548	0.0085925	d__Bacteria; p__Firmicutes; c__Clostridia; o__Lachnospirales; f__Lachnospiraceae; g__Lachnospiraceae_UCG-001	0.893314
	b51a3362aebc104b9892c1f13bc7f45d	0.0232804	-0.0269614	0.0265063	d__Bacteria; p__Firmicutes; c__Clostridia; o__Clostridia_vadinBB60_group; f__Clostridia_vadinBB60_group; g__Clostridia_vadinBB60_group; s__uncultured_Clostridia	0.995444
	b586ba0e40e105e016f7a7616816fff5	0.032186	0.0188122	0.0130967	d__Bacteria; p__Firmicutes; c__Clostridia; o__Oscillospirales; f__Ruminococcaceae; g__Incertae_Sedis	0.999985
	b6d04a7a2616f6f22ad1449ae54de849	0.109037	0.14887	-0.142273	d__Bacteria; p__Bacteroidota; c__Bacteroidia; o__Bacteroidales; f__Muribaculaceae; g__Muribaculaceae	0.992507
	b70adab3f7628c88f4671819886e116d	0.0279714	0.0255627	0.0412175	d__Bacteria; p__Firmicutes; c__Clostridia; o__Clostridia_UCG-014; f__Clostridia_UCG-014; g__Clostridia_UCG-014	1
	b73ad916c536c7bc898fab285a9c997a	0.00758273	-0.00542139	-0.00155294	d__Bacteria; p__Bacteroidota; c__Bacteroidia; o__Bacteroidales; f__Prevotellaceae; g__Alloprevotella; s__gut_metagenome	0.995793
	b75aa4110b6d7c21ad0b616c0d2c78cd	0.00469411	0.0119992	-0.0100042	d__Bacteria; p__Firmicutes; c__Clostridia; o__Clostridia_UCG-014; f__Clostridia_UCG-014; g__Clostridia_UCG-014	1
	b767e958238245c01873a60fde9ac622	7.19457e-05	-0.0109894	0.00717089	d__Bacteria; p__Firmicutes; c__Clostridia; o__Lachnospirales; f__Lachnospiraceae; g__Lachnospiraceae_UCG-001	0.869745
	b7c7bf45ad9c008e4e9e023ce7c614ac	0.00420621	0.0100897	-0.00784016	d__Bacteria; p__Firmicutes; c__Clostridia; o__Lachnospirales; f__Lachnospiraceae	0.996851
	b8131570ad29231979f46df3359899a0	0.0111558	-0.00389006	0.00282943	d__Bacteria; p__Bacteroidota; c__Bacteroidia; o__Bacteroidales; f__Rikenellaceae; g__Alistipes	1
	bb839569cc912bbcf9aa55d516de9872	0.0210189	-0.00848789	0.00636207	d__Bacteria; p__Cyanobacteria; c__Vampirivibrionia; o__Gastranaerophilales; f__Gastranaerophilales; g__Gastranaerophilales	1
	bd03da586e7f6d3b3aa5e43997331c87	0.0466524	-0.0169957	0.00931858	d__Bacteria; p__Firmicutes; c__Clostridia; o__Lachnospirales; f__Lachnospiraceae; g__GCA-900066575; s__uncultured_bacterium	0.991409
	bd827f0a6c431d4294521326d61e1f6d	0.0144249	-0.00200716	0.00792619	d__Bacteria; p__Firmicutes; c__Clostridia; o__Lachnospirales; f__Lachnospiraceae	0.999996
	be2be09304105b2fbb3bf5649cd3cfe1	0.010234	-0.00565367	0.0030315	d__Bacteria; p__Firmicutes; c__Clostridia; o__Clostridia_UCG-014; f__Clostridia_UCG-014; g__Clostridia_UCG-014	1
	be83dd17050e541ef49076b23d2c38e6	0.00592866	-0.0165111	0.0108759	d__Bacteria; p__Firmicutes; c__Clostridia; o__Lachnospirales; f__Lachnospiraceae	0.999922
	be8b95457e0211cac08defa1e311b6f8	0.00169	0.00944406	-0.00629473	d__Bacteria; p__Firmicutes; c__Clostridia; o__Lachnospirales; f__Lachnospiraceae; g__Lachnospiraceae_NK4A136_group	0.998401
	bee6ee650c952139d0f92b5f5d294074	0.00888283	-0.00401727	0.000945224	d__Bacteria; p__Firmicutes; c__Clostridia; o__Oscillospirales; f__Oscillospiraceae	0.999992
	bf141ce59fb1d98ba2e9f51a97c603e8	0.00572296	-0.00267863	-0.00230421	d__Bacteria; p__Firmicutes; c__Clostridia; o__Oscillospirales; f__Oscillospiraceae	1
	bf986ff31d149672c9cbc82c6acd02af	0.0249235	-0.0333028	0.023323	d__Bacteria; p__Firmicutes; c__Clostridia; o__Lachnospirales; f__Lachnospiraceae; g__Marvinbryantia; s__Clostridiales_bacterium	0.884339
	c01b87f3b84d0fc3e84aa3d79e96405b	0.00101709	-0.000306072	-0.00403981	d__Bacteria; p__Actinobacteriota; c__Actinobacteria; o__Corynebacteriales; f__Corynebacteriaceae; g__Corynebacterium	0.999437
	c105dd10cc034de47bb10bd567501178	0.0212558	0.0333714	-0.0284063	d__Bacteria; p__Firmicutes; c__Clostridia; o__Lachnospirales; f__Lachnospiraceae; g__Lachnospiraceae_UCG-006; s__uncultured_bacterium	0.977547
	c1b8287c24e782535ad8af8c18fa69a1	0.0149519	-0.022567	0.0203134	d__Bacteria; p__Firmicutes; c__Clostridia; o__Lachnospirales; f__Lachnospiraceae	0.999997
	c1ba93f0b38f6f88a79174f6a0679e90	0.0193854	-0.00710672	0.00459616	d__Bacteria; p__Firmicutes; c__Clostridia; o__Lachnospirales; f__Lachnospiraceae	0.999025
	c1d518d9f5ba37d1f621119d469b992c	0.048695	-0.0209725	0.0123251	d__Bacteria; p__Desulfobacterota; c__Desulfovibrionia; o__Desulfovibrionales; f__Desulfovibrionaceae; g__uncultured; s__uncultured_Desulfovibrionales	0.998488
	c2416e5aec50e51d822ec6792ea046c1	0.00318887	0.00279189	-0.00608014	d__Bacteria; p__Firmicutes; c__Clostridia; o__Lachnospirales; f__Lachnospiraceae; g__A2; s__uncultured_bacterium	0.999507
	c2d4817c63bdf95f6d14aaa2306ed2a2	0.0138643	-0.00485377	0.00374514	d__Bacteria; p__Firmicutes; c__Clostridia; o__Oscillospirales; f__Butyricicoccaceae; g__UCG-009; s__uncultured_bacterium	0.993514
	c39ab2bf2f77dbebcc2ed113130ff161	0.0278977	-0.0139239	0.0101506	d__Bacteria; p__Firmicutes; c__Clostridia; o__Oscillospirales; f__Oscillospiraceae; g__Oscillibacter; s__uncultured_bacterium	0.942876
	c48ac472563fb3e66ec7903d1e353739	0.04406	-0.0203369	0.00456747	d__Bacteria; p__Firmicutes; c__Bacilli; o__Erysipelotrichales; f__Erysipelotrichaceae; g__uncultured; s__unidentified	0.999544
	c544ed46d118037e56fb14b964ddb15b	0.0242162	0.0149872	-0.0310545	d__Bacteria; p__Firmicutes; c__Clostridia; o__Lachnospirales; f__Lachnospiraceae; g__Blautia; s__Lachnospiraceae_bacterium	0.999711
	c560874d1a31356e40843ade717a74c2	0.00270292	0.0677157	0.0645795	d__Bacteria; p__Bacteroidota; c__Bacteroidia; o__Bacteroidales; f__Muribaculaceae; g__Muribaculaceae; s__uncultured_bacterium	0.9815
	c5689fe57c65282dbeb0a04b595e3bea	0.000365839	0.00225204	-0.00293124	d__Bacteria; p__Firmicutes; c__Clostridia; o__Lachnospirales; f__Lachnospiraceae; g__A2; s__uncultured_bacterium	0.919552
	c6a75f71f0ad1f049bcdacb462223f7c	0.0016426	-0.000536927	-0.00504412	d__Bacteria; p__Firmicutes; c__Clostridia; o__Clostridia_UCG-014; f__Clostridia_UCG-014; g__Clostridia_UCG-014	1
	c79417c03bf980b8b9b4df0b3b69e308	0.00455085	-0.0021864	0.000197187	d__Bacteria; p__Firmicutes; c__Clostridia; o__Lachnospirales; f__Lachnospiraceae; g__Tyzzerella; s__uncultured_bacterium	0.987363
	c7d23ce34cf34581f76728edee1810e0	0.0491805	-0.0202036	0.00937948	d__Bacteria; p__Firmicutes; c__Clostridia; o__Oscillospirales; f__Ruminococcaceae	0.990364
	c830504818b8c2d446df2a26e93b80c3	0.0209924	-0.00636959	0.00493971	d__Bacteria; p__Firmicutes; c__Clostridia; o__Clostridia_UCG-014; f__Clostridia_UCG-014; g__Clostridia_UCG-014	1
	c8d173b93e4e54fdda3c2d0b5449bcbf	0.00842678	-0.00600548	-0.00158897	d__Bacteria; p__Firmicutes; c__Bacilli; o__Lactobacillales; f__Streptococcaceae; g__Streptococcus	0.998405
	ca0e4cbe4a6753021de7f2e677c03730	0.0130735	0.0315741	0.0370562	d__Bacteria; p__Firmicutes; c__Clostridia; o__Oscillospirales; f__UCG-010; g__UCG-010	1
	cab1f3ff63df5a854dcf58cf595623cc	0.00190328	0.0161086	0.0296762	d__Bacteria; p__Firmicutes; c__Clostridia; o__Lachnospirales; f__Lachnospiraceae; g__Blautia; s__Lachnospiraceae_bacterium	0.999998
	cb34e1fa766890be7c34cc7d2dc08b1b	0.0144601	0.0164989	-0.00749302	d__Bacteria; p__Firmicutes; c__Clostridia; o__Lachnospirales; f__Lachnospiraceae; g__Lachnoclostridium	0.704357
	cbd2e69752af33b075b18f68720b54ca	0.0329249	-0.0225267	-0.000867224	d__Bacteria; p__Firmicutes; c__Clostridia; o__Lachnospirales; f__Lachnospiraceae; g__uncultured; s__uncultured_bacterium	0.854922
	ccd63a1df3f128611c9267dacf3a7562	0.0473144	0.0625547	-0.0658635	d__Bacteria; p__Firmicutes; c__Clostridia; o__Lachnospirales; f__Lachnospiraceae; g__Lachnospiraceae_NK4A136_group; s__uncultured_bacterium	0.736836
	cd1559be35b143a397d07d319ce1de2d	0.00225043	-0.00108752	-0.000407461	d__Bacteria; p__Firmicutes; c__Clostridia; o__Lachnospirales; f__Lachnospiraceae; g__uncultured; s__unidentified	0.814434
	ce032928ea07c2695a8ee2591b379b1c	0.076068	0.0744134	-0.101405	d__Bacteria; p__Firmicutes; c__Clostridia; o__Lachnospirales; f__Lachnospiraceae	0.999853
	cea9942f93bfcaf3fd2c18d98259732b	0.00607991	-0.00392946	0.00649874	d__Bacteria; p__Firmicutes; c__Clostridia; o__Lachnospirales; f__Lachnospiraceae; g__A2; s__uncultured_bacterium	0.999122
	cee20ce431b3431f579f9155b565b6c0	0.00706024	0.00364742	-0.0103428	d__Bacteria; p__Firmicutes; c__Clostridia; o__Lachnospirales; f__Lachnospiraceae; g__Lachnoclostridium	0.800681
	cfd150d0420410fcf782b1028e225539	0.0377355	-0.0225579	0.00198698	d__Bacteria; p__Bacteroidota; c__Bacteroidia; o__Bacteroidales; f__Bacteroidaceae; g__Bacteroides	0.999999
	d08c50a7feacd8fe0a2a3d86cce43898	0.0108903	-0.00473738	0.0030283	d__Bacteria; p__Firmicutes; c__Bacilli; o__RF39; f__RF39; g__RF39; s__uncultured_Lachnospiraceae	0.866
	d2266ce61b922de81d5ed2de5aaefd5f	0.016479	-0.020095	0.0130765	d__Bacteria; p__Firmicutes; c__Clostridia; o__Oscillospirales; f__Ruminococcaceae; g__uncultured; s__uncultured_bacterium	0.933773
	d2c74cd566befe9fae18a34e90aa758a	0.00213024	-0.000561558	-0.0047113	d__Bacteria; p__Firmicutes; c__Clostridia; o__Lachnospirales; f__Lachnospiraceae; g__A2; s__uncultured_bacterium	0.832115
	d3d16f870dfadf956370c3aba43e4098	0.0250272	-0.0106276	0.00569133	d__Bacteria; p__Firmicutes; c__Bacilli; o__Lactobacillales; f__Streptococcaceae; g__Streptococcus	0.996595
	d3d2c5da0c2919b29b77ee1bbe373753	0.0235501	-0.013796	0.00336571	d__Bacteria; p__Firmicutes; c__Clostridia; o__Lachnospirales; f__Lachnospiraceae; g__Roseburia	0.933907
	d42113be1d92d751843ca6367d805371	0.013015	-0.00665892	0.000168752	d__Bacteria; p__Bacteroidota; c__Bacteroidia; o__Bacteroidales; f__Rikenellaceae; g__Rikenellaceae_RC9_gut_group; s__uncultured_organism	0.928142
	d45e29d9587d400c97b1cf9904dc1bea	0.00656056	-0.0260597	0.0124954	d__Bacteria; p__Firmicutes; c__Clostridia; o__Oscillospirales; f__Oscillospiraceae; g__Oscillibacter; s__uncultured_bacterium	0.884165
	d64044a468d975c9f75d07f4bab99048	0.0105207	-0.0191496	-0.014725	d__Bacteria; p__Firmicutes; c__Bacilli; o__Erysipelotrichales; f__Erysipelotrichaceae; g__Turicibacter; s__Turicibacter_sp.	0.757489
	d6d02e334b853523ee0b7837a853f383	0.0362153	0.025564	0.0411546	d__Bacteria; p__Desulfobacterota; c__Desulfovibrionia; o__Desulfovibrionales; f__Desulfovibrionaceae; g__Bilophila; s__uncultured_bacterium	0.998853
	d75501c3831fd9234ea596d191ad5c03	0.104668	0.195294	-0.115146	d__Bacteria; p__Bacteroidota; c__Bacteroidia; o__Bacteroidales; f__Muribaculaceae; g__Muribaculaceae; s__uncultured_bacterium	0.750366
	d9265d1e972696045dd62fd91cea8c3d	0.00747981	-0.00358551	0.000967044	d__Bacteria; p__Firmicutes; c__Clostridia; o__Lachnospirales; f__Lachnospiraceae; g__uncultured; s__uncultured_bacterium	0.846752
	d963b59f19db6517a9f26908f684545d	0.00783499	0.00523957	-0.00588919	d__Bacteria; p__Proteobacteria; c__Gammaproteobacteria; o__Enterobacterales; f__Enterobacteriaceae	0.917926
	d9dfa9ecc7f2db57e3b5461194754b58	0.0459231	0.0304436	0.0577764	d__Bacteria; p__Firmicutes; c__Clostridia; o__Lachnospirales; f__Lachnospiraceae; g__uncultured; s__uncultured_bacterium	0.716571
	dc75096c47c90b9b802cab1bf9c89966	0.0299528	0.0150356	-0.0233354	d__Bacteria; p__Firmicutes; c__Clostridia; o__Lachnospirales; f__Lachnospiraceae; g__Lachnoclostridium	0.900532
	dd4ac9dfbb3e095cdd8e6b637ffe728e	0.00484969	0.0136533	0.013228	d__Bacteria; p__Bacteroidota; c__Bacteroidia; o__Bacteroidales; f__Muribaculaceae; g__Muribaculaceae	0.999458
	dda1bc25ef596a7da41f42b360bbd3ec	0.02503	0.0273592	-0.0326658	d__Bacteria; p__Firmicutes; c__Bacilli; o__RF39; f__RF39; g__RF39	1
	deac06e79afc266dc6e789862598af3b	0.0633805	-0.0296608	0.00909961	d__Bacteria; p__Firmicutes; c__Clostridia; o__Christensenellales; f__Christensenellaceae; g__Christensenellaceae_R-7_group	0.88725
	deb46e9c24ab7a59b6c44156a118b6fa	0.0143493	-0.00332704	0.00565795	d__Bacteria; p__Firmicutes; c__Clostridia; o__Lachnospirales; f__Lachnospiraceae	0.999991
	df1ce85ab323b711ebe3aaee27b258ae	0.00677827	0.00501754	-0.0105261	d__Bacteria; p__Firmicutes; c__Clostridia; o__Lachnospirales; f__Lachnospiraceae; g__[Eubacterium]_hallii_group	1
	e0173c44fcc5eb4ca8ecb0100735c0a4	0.0130116	-0.00754221	-0.00103839	d__Bacteria; p__Bacteroidota; c__Bacteroidia; o__Bacteroidales; f__Rikenellaceae; g__Alistipes	0.999998
	e10910740b8641a3e2522a9f63253439	0.125142	0.153481	-0.16308	d__Bacteria; p__Bacteroidota; c__Bacteroidia; o__Bacteroidales; f__Muribaculaceae; g__Muribaculaceae; s__uncultured_bacterium	0.995069
	e17671baf9f4a84784c8f562df8d85c9	0.043088	-0.0556909	0.0289862	d__Bacteria; p__Firmicutes; c__Clostridia; o__Peptostreptococcales-Tissierellales; f__Anaerovoracaceae; g__[Eubacterium]_nodatum_group	0.997218
	e1cf3c2355c776e353ff955e7d657463	0.0285437	-0.0103068	-0.0358577	d__Bacteria; p__Firmicutes; c__Clostridia; o__Lachnospirales; f__Lachnospiraceae; g__Roseburia; s__uncultured_bacterium	0.950627
	e23e4f0b8fa765d71339a609c9949645	0.0227764	-0.0663777	0.0410917	d__Bacteria; p__Firmicutes; c__Clostridia; o__Oscillospirales; f__Oscillospiraceae; g__uncultured; s__uncultured_bacterium	0.750205
	e2bebd0eb850939e3ab5c3627bc5f261	0.000529371	0.000587871	-0.000454515	d__Bacteria; p__Firmicutes; c__Clostridia; o__Oscillospirales; f__Oscillospiraceae; g__uncultured	0.846921
	e37dbc785bdc0e27c842ce37a17b5302	0.0122181	-0.0615154	0.0538554	d__Bacteria; p__Firmicutes; c__Clostridia; o__Oscillospirales; f__Oscillospiraceae; g__Oscillospira; s__uncultured_bacterium	0.78418
	e4330f6a6116cfa4344706f4b2f23d66	0.0178824	-0.00808331	0.00414468	d__Bacteria; p__Firmicutes; c__Clostridia; o__Lachnospirales; f__Lachnospiraceae	0.999879
	e5356460b784c1303d34034e72cc75ae	0.0392323	-0.0191019	0.00416329	d__Bacteria; p__Firmicutes; c__Clostridia; o__Clostridia_vadinBB60_group; f__Clostridia_vadinBB60_group; g__Clostridia_vadinBB60_group	0.999998
	e55910cde615cf812f3db88a621c2f86	0.059925	-0.0323484	0.00768145	d__Bacteria; p__Firmicutes; c__Clostridia; o__Lachnospirales; f__Lachnospiraceae; g__uncultured; s__uncultured_bacterium	0.733255
	e63a384da4fb57dc17415c258f4b3fe9	0.000860797	-0.000423718	-0.000772717	d__Bacteria; p__Firmicutes; c__Clostridia; o__Lachnospirales; f__Lachnospiraceae	0.999867
	e64f6403d1bac7c20abae33417a4a4cd	0.0465109	-0.0219001	0.00450992	d__Bacteria; p__Firmicutes; c__Clostridia; o__Oscillospirales; f__Oscillospiraceae; g__Oscillibacter; s__uncultured_bacterium	0.851926
	e65c5e2e3780a2f24ea0f5901ffaa4c8	0.0485132	-0.040373	0.0156531	d__Bacteria; p__Firmicutes; c__Clostridia; o__Oscillospirales; f__Butyricicoccaceae; g__UCG-009; s__uncultured_bacterium	0.802646
	e68dde9d38ac8746f759859001191c80	0.0547457	-0.020279	0.0141881	d__Bacteria; p__Actinobacteriota; c__Coriobacteriia; o__Coriobacteriales; f__Eggerthellaceae; g__Enterorhabdus; s__Adlercreutzia_muris	0.754507
	e6e736770ba0182e08607e5032536759	0.00576396	0.00438861	-0.00926974	d__Bacteria; p__Firmicutes; c__Clostridia; o__Lachnospirales; f__Lachnospiraceae; g__Dorea	0.980385
	e6ff13e9c8f2853d94bce897c97ebeaf	0.0161442	0.0121834	-0.0116846	d__Bacteria; p__Firmicutes; c__Clostridia; o__Oscillospirales; f__Ruminococcaceae; g__Ruminococcaceae; s__uncultured_bacterium	0.876889
	e70ab43a9eb7481e502605ad858c3802	0.0166631	-0.00756861	0.00513265	d__Bacteria; p__Firmicutes; c__Clostridia; o__Lachnospirales; f__Lachnospiraceae; g__uncultured; s__uncultured_bacterium	0.863852
	e7b1e43521cc51a6a9ddf5db2a8220e5	0.0206895	-0.0244916	0.0245058	d__Bacteria; p__Firmicutes; c__Clostridia; o__Peptococcales; f__Peptococcaceae; g__uncultured; s__uncultured_bacterium	0.964443
	e83f0bcc89a16b318a24f8b583dbae61	0.0486187	-0.069782	0.0393417	d__Bacteria; p__Firmicutes; c__Clostridia; o__Peptostreptococcales-Tissierellales; f__Anaerovoracaceae; g__Family_XIII_AD3011_group	0.99503
	e880fd44e2ff90c9d106e57c337745c4	0.0311989	-0.0141104	0.00781051	d__Bacteria; p__Firmicutes; c__Clostridia; o__Oscillospirales; f__Oscillospiraceae; g__uncultured; s__unidentified	0.957725
	e8fbd2e3e351ac72eb268cf194244fa3	0.0425036	-0.0183765	0.0088258	d__Bacteria; p__Firmicutes; c__Clostridia; o__Clostridia_vadinBB60_group; f__Clostridia_vadinBB60_group; g__Clostridia_vadinBB60_group; s__uncultured_bacterium	0.832708
	eaedd22bb68a9822f122622eb550ef79	0.00511522	0.00398635	-0.00846618	d__Bacteria; p__Actinobacteriota; c__Actinobacteria; o__Bifidobacteriales; f__Bifidobacteriaceae; g__Bifidobacterium	1
	ebdca0e907dad4d368004527dd95ddbb	0.023087	-0.0506398	0.0327926	d__Bacteria; p__Firmicutes; c__Clostridia; o__Clostridia_UCG-014; f__Clostridia_UCG-014; g__Clostridia_UCG-014; s__unidentified	0.938948
	eccd7820f3e00427b8e5e20683b29262	0.00407638	-0.0091143	0.0528242	d__Bacteria; p__Firmicutes; c__Clostridia; o__Lachnospirales; f__Lachnospiraceae	0.999673
	ed731f07a20332ea13fc88a1752b45ed	0.036832	0.0239734	-0.0514352	d__Bacteria; p__Firmicutes; c__Bacilli; o__Staphylococcales; f__Staphylococcaceae; g__Staphylococcus	0.999451
	eed433ab1c7ffbf6abe8fe51ec568cec	0.00542476	-0.00302701	0.00118068	d__Bacteria; p__Firmicutes; c__Clostridia; o__Lachnospirales; f__Lachnospiraceae; g__Lachnospiraceae_NK4A136_group; s__uncultured_bacterium	0.713378
	ef7508e7fae79ae36d4987e9107bde8a	0.00677443	0.0313328	0.0348023	d__Bacteria; p__Firmicutes; c__Clostridia; o__Lachnospirales; f__Lachnospiraceae; g__Lachnoclostridium; s__Dorea_sp.	0.987467
	efe6d368dc9bc431d6aaaf795ab9df54	0.00672026	0.00160372	0.00367842	d__Bacteria; p__Firmicutes; c__Clostridia; o__Lachnospirales; f__Lachnospiraceae; g__Lachnospiraceae_NK4A136_group; s__uncultured_bacterium	0.961099
	f0d150e758d0b83ac132d605c30a60ce	0.126754	0.165435	-0.164353	d__Bacteria; p__Bacteroidota; c__Bacteroidia; o__Bacteroidales; f__Muribaculaceae; g__Muribaculaceae; s__uncultured_bacterium	0.880524
	f0d3ad42c3754a9af2c18ab6f102bb28	0.00968053	0.0520021	-0.0168439	d__Bacteria; p__Proteobacteria; c__Gammaproteobacteria; o__Burkholderiales; f__Sutterellaceae; g__Parasutterella; s__uncultured_organism	0.75881
	f18295940eee90a4ff703a98b1b3787e	0.0292566	-0.01343	0.00914842	d__Bacteria; p__Firmicutes; c__Clostridia; o__Lachnospirales; f__Lachnospiraceae	0.999957
	f19f4001aed2b27296977db4c0313e25	0.00161106	-0.000525285	-0.00499347	d__Bacteria; p__Actinobacteriota; c__Actinobacteria; o__Corynebacteriales; f__Corynebacteriaceae; g__Corynebacterium	0.99864
	f2f02533a0d8a9b9101ef881bb7ac701	0.0226324	-0.0096733	0.00444561	d__Bacteria; p__Firmicutes; c__Clostridia; o__Oscillospirales; f__Oscillospiraceae	0.999994
	f2f8d428ff6f7601b85b441139f8695c	0.0115125	-0.00635199	0.00352356	d__Bacteria; p__Firmicutes; c__Clostridia; o__Oscillospirales; f__Oscillospiraceae; g__Oscillibacter; s__uncultured_bacterium	0.735109
	f4f376bbf89bb5f5c656f54308cb4d45	0.012413	-0.00433738	0.00325447	d__Bacteria; p__Firmicutes; c__Clostridia; o__Oscillospirales; f__Butyricicoccaceae; g__Butyricicoccus; s__uncultured_organism	0.767057
	f4fadc2151a3c0bdcd47402a21e18742	0.000549485	-0.000364251	-0.000695574	d__Bacteria; p__Firmicutes; c__Clostridia; o__Oscillospirales; f__Ruminococcaceae; g__Anaerotruncus; s__uncultured_bacterium	0.820441
	f58f132cce394378b76d430c71206ca3	0.0273111	-0.0118391	0.00808509	d__Bacteria; p__Firmicutes; c__Clostridia; o__Lachnospirales; f__Lachnospiraceae	0.999651
	f5a8c2e9f65368fffb1386dd410b6047	0.0199331	-0.00798919	0.00500842	d__Bacteria; p__Firmicutes; c__Clostridia; o__Lachnospirales; f__Lachnospiraceae; g__Roseburia; s__uncultured_bacterium	0.792333
	f5b87f21345b27fae03e314619a16908	0.00184349	0.000531939	-0.00044705	d__Bacteria; p__Firmicutes; c__Clostridia; o__Lachnospirales; f__Lachnospiraceae; g__Lachnospiraceae_FCS020_group; s__uncultured_bacterium	0.793597
	f604eaf423fd1be0dac516c2627b5359	0.00602936	0.0107162	-0.0111191	d__Bacteria; p__Firmicutes; c__Clostridia; o__Lachnospirales; f__Lachnospiraceae; g__Lachnospiraceae_NK4A136_group; s__uncultured_bacterium	0.93558
	f76e07facaf8c4f86c0364fe5b3f1d76	0.0171115	-0.025017	0.0168024	d__Bacteria; p__Firmicutes; c__Clostridia; o__Oscillospirales; f__Oscillospiraceae; g__Oscillibacter; s__Clostridiales_bacterium	0.761776
	f954e4e5fdac86eabf61ac324633c150	0.0203619	-0.00983843	0.00649497	d__Bacteria; p__Firmicutes; c__Clostridia; o__Oscillospirales; f__Oscillospiraceae; g__UCG-005	0.863288
	f976060612d6bdcf6abfad0b377edfe1	0.0141285	-0.00476809	0.00254573	d__Bacteria; p__Firmicutes; c__Clostridia; o__Lachnospirales; f__Lachnospiraceae; g__Lachnospiraceae_NK4A136_group	0.789063
	faaf7fa3d8372f793e722ec916d80ec3	0.00346191	0.00296119	-0.00641833	d__Bacteria; p__Firmicutes; c__Clostridia; o__Oscillospirales; f__Ruminococcaceae; g__Faecalibacterium	0.967927
	fc2182adb8629b6de4da26cc502ceb49	0.0154773	-0.0108845	-0.00189	d__Bacteria; p__Firmicutes; c__Clostridia; o__Oscillospirales; f__Butyricicoccaceae; g__Butyricicoccus; s__uncultured_bacterium	0.989352
	fd2a9303e201839ddc223b25b6df6bcd	0.000473017	0.00241548	0.00256484	d__Bacteria; p__Firmicutes; c__Clostridia; o__Oscillospirales; f__Oscillospiraceae	1
	fe061b4d7bf9b15021415e593d330c30	0.0290502	-0.0239098	0.0041373	d__Bacteria; p__Firmicutes; c__Clostridia; o__Lachnospirales; f__Lachnospiraceae; g__Acetatifactor; s__uncultured_bacterium	0.99989
	fe44227fc4df02a265b744c2e090c222	0.00547226	0.00420773	-0.00890843	d__Bacteria; p__Firmicutes; c__Clostridia; o__Lachnospirales; f__Lachnospiraceae; g__Lachnospiraceae_NK4A136_group; s__uncultured_bacterium	0.823377
	fe4c45af45a1ced6777398479ca5025b	0.122202	0.134045	-0.122365	d__Bacteria; p__Bacteroidota; c__Bacteroidia; o__Bacteroidales; f__Bacteroidaceae; g__Bacteroides	1
	fefe4f9e984c4ec8c926e90fb3830388	0.0544405	0.0139352	-0.0137139	d__Bacteria; p__Firmicutes; c__Clostridia; o__Clostridia_UCG-014; f__Clostridia_UCG-014; g__Clostridia_UCG-014; s__unidentified	0.996199
	fff53fd886764a148fc49612fcb35916	0.0245697	-0.0192403	0.0188233	d__Bacteria; p__Firmicutes; c__Clostridia; o__Clostridia_vadinBB60_group; f__Clostridia_vadinBB60_group; g__Clostridia_vadinBB60_group; s__unidentified	0.736991
	001991eaea11679ef2e2e20ce57f6abf	-0.0152404	0.00141658	0.0193669	d__Bacteria; p__Firmicutes; c__Clostridia; o__Lachnospirales; f__Lachnospiraceae; g__Roseburia; s__uncultured_bacterium	0.83105
	0020ee0be02a5a1a8a19558035b7ea17	-0.0255241	0.0102258	-0.00819643	d__Bacteria; p__Firmicutes; c__Clostridia; o__Lachnospirales; f__Lachnospiraceae; g__[Eubacterium]_xylanophilum_group; s__uncultured_bacterium	0.933248
	005d3193f381b0793f0c928bde66dd21	-0.00340019	0.00132422	0.00305255	d__Bacteria; p__Proteobacteria; c__Alphaproteobacteria; o__Rhizobiales; f__Rhizobiaceae; g__Allorhizobium-Neorhizobium-Pararhizobium-Rhizobium	0.926234
	0203f969920901394b0b659701c31957	-0.0279564	0.0280097	0.0641778	d__Bacteria; p__Firmicutes; c__Clostridia; o__Oscillospirales; f__Oscillospiraceae; g__UCG-005; s__uncultured_Clostridiales	0.998923
	020696fcd53902d3adb483066ffbc012	-0.0259456	-0.0418069	0.0338117	d__Bacteria; p__Firmicutes; c__Clostridia; o__Oscillospirales; f__Ruminococcaceae; g__uncultured; s__uncultured_Clostridium	0.937451
	041212830fe82d644b63fa5f1b68800d	-0.0189637	-0.0234906	0.0218594	d__Bacteria; p__Firmicutes; c__Clostridia; o__Oscillospirales; f__UCG-010; g__UCG-010; s__uncultured_organism	0.999239
	04998ebac089ed3027cb4baece38d99c	-0.000707599	0.000330461	-0.00127066	d__Bacteria; p__Firmicutes; c__Clostridia; o__Oscillospirales; f__Ruminococcaceae; g__Faecalibacterium; s__metagenome	0.881482
	0649eb6586b4a9a3df8cc6b6411edc4c	-0.00340019	0.00132422	0.00305255	d__Bacteria; p__Actinobacteriota; c__Actinobacteria; o__Micrococcales; f__Brevibacteriaceae; g__Sediminivirga; s__Sediminivirga_luteola	0.977948
	068882782bc1bcc841a6058533ef2040	-0.00545211	-0.00256607	0.00462289	d__Bacteria; p__Firmicutes; c__Clostridia; o__Oscillospirales; f__Ruminococcaceae; g__Faecalibacterium	0.995715
	09a334b9bb574200ce529e595401a4b7	-0.0118384	0.00429155	-0.00494477	d__Bacteria; p__Firmicutes; c__Clostridia; o__Lachnospirales; f__Lachnospiraceae; g__Lachnospiraceae_UCG-006; s__uncultured_bacterium	0.9868
	0b0999529074d810c373b32db5bbb226	-0.00702897	0.00469014	-0.000929077	d__Bacteria; p__Firmicutes; c__Clostridia; o__Lachnospirales; f__Lachnospiraceae; g__Lachnospiraceae_NK4A136_group; s__uncultured_bacterium	0.947159
	0b2ec754114dfcb1b8e85c47d0c7b898	-0.0178936	-0.0300004	0.0227084	d__Bacteria; p__Firmicutes; c__Clostridia; o__Clostridia_UCG-014; f__Clostridia_UCG-014; g__Clostridia_UCG-014	1
	0ba07a11068d2058abdaf71b53a5b104	-0.00488376	0.00187176	0.00543455	d__Bacteria; p__Firmicutes; c__Bacilli; o__Lactobacillales; f__Lactobacillaceae; g__Lactobacillus	0.999999
	0cfc6dc25d50f8a1c1c45fd89a66d3f4	-0.00883721	0.00564117	0.00865729	d__Bacteria; p__Firmicutes; c__Clostridia; o__Oscillospirales; f__[Eubacterium]_coprostanoligenes_group; g__[Eubacterium]_coprostanoligenes_group; s__metagenome	0.857125
	0d71c12227f08234d9185ff62fbae7cd	-0.00445976	0.0132288	0.0033608	d__Bacteria; p__Proteobacteria; c__Alphaproteobacteria; o__Rickettsiales; f__Mitochondria; g__Mitochondria; s__Triticum_aestivum	0.732222
	0e96bb723f0c01ba8ad635cf0bd5a274	-0.00239564	-0.00238068	0.00141942	d__Bacteria; p__Bacteroidota; c__Bacteroidia; o__Bacteroidales; f__Prevotellaceae; g__Prevotella; s__Prevotella_timonensis	1
	0ea968e8470c11541f72dfcede4c8d8f	-0.00173392	-0.0120174	0.000705363	d__Bacteria; p__Firmicutes; c__Clostridia; o__Lachnospirales; f__Lachnospiraceae; g__Roseburia	0.790503
	0f2d9e9dc560e5f244617f2e56a35f1f	-0.00478198	0.00132709	0.00225696	d__Bacteria; p__Firmicutes; c__Clostridia; o__Lachnospirales; f__Lachnospiraceae	0.999975
	0fa788edac7128eb4f0c83230ea46f5b	-0.0784132	0.0765965	0.0211517	d__Bacteria; p__Bacteroidota; c__Bacteroidia; o__Bacteroidales; f__Prevotellaceae; g__Prevotellaceae_UCG-003; s__uncultured_Bacteroidales	0.976349
	0fd249cc2f3a8751979fd5d568fa4be3	-0.00327844	-0.018455	-0.0191759	d__Bacteria; p__Bacteroidota; c__Bacteroidia; o__Bacteroidales; f__Muribaculaceae; g__Muribaculaceae; s__uncultured_bacterium	0.91062
	100c7f197bc920ba7149b91f3eb4651b	-0.00942361	-0.00502865	0.00954214	d__Bacteria; p__Firmicutes; c__Clostridia; o__Oscillospirales; f__Ruminococcaceae; g__uncultured; s__uncultured_bacterium	0.818497
	10b2c4d11b890eb56d4990387a3f26f4	-0.00293582	0.00115283	0.00230696	d__Bacteria; p__Firmicutes; c__Bacilli; o__Lactobacillales; f__Lactobacillaceae; g__Lactobacillus; s__Lactobacillus_acetotolerans	0.928831
	122df54921963ea42609df4d152d01f4	-0.00613778	-0.00822035	0.00647436	d__Bacteria; p__Firmicutes; c__Clostridia; o__Clostridia_UCG-014; f__Clostridia_UCG-014; g__Clostridia_UCG-014; s__uncultured_bacterium	0.746136
	1236850e8f52619d1a57f966f1f15c44	-0.0754975	-0.0375595	-0.0793108	d__Bacteria; p__Bacteroidota; c__Bacteroidia; o__Bacteroidales; f__Muribaculaceae; g__Muribaculaceae; s__unidentified	0.999872
	128d098a0f85253d7c68558aa2e2edaa	-0.124768	0.0906321	0.0062815	d__Bacteria; p__Bacteroidota; c__Bacteroidia; o__Bacteroidales; f__Rikenellaceae; g__Alistipes; s__uncultured_bacterium	0.996616
	129f6b8e59e0575fe44dc435eb207e84	-0.00988977	-0.0053177	0.0101195	d__Bacteria; p__Firmicutes; c__Clostridia; o__Lachnospirales; f__Lachnospiraceae	0.999947
	140031c5f01bd6b43ad3197fe1eb5c98	-0.00147385	-0.000878443	-8.08677e-05	d__Bacteria; p__Firmicutes; c__Clostridia; o__Clostridia_UCG-014; f__Clostridia_UCG-014; g__Clostridia_UCG-014	1
	144f3fe579e3d828dfa76b2b582d0475	-0.0363278	0.0662101	0.0369523	d__Bacteria; p__Firmicutes; c__Clostridia; o__Oscillospirales; f__Butyricicoccaceae; g__Butyricicoccus; s__uncultured_bacterium	0.993546
	1707c9eddfe5b08d42e04af7a129e384	-0.00390336	-0.03809	0.0191446	d__Bacteria; p__Firmicutes; c__Clostridia; o__Lachnospirales; f__Lachnospiraceae	0.997849
	17723bf553471de1966fdf9e90515467	-0.0376797	0.0184324	-0.00785884	d__Bacteria; p__Firmicutes; c__Clostridia; o__Clostridia_UCG-014; f__Clostridia_UCG-014; g__Clostridia_UCG-014; s__unidentified	0.970462
	177266798b77e9b440807dd172718450	-0.0187337	-0.0192187	0.0231876	d__Bacteria; p__Firmicutes; c__Clostridia; o__Oscillospirales; f__Oscillospiraceae; g__Colidextribacter; s__uncultured_bacterium	0.923814
	17f016e3298748a0eb03b67eb9267a19	-0.00383865	-0.00111671	0.0232267	d__Bacteria; p__Proteobacteria; c__Gammaproteobacteria; o__Enterobacterales; f__Enterobacteriaceae; g__Escherichia-Shigella	0.989571
	18b5f74d5374d87987c344e3b7d0d271	-0.000994718	0.000436428	-0.000809662	d__Bacteria; p__Proteobacteria; c__Alphaproteobacteria; o__Rhizobiales; f__Devosiaceae; g__Devosia	0.999835
	190bcf53c5b85687fcf8e4624cd3cafd	-0.00107099	0.000464576	-0.000687205	d__Bacteria; p__Cyanobacteria; c__Cyanobacteriia; o__Chloroplast; f__Chloroplast; g__Chloroplast	1
	1913cd8785784c4803d8c8f7fed172e9	-0.0182716	-0.0285615	0.0254442	d__Bacteria; p__Firmicutes; c__Bacilli; o__RF39; f__RF39; g__RF39; s__uncultured_bacterium	0.838998
	19f90a7d1a3ea0908d60e2cf7d0d8d4b	-0.000969108	0.000424117	-0.00126992	d__Bacteria; p__Firmicutes; c__Clostridia; o__Lachnospirales; f__Lachnospiraceae; g__uncultured	0.943974
	1a5436bec6de38f21bdb9de8191ecd96	-0.00462164	0.00177502	0.0050137	d__Bacteria; p__Firmicutes; c__Clostridia; o__Peptococcales; f__Peptococcaceae; g__Peptococcus; s__uncultured_bacterium	0.862831
	1bd60b051136b8e719d9772f121b4a4f	-0.00909102	-0.0157837	0.0116393	d__Bacteria; p__Firmicutes; c__Clostridia; o__Oscillospirales; f__Ruminococcaceae	0.982247
	1c7f6704d2656cd97c59fe332c421d36	-0.00747983	-0.00382338	0.0071345	d__Bacteria; p__Firmicutes; c__Clostridia; o__Lachnospirales; f__Lachnospiraceae; g__Roseburia	0.986559
	1cdd19ccf7318be9b5c688ba72dca580	-0.0211525	-0.0213957	-0.0282212	d__Bacteria; p__Bacteroidota; c__Bacteroidia; o__Bacteroidales; f__Muribaculaceae; g__Muribaculaceae; s__uncultured_Barnesiella	0.999904
	1d3c676d5555d4b2aa01154ec1d44206	-0.0055671	-0.0042369	0.004103	d__Bacteria; p__Firmicutes; c__Clostridia; o__Oscillospirales; f__Ruminococcaceae; g__CAG-352; s__uncultured_bacterium	0.839074
	1de8a8bc685293bc92fccfd080dd1a64	-0.00678878	0.00429972	0.0061602	d__Bacteria; p__Firmicutes; c__Clostridia; o__Lachnospirales; f__Lachnospiraceae; g__Blautia	0.932744
	2052dca4f9010cb7f3b96c811dc75f78	-0.00375501	0.00145517	0.00362224	d__Bacteria; p__Firmicutes; c__Bacilli; o__Lactobacillales; f__Leuconostocaceae; g__Leuconostoc	1
	2092cc518e136fe01873b6753ce64e3c	-0.0286478	0.0564837	-0.033511	d__Bacteria; p__Firmicutes; c__Clostridia; o__Lachnospirales; f__Lachnospiraceae; g__Lachnospiraceae_NK4A136_group; s__Lachnospiraceae	0.741726
	21a999c6bb85fd58864ffe2ab7af784f	-0.0233795	-0.0366291	0.0311075	d__Bacteria; p__Firmicutes; c__Clostridia; o__Lachnospirales; f__Lachnospiraceae	0.999998
	21b967d1d8b72e89b56e14a01ab7c124	-0.00435542	-0.00983902	0.0150424	d__Bacteria; p__Firmicutes; c__Bacilli; o__Staphylococcales; f__Gemellaceae; g__Gemella	1
	21c47ce7835c803aede78d5bf66c8791	-0.0856876	-0.137117	-0.179782	d__Bacteria; p__Firmicutes; c__Bacilli; o__Lactobacillales; f__Lactobacillaceae; g__Lactobacillus	0.999998
	2229dbdcafa7c43bac38d7d07c8b1b79	-0.00504709	-8.68606e-05	0.00378345	d__Bacteria; p__Firmicutes; c__Clostridia; o__Lachnospirales; f__Lachnospiraceae; g__Lachnospiraceae_NK4A136_group	0.93958
	227a0a9439c5f19e202125823421458a	-0.00196348	0.000793967	0.00074577	d__Bacteria; p__Proteobacteria; c__Gammaproteobacteria; o__Enterobacterales; f__Enterobacteriaceae; g__Escherichia-Shigella	0.931909
	228b79fb747266afbddc1801db868224	-0.0375071	-0.0735692	-0.0947768	d__Bacteria; p__Bacteroidota; c__Bacteroidia; o__Bacteroidales; f__Muribaculaceae; g__Muribaculaceae; s__uncultured_Bacteroidales	0.827475
	2469139489d2a398e28f19191cb5a31c	-0.00323732	0.0012641	0.00279104	d__Bacteria; p__Firmicutes; c__Clostridia; o__Peptostreptococcales-Tissierellales; f__Peptostreptococcales-Tissierellales; g__Anaerosalibacter	1
	24a243c38014e2daa1fadd8c23ec578f	-0.00206919	0.000832982	0.000915499	d__Bacteria; p__Actinobacteriota; c__Coriobacteriia; o__Coriobacteriales; f__Coriobacteriaceae; g__Collinsella	1
	24c51df570756f1f5da7d9980208ee7c	-0.014847	-0.0201707	0.0189991	d__Bacteria; p__Firmicutes; c__Bacilli; o__Erysipelotrichales; f__Erysipelatoclostridiaceae; g__Erysipelatoclostridium	0.999995
	25e66412d5d3929fdd2e88b4a4affff2	-0.00792394	0.00504309	0.00754398	d__Bacteria; p__Bacteroidota; c__Bacteroidia; o__Bacteroidales; f__Bacteroidaceae; g__Bacteroides	1
	278b71ae1e13eb6b69cdd9d68cb1beda	-0.0983519	-0.00970658	-0.0688195	d__Bacteria; p__Firmicutes; c__Clostridia; o__Lachnospirales; f__Lachnospiraceae; g__Lachnospiraceae_NK4A136_group	0.957888
	27d2e6cf7eb14f34d87b95e4925a7337	-0.00328417	0.00155626	-0.00186219	d__Bacteria; p__Firmicutes; c__Clostridia; o__Lachnospirales; f__Lachnospiraceae; g__Lachnospiraceae_NK4A136_group; s__uncultured_bacterium	0.855101
	2a2cb8b3caf5bca6f201cee6a795c2a5	-0.185413	0.115935	-0.00981677	d__Bacteria; p__Bacteroidota; c__Bacteroidia; o__Bacteroidales; f__Prevotellaceae; g__Prevotellaceae_UCG-001; s__uncultured_Bacteroidales	0.966681
	2b7b5b3f7fc005ae8c623d6d61947eca	-0.0816548	-0.0449183	-0.0888037	d__Bacteria; p__Bacteroidota; c__Bacteroidia; o__Bacteroidales; f__Muribaculaceae; g__Muribaculaceae; s__uncultured_Bacteroidales	0.864094
	2b7d5d8734d57b16e48222b681fc1ae7	-0.0856376	0.0289649	-0.117478	d__Bacteria; p__Bacteroidota; c__Bacteroidia; o__Bacteroidales; f__Muribaculaceae; g__Muribaculaceae; s__uncultured_bacterium	0.933321
	2be73fff463e798921f0bf5e2fb3f615	-0.115035	0.0338429	-0.042034	d__Bacteria; p__Firmicutes; c__Clostridia; o__Lachnospirales; f__Lachnospiraceae	0.99996
	2c510f9865aba24eb0596e11c8870b05	-0.00842279	-0.0171552	0.0327434	d__Bacteria; p__Firmicutes; c__Clostridia; o__Lachnospirales; f__Lachnospiraceae; g__A2	0.960393
	2eae2d4f069ff16752d4170667cd7138	-0.0120146	0.0401323	0.029242	d__Bacteria; p__Firmicutes; c__Clostridia; o__Lachnospirales; f__Lachnospiraceae	0.999997
	2eeb940ed577dc833f4bbe049ee159a9	-0.040806	-0.00240819	0.0502243	d__Bacteria; p__Firmicutes; c__Clostridia; o__Lachnospirales; f__Lachnospiraceae	0.999959
	2f39a4d8505177aae740cc9d6e9784bc	-0.0171435	-0.0343243	0.0201112	d__Bacteria; p__Firmicutes; c__Clostridia; o__Lachnospirales; f__Lachnospiraceae; g__A2; s__uncultured_bacterium	0.933629
	2f3cc23892ad801aa73b7ee5a003b08e	-0.00857792	-0.00450427	0.00849464	d__Bacteria; p__Firmicutes; c__Clostridia; o__Peptostreptococcales-Tissierellales; f__Anaerovoracaceae; g__Family_XIII_AD3011_group; s__metagenome	0.950579
	300388705eeaf70cdff4269252d2afc3	-0.0152645	-0.0108106	0.0148445	d__Bacteria; p__Firmicutes; c__Clostridia; o__Clostridia_UCG-014; f__Clostridia_UCG-014; g__Clostridia_UCG-014	1
	305d76ad07c93ddb3bd23c0e7a6a51ac	-0.000622464	0.00191101	-0.00144633	d__Bacteria; p__Firmicutes; c__Clostridia; o__Lachnospirales; f__Lachnospiraceae; g__uncultured; s__uncultured_bacterium	0.846353
	30907231438cda380cbac09516004cba	-0.159508	0.0397653	-0.0619713	d__Bacteria; p__Bacteroidota; c__Bacteroidia; o__Bacteroidales; f__Muribaculaceae; g__Muribaculaceae; s__uncultured_bacterium	0.982746
	30ef1755558658522e52b0af61ab7131	-0.0109257	0.0039668	-0.0046362	d__Bacteria; p__Firmicutes; c__Bacilli; o__Erysipelotrichales; f__Erysipelotrichaceae; g__Faecalibaculum; s__uncultured_bacterium	0.704785
	3191ee49322b43f3c382aee9d033e86e	-0.012908	-0.0228621	0.0174678	d__Bacteria; p__Firmicutes; c__Clostridia; o__Lachnospirales; f__Lachnospiraceae; g__GCA-900066575; s__uncultured_bacterium	0.999284
	31cc9a6f8e235ce3897c9b7656ce6675	-0.0145606	-0.0152374	0.0164871	d__Bacteria; p__Firmicutes; c__Clostridia; o__Clostridia_UCG-014; f__Clostridia_UCG-014; g__Clostridia_UCG-014	1
	33160dc296404c413b79d151bc9c433d	-0.00525295	-0.0073091	0.00577439	d__Bacteria; p__Firmicutes; c__Clostridia; o__Clostridia_UCG-014; f__Clostridia_UCG-014; g__Clostridia_UCG-014; s__uncultured_Clostridiales	0.792854
	334c2740f01aaf823b86d8097876525a	-0.0162894	-0.0255996	0.0205818	d__Bacteria; p__Firmicutes; c__Clostridia; o__Clostridia_UCG-014; f__Clostridia_UCG-014; g__Clostridia_UCG-014	1
	3397eff4588b0468fddb93ebac9db31c	-0.000776854	0.000356021	-0.00115946	d__Bacteria; p__Firmicutes; c__Bacilli; o__Bacillales; f__Bacillaceae; g__Geobacillus	0.999739
	343fa8e689304f3b27a80a32e3adf091	-0.0238601	0.0194277	0.00307361	d__Bacteria; p__Bacteroidota; c__Bacteroidia; o__Bacteroidales; f__Muribaculaceae; g__Muribaculaceae; s__uncultured_bacterium	0.775309
	348d2bbfdf626379e637d49ebbac35c0	-0.00206919	0.000832982	0.000915499	d__Bacteria; p__Firmicutes; c__Bacilli; o__Lactobacillales; f__Lactobacillaceae; g__Pediococcus	0.999351
	35822a75748958d662e631f01a78410c	-0.0129956	-0.0196966	0.0155853	d__Bacteria; p__Firmicutes; c__Clostridia; o__Lachnospirales; f__Lachnospiraceae; g__[Eubacterium]_ventriosum_group; s__uncultured_Clostridiales	0.916531
	38e75b4cc3e47f9e2699c07ed59c3738	-0.00194936	-0.0321012	0.0202303	d__Bacteria; p__Firmicutes; c__Bacilli; o__RF39; f__RF39; g__RF39	1
	391fa2936c6775b931328cae13495eac	-0.0838814	0.107679	0.046231	d__Bacteria; p__Campilobacterota; c__Campylobacteria; o__Campylobacterales; f__Helicobacteraceae; g__Helicobacter	1
	399325c13d8f80dbc54fb35a30a80ef7	-0.0984934	-0.107785	-0.14725	d__Bacteria; p__Bacteroidota; c__Bacteroidia; o__Bacteroidales; f__Muribaculaceae; g__Muribaculaceae; s__uncultured_Bacteroidales	0.962427
	39cdbf785d0eaff7b811715f580009f3	-0.0457324	0.0585666	0.0237411	d__Bacteria; p__Firmicutes; c__Clostridia; o__Lachnospirales; f__Lachnospiraceae; g__Lachnospiraceae_UCG-001; s__unidentified	0.99205
	3ad6ff4c64ef0252158cdd71c3cbc39d	-0.00646276	0.0347192	0.0272088	d__Bacteria; p__Firmicutes; c__Clostridia; o__Lachnospirales; f__Lachnospiraceae; g__Lachnoclostridium	0.988284
	3bcd8b88929da3aeb3e1b22bc09f90c4	-0.0451657	-0.0110632	0.0257233	d__Bacteria; p__Firmicutes; c__Clostridia; o__Lachnospirales; f__Lachnospiraceae	0.99996
	3c829cec651dcaf3f6ed40eef3e94b63	-0.00139552	0.0551919	0.0257727	d__Bacteria; p__Firmicutes; c__Clostridia; o__Lachnospirales; f__Lachnospiraceae; g__A2; s__uncultured_bacterium	0.823836
	3cb1daed0ce06963d6155dbe542bec59	-0.00740479	0.00515692	-0.000630884	d__Bacteria; p__Firmicutes; c__Clostridia; o__Clostridia_UCG-014; f__Clostridia_UCG-014; g__Clostridia_UCG-014	1
	3dfb1d5ffe6d5615ffaa539dd22b7a09	-0.00800917	0.0206773	0.0128178	d__Bacteria; p__Actinobacteriota; c__Coriobacteriia; o__Coriobacteriales; f__Eggerthellaceae; g__Adlercreutzia	0.71538
	3ea5217b55bd97cd9bdc8b95a2455a95	-0.078545	-0.00262618	0.0478307	d__Bacteria; p__Firmicutes; c__Clostridia; o__Lachnospirales; f__Lachnospiraceae	0.999925
	3ed05558d987b4a424e486bae5a13220	-0.000639901	0.000305475	-0.00137935	d__Bacteria; p__Firmicutes; c__Negativicutes; o__Veillonellales-Selenomonadales; f__Veillonellaceae; g__Veillonella	0.999992
	3eeb3272aa9d718383e9edf6440e553a	-0.0166627	-0.0266869	0.0204563	d__Bacteria; p__Firmicutes; c__Clostridia; o__Oscillospirales; f__Ruminococcaceae; g__Incertae_Sedis	0.894215
	40394bfe4a2f991e0651e5a311f3ee24	-0.124876	-0.000852844	-0.076796	d__Bacteria; p__Bacteroidota; c__Bacteroidia; o__Bacteroidales; f__Muribaculaceae; g__Muribaculaceae	0.999999
	4123329ee76cb8225d69eb57ea6a8529	-0.0925936	-0.0389418	-0.0941504	d__Bacteria; p__Bacteroidota; c__Bacteroidia; o__Bacteroidales; f__Muribaculaceae; g__Muribaculaceae	0.999932
	429628aacbaf684b36db625b021978eb	-0.0228497	0.00516627	0.0254777	d__Bacteria; p__Firmicutes; c__Bacilli; o__RF39; f__RF39; g__RF39	1
	42b2c8922e615af317c681084b97e119	-0.00486236	0.0122054	0.00693866	d__Bacteria; p__Actinobacteriota; c__Coriobacteriia; o__Coriobacteriales; f__Eggerthellaceae; g__Enterorhabdus; s__uncultured_bacterium	0.956003
	4433e6582152cc09a3944258ca14902c	-0.00723866	0.03613	0.0291055	d__Bacteria; p__Firmicutes; c__Clostridia; o__Oscillospirales; f__Oscillospiraceae; g__Colidextribacter	0.88971
	44633c7aa002ae660f6aff3ec8aa1f30	-0.116257	0.138308	0.0292285	d__Bacteria; p__Bacteroidota; c__Bacteroidia; o__Bacteroidales; f__Marinifilaceae; g__Odoribacter; s__unidentified	0.999953
	44e946a30c5ef2f7ec84ada89e573d7c	-0.0095904	-0.00306708	0.0901556	d__Bacteria; p__Firmicutes; c__Bacilli; o__Erysipelotrichales; f__Erysipelotrichaceae; g__Erysipelotrichaceae; s__uncultured_bacterium	1
	45673282739bae2ea95d0598ead55a55	-0.0804611	-0.118211	-0.154144	d__Bacteria; p__Bacteroidota; c__Bacteroidia; o__Bacteroidales; f__Muribaculaceae; g__Muribaculaceae; s__uncultured_Bacteroidales	0.919387
	45697db377663a5736f2a7efffdfbb62	-0.0115817	-0.0137911	0.0143341	d__Bacteria; p__Firmicutes; c__Clostridia; o__Clostridia_vadinBB60_group; f__Clostridia_vadinBB60_group; g__Clostridia_vadinBB60_group; s__unidentified	0.985077
	45753267aaea5643620ad899e2e4a3f7	-0.000920332	0.000408974	-0.000929095	d__Bacteria; p__Firmicutes; c__Negativicutes; o__Veillonellales-Selenomonadales; f__Selenomonadaceae; g__Megamonas	0.999568
	46cea2e85de5033d3a06d0c25a56afbd	-0.00840798	0.00564443	-0.000870199	d__Bacteria; p__Firmicutes; c__Clostridia; o__Lachnospirales; f__Lachnospiraceae	0.999976
	47234d61bbfab8867f9d390eb7f26dd1	-0.0146405	0.0271967	0.0854313	d__Bacteria; p__Firmicutes; c__Clostridia; o__Lachnospirales; f__Lachnospiraceae; g__uncultured; s__Clostridium_sp.	0.854819
	483ddc4b359bcb6c9a46fe7577be5da2	-0.0647887	-0.00460901	-0.0423946	d__Bacteria; p__Bacteroidota; c__Bacteroidia; o__Bacteroidales; f__Muribaculaceae; g__Muribaculaceae; s__uncultured_bacterium	0.823684
	490fff288d8ab53d66031a6116de406e	-0.0147069	0.0458519	0.025661	d__Bacteria; p__Cyanobacteria; c__Cyanobacteriia; o__Chloroplast; f__Chloroplast; g__Chloroplast	1
	49944ff53cbedf96aaa98bf53fbfec2f	-0.0499719	0.051796	0.0175313	d__Bacteria; p__Bacteroidota; c__Bacteroidia; o__Bacteroidales; f__Muribaculaceae; g__Muribaculaceae; s__uncultured_Bacteroidales	0.83483
	49fa302e5104195f2542e814166d369d	-0.15563	0.0934805	-0.0085959	d__Bacteria; p__Bacteroidota; c__Bacteroidia; o__Bacteroidales; f__Bacteroidaceae; g__Bacteroides; s__Bacteroides_acidifaciens	0.767204
	4a5177f5fbc6a74164757c9c956eb07d	-0.0524559	0.0284577	-0.00735137	d__Bacteria; p__Firmicutes; c__Clostridia; o__Lachnospirales; f__Lachnospiraceae; g__Lachnospiraceae_NK4A136_group; s__uncultured_bacterium	0.929036
	4a8cbd4289458340c478f5d323fe155c	-0.00895389	0.0137722	0.00701096	d__Bacteria; p__Actinobacteriota; c__Actinobacteria; o__Micrococcales; f__Microbacteriaceae	0.999796
	4b55cda197da86622f9db75705e8ee91	-0.00323732	0.0012641	0.00279104	d__Bacteria; p__Firmicutes; c__Bacilli; o__Lactobacillales; f__Vagococcaceae; g__Vagococcus	0.99946
	4b67d4ebe270c2b98f2ccd05337ce905	-0.00293582	0.00115283	0.00230696	d__Bacteria; p__Firmicutes; c__Clostridia; o__Peptostreptococcales-Tissierellales; f__Peptostreptococcales-Tissierellales; g__Anaerococcus; s__uncultured_bacterium	0.820676
	4ba29f1550cac30a383f20698ead1daf	-0.016229	-0.0142209	0.0183046	d__Bacteria; p__Firmicutes; c__Clostridia; o__Lachnospirales; f__Lachnospiraceae; g__Lachnoclostridium; s__Clostridium_fusiformis	0.736277
	4bb96d7ec191f9f114463f425bca5f72	-0.00624793	-0.00305953	0.00560863	d__Bacteria; p__Proteobacteria; c__Alphaproteobacteria; o__Caulobacterales; f__Caulobacteraceae; g__Brevundimonas	0.99995
	4bcf61a7c6e38ee3264ff7654b83cebb	-0.039325	-0.0168704	-0.0378851	d__Bacteria; p__Firmicutes; c__Bacilli; o__Erysipelotrichales; f__Erysipelotrichaceae; g__Faecalibaculum; s__uncultured_bacterium	0.766358
	4bdd0f5cced923b99403ad52e919c732	-0.0390671	0.00637525	-0.017765	d__Bacteria; p__Bacteroidota; c__Bacteroidia; o__Bacteroidales; f__Muribaculaceae; g__Muribaculaceae; s__uncultured_bacterium	0.89852
	4c606c6bd029c4b086891f2af6f9d324	-0.0142693	0.0507435	-0.0368285	d__Bacteria; p__Firmicutes; c__Clostridia; o__Lachnospirales; f__Lachnospiraceae	0.999987
	4ca504a78711ac0f30ea43c189741ad0	-0.00472943	-0.0055804	0.00410754	d__Bacteria; p__Firmicutes; c__Clostridia; o__Clostridia_UCG-014; f__Clostridia_UCG-014; g__Clostridia_UCG-014; s__unidentified	0.815468
	4e4cacfe38dc0bec509e03003cf6560b	-0.00177856	-0.00687276	5.97407e-05	d__Bacteria; p__Firmicutes; c__Bacilli; o__Staphylococcales; f__Staphylococcaceae; g__Staphylococcus	0.973599
	4edae113b038a07308110f3a5373f28d	-0.00353755	0.00217059	0.00219685	d__Bacteria; p__Firmicutes; c__Clostridia; o__Lachnospirales; f__Lachnospiraceae; g__Lachnospiraceae_UCG-004	0.79567
	4f8a48f1545d27e7eaeb70a11546c9f4	-0.00404114	0.0259394	0.00911862	d__Bacteria; p__Firmicutes; c__Clostridia; o__Lachnospirales; f__Lachnospiraceae; g__uncultured	0.918144
	4f9af20d467c87480ad631afb00c2c06	-0.00241059	0.000958982	0.00146365	d__Bacteria; p__Bdellovibrionota; c__Bdellovibrionia; o__Bacteriovoracales; f__Bacteriovoracaceae; g__Peredibacter	1
	4fa9336955fb159120b7cc21c7fb59b3	-0.0196557	-0.030909	0.0253412	d__Bacteria; p__Firmicutes; c__Clostridia; o__Clostridia_UCG-014; f__Clostridia_UCG-014; g__Clostridia_UCG-014	1
	51b7fb8aea13426b446d8c6107498a94	-0.0622066	0.0256176	-0.016063	d__Bacteria; p__Bacteroidota; c__Bacteroidia; o__Bacteroidales; f__Muribaculaceae; g__Muribaculaceae; s__uncultured_bacterium	0.895544
	535c6d00525079bbbea3d45716b923e1	-0.000445481	0.000233721	-0.00169151	d__Bacteria; p__Actinobacteriota; c__Coriobacteriia; o__Coriobacteriales; f__Atopobiaceae; g__Atopobium	0.848154
	5386347c239a19279e49a272aeff8cb0	-0.00389452	-0.00160027	0.00269362	d__Bacteria; p__Firmicutes; c__Bacilli; o__Lactobacillales; f__Enterococcaceae; g__Enterococcus	0.900756
	53cdd3bb135836001114532e68b29c93	-0.01644	0.0109714	-0.000676251	d__Bacteria; p__Firmicutes; c__Clostridia; o__Oscillospirales; f__Oscillospiraceae; g__Oscillibacter; s__uncultured_bacterium	0.96418
	55910270f6d8063c9855822f349320af	-0.00766382	-0.0117064	0.0092378	d__Bacteria; p__Firmicutes; c__Clostridia; o__Lachnospirales; f__Lachnospiraceae; g__Marvinbryantia; s__uncultured_bacterium	0.94604
	55d263941c18518b38080c592892c949	-0.00145885	-0.00122025	-8.31978e-06	d__Bacteria; p__Firmicutes; c__Clostridia; o__Lachnospirales; f__Lachnospiraceae; g__Blautia; s__Lachnospiraceae_bacterium	0.942498
	55f1fe5974eeccb04cf13c2ae0772095	-0.175903	-0.0469326	-0.14844	d__Bacteria; p__Bacteroidota; c__Bacteroidia; o__Bacteroidales; f__Muribaculaceae; g__Muribaculaceae; s__uncultured_bacterium	0.991373
	56f38e3ae97739911a391dcbc300af6e	-0.000189586	-0.0362121	0.019361	d__Bacteria; p__Firmicutes; c__Clostridia; o__Oscillospirales; f__Oscillospiraceae; g__Intestinimonas; s__uncultured_Ruminococcaceae	0.913646
	5747cae744167405e1db0c84a1165386	-0.0124593	0.0365112	0.0243862	d__Bacteria; p__Firmicutes; c__Clostridia; o__Oscillospirales; f__Ruminococcaceae; g__Incertae_Sedis; s__uncultured_bacterium	0.974534
	57874f7d33e77f29670952b1cec0b232	-0.0175193	0.00335637	-0.00788883	d__Bacteria; p__Bacteroidota; c__Bacteroidia; o__Bacteroidales; f__Rikenellaceae; g__Alistipes; s__uncultured_bacterium	0.997899
	57da880be93cda85c13efe1e01de78b4	-0.00126041	0.00120036	-0.000303886	d__Bacteria; p__Firmicutes; c__Clostridia; o__Lachnospirales; f__Lachnospiraceae	0.999991
	5842fb35cb0a50b6b15a8b6d267e2ba7	-0.00653549	-0.00323784	0.00596482	d__Bacteria; p__Firmicutes; c__Clostridia; o__Lachnospirales; f__Lachnospiraceae; g__Lachnospiraceae_NK4A136_group	0.976688
	587e5a487daff058b1f531372dc06d25	-0.0209248	-0.0218634	0.0264012	d__Bacteria; p__Firmicutes; c__Clostridia; o__Clostridia_UCG-014; f__Clostridia_UCG-014; g__Clostridia_UCG-014	1
	58de20a5c30157a40e4ed693769f9c38	-0.125838	0.121461	0.0346373	d__Bacteria; p__Bacteroidota; c__Bacteroidia; o__Bacteroidales; f__Muribaculaceae; g__Muribaculaceae; s__uncultured_bacterium	0.998646
	5b110bff15d5501fd0e216117bc93393	-0.00980761	-0.00164468	0.0112503	d__Bacteria; p__Firmicutes; c__Clostridia; o__Lachnospirales; f__Lachnospiraceae	0.999894
	5b66f3fca59b461778bc9047f49f8f9b	-0.00475024	0.00504306	0.0531157	d__Bacteria; p__Firmicutes; c__Clostridia; o__Lachnospirales; f__Lachnospiraceae	0.999994
	5c8255737dc292d66e8c35900bee63e7	-0.0371739	-0.015922	-0.0374129	d__Bacteria; p__Bacteroidota; c__Bacteroidia; o__Bacteroidales; f__Muribaculaceae; g__Muribaculaceae; s__uncultured_bacterium	0.990821
	5cf79c95edfeb00f31bba53c923ac90b	-0.00471405	0.0387819	0.0322995	d__Bacteria; p__Bacteroidota; c__Bacteroidia; o__Bacteroidales; f__Muribaculaceae; g__Muribaculaceae	0.999838
	5d0e22fa11fc893329926f6b840da060	-0.00607323	0.00108282	-0.00428471	d__Bacteria; p__Firmicutes; c__Clostridia; o__Oscillospirales; f__Oscillospiraceae; g__Colidextribacter	0.755848
	5f014a39815dd2075d49f70be437da11	-0.147574	-0.0831997	-0.16427	d__Bacteria; p__Bacteroidota; c__Bacteroidia; o__Bacteroidales; f__Muribaculaceae; g__Muribaculaceae; s__uncultured_organism	0.984403
	5fe90094af48b9637280b427ac1c0d17	-0.042178	-0.0511719	0.0538061	d__Bacteria; p__Firmicutes; c__Clostridia; o__Lachnospirales; f__Lachnospiraceae; g__uncultured; s__uncultured_bacterium	0.733772
	607b5ad5df5c6ded4efad22aafb19eca	-0.00376056	-0.00413591	0.00281493	d__Bacteria; p__Firmicutes; c__Clostridia; o__Lachnospirales; f__Lachnospiraceae; g__uncultured; s__uncultured_bacterium	0.920902
	60d2e9b24ed15f5232c0d304fbe9cf98	-0.0162538	-0.0155526	0.0195349	d__Bacteria; p__Firmicutes; c__Clostridia; o__Clostridia_vadinBB60_group; f__Clostridia_vadinBB60_group; g__Clostridia_vadinBB60_group; s__uncultured_bacterium	0.999546
	618d4532e991c64ae1d5b7fe78cb6e46	-0.00369866	0.0170363	-0.00084591	d__Bacteria; p__Firmicutes; c__Clostridia; o__Lachnospirales; f__Lachnospiraceae; g__Lachnospiraceae_UCG-006; s__uncultured_bacterium	0.994054
	61b0fc1a40125b67d8eb4e2b3bb55033	-0.00179251	-0.0106909	0.0136169	d__Bacteria; p__Firmicutes; c__Clostridia; o__Lachnospirales; f__Lachnospiraceae; g__ASF356; s__uncultured_bacterium	0.799096
	620edd2956ede81b09704c3f3f5657fa	-0.0198429	0.0655421	0.0368179	d__Bacteria; p__Firmicutes; c__Bacilli; o__Lactobacillales; f__Leuconostocaceae; g__Weissella	1
	623545485087fe0d7f837932d708ca88	-0.0150928	0.00504217	-0.00499853	d__Bacteria; p__Bacteroidota; c__Bacteroidia; o__Bacteroidales; f__Muribaculaceae; g__Muribaculaceae; s__unidentified	0.999823
	624ee3bf76f1a2bef924dac8cad49340	-0.0130955	0.0281569	-0.0216066	d__Bacteria; p__Firmicutes; c__Clostridia; o__Lachnospirales; f__Lachnospiraceae; g__Lachnospiraceae_NK4A136_group	0.947395
	633bd196487c5df7955b650f9b468607	-0.0525226	0.0694705	0.0290845	d__Bacteria; p__Firmicutes; c__Clostridia; o__Oscillospirales; f__[Eubacterium]_coprostanoligenes_group; g__[Eubacterium]_coprostanoligenes_group	1
	634aaa239089156ae20d938019fbb335	-0.0240714	0.011658	0.0994272	d__Bacteria; p__Bacteroidota; c__Bacteroidia; o__Bacteroidales; f__Prevotellaceae; g__Prevotella; s__Prevotella_bivia	1
	63ebe7e5a082d46b9579a3e08fcdd0f4	-0.00797658	-0.0184622	0.0223685	d__Bacteria; p__Firmicutes; c__Clostridia; o__Lachnospirales; f__Lachnospiraceae	0.999914
	64106b2886c94bb9f1db4680ce341f3a	-0.00443278	-0.0146723	0.0933151	d__Bacteria; p__Firmicutes; c__Clostridia; o__Lachnospirales; f__Lachnospiraceae; g__Lachnospiraceae_FCS020_group	0.928832
	642261b917665b999a5f747fa6870bb3	-0.117736	-0.0612596	-0.128107	d__Bacteria; p__Bacteroidota; c__Bacteroidia; o__Bacteroidales; f__Muribaculaceae; g__Muribaculaceae; s__uncultured_bacterium	0.932918
	64e7b3efdda3f7f8710c1d5bcf0368f5	-0.00191033	0.0055017	-0.00138745	d__Bacteria; p__Bacteroidota; c__Bacteroidia; o__Bacteroidales; f__Rikenellaceae; g__Rikenellaceae_RC9_gut_group; s__unidentified	0.775505
	664f36880de70fc0854e131255863be7	-0.00653549	-0.00323784	0.00596482	d__Bacteria; p__Bacteroidota; c__Bacteroidia; o__Bacteroidales; f__Bacteroidaceae; g__Bacteroides; s__Bacteroides_vulgatus	0.880295
	68cee59790ca7373d7e1c03c190248e3	-0.0060891	0.00403973	-0.000969205	d__Bacteria; p__Firmicutes; c__Clostridia; o__Peptococcales; f__Peptococcaceae; g__uncultured; s__unidentified	0.819686
	6999f5a013d87c792581efee62cca718	-0.00148596	0.0552178	0.00822888	d__Bacteria; p__Firmicutes; c__Clostridia; o__Lachnospirales; f__Lachnospiraceae	0.999998
	69d4eb11e07babbb05de8a5c8dac31fb	-0.0315093	0.0428595	0.0249521	d__Bacteria; p__Firmicutes; c__Clostridia; o__Lachnospirales; f__Lachnospiraceae; g__Marvinbryantia; s__uncultured_bacterium	0.988593
	6bd1aed189655ce4c06d04e707bcbbb0	-0.00751261	0.0371302	0.0278581	d__Bacteria; p__Proteobacteria; c__Gammaproteobacteria; o__Enterobacterales; f__Enterobacteriaceae	0.934966
	6c91b03edc155703d03eca97c5a2597b	-0.0317606	0.0333533	0.0512338	d__Bacteria; p__Bacteroidota; c__Bacteroidia; o__Bacteroidales; f__Prevotellaceae; g__Prevotella	1
	6ce98b1b979e9149228fb034961f0bf8	-0.0325951	-0.0251641	-0.0431611	d__Bacteria; p__Bacteroidota; c__Bacteroidia; o__Bacteroidales; f__Muribaculaceae; g__Muribaculaceae; s__uncultured_bacterium	0.98985
	6daaab985c7de31a7dd638fcbc4e6d1b	-0.00739933	-0.0335931	0.0340276	d__Bacteria; p__Firmicutes; c__Bacilli; o__Erysipelotrichales; f__Erysipelatoclostridiaceae; g__Erysipelatoclostridiaceae; s__uncultured_bacterium	0.978975
	6dbc9d2dc939742acd3356ce4826c7e6	-0.00176257	0.000719819	0.000423198	d__Bacteria; p__Firmicutes; c__Clostridia; o__Peptostreptococcales-Tissierellales; f__Peptostreptococcales-Tissierellales; g__Peptoniphilus; s__swine_manure	0.992217
	6e0c2219180d0ef1efca61d191c00d62	-0.0233979	-0.0439231	-0.0530059	d__Bacteria; p__Bacteroidota; c__Bacteroidia; o__Bacteroidales; f__Muribaculaceae; g__Muribaculaceae; s__uncultured_bacterium	0.994914
	6ea8094823e61d135f28a6c74f5fc52c	-0.0532664	0.0112927	0.0690508	d__Bacteria; p__Firmicutes; c__Clostridia; o__Oscillospirales; f__Oscillospiraceae; g__Colidextribacter	0.846725
	6f8b091f6346823e6839051b854083af	-0.0131912	0.00187593	0.017496	d__Bacteria; p__Deinococcota; c__Deinococci; o__Thermales; f__Thermaceae; g__Meiothermus	1
	6ffed603109d2d169a33bdce03fa3c99	-0.0116874	0.0309833	0.0199224	d__Bacteria; p__Firmicutes; c__Clostridia; o__Lachnospirales; f__Lachnospiraceae; g__Lachnoclostridium	0.989552
	70666ccf3855175ef75b494ea0e6fb13	-0.0197884	-0.0230983	0.0234133	d__Bacteria; p__Actinobacteriota; c__Coriobacteriia; o__Coriobacteriales; f__Coriobacteriales_Incertae_Sedis; g__uncultured; s__gut_metagenome	0.947446
	70f3d24c8a1593fe01629b3c32bc865b	-0.00402476	-0.0545981	-0.0236385	d__Bacteria; p__Firmicutes; c__Clostridia; o__Lachnospirales; f__Lachnospiraceae	0.999983
	711293457319d3ce729c1d043e173a4e	-0.00266177	0.00105169	0.00186694	d__Bacteria; p__Actinobacteriota; c__Coriobacteriia; o__Coriobacteriales	0.995604
	7167c46c4591cb7ff3c3098c6a7f7a9f	-0.0071415	-0.013316	0.00913065	d__Bacteria; p__Fusobacteriota; c__Fusobacteriia; o__Fusobacteriales; f__Leptotrichiaceae; g__Leptotrichia	1
	71d366a95177ced1c8adb3f21db0fd6e	-0.0339868	0.0128637	-0.00707872	d__Bacteria; p__Proteobacteria; c__Gammaproteobacteria; o__Burkholderiales; f__Sutterellaceae; g__Parasutterella; s__uncultured_bacterium	0.999989
	733241048b15525ce4ad77330ac12571	-0.0248801	0.0137811	-0.00285224	d__Bacteria; p__Bacteroidota; c__Bacteroidia; o__Bacteroidales; f__Rikenellaceae; g__Alistipes; s__uncultured_bacterium	0.889228
	736e753e82b880299283a531fcb7e273	-0.00617023	0.0490003	-0.0241019	d__Bacteria; p__Firmicutes; c__Clostridia; o__Oscillospirales; f__Ruminococcaceae; g__Anaerotruncus; s__uncultured_bacterium	0.916241
	746cfd61ce88055aa0b12bb94834ff9e	-0.0835406	0.0929479	0.0359544	d__Bacteria; p__Cyanobacteria; c__Vampirivibrionia; o__Gastranaerophilales; f__Gastranaerophilales; g__Gastranaerophilales; s__uncultured_bacterium	0.840176
	748aae587ef46c6803f04c11841b593c	-0.0203897	-0.0213807	-0.00979902	d__Bacteria; p__Firmicutes; c__Clostridia; o__Lachnospirales; f__Lachnospiraceae	1
	751a5410e17195c1bf70f08341fb6fd1	-0.0959283	-0.0230526	-0.0761485	d__Bacteria; p__Bacteroidota; c__Bacteroidia; o__Bacteroidales; f__Muribaculaceae; g__Muribaculum; s__uncultured_bacterium	0.984997
	766762fdd09548b26b04d075d3a6e637	-0.0152154	0.0142028	0.0217752	d__Bacteria; p__Firmicutes; c__Clostridia; o__Lachnospirales; f__Lachnospiraceae	0.999838
	767065e62408b632bcaa12d6d9864e23	-0.000639901	0.000305475	-0.00137935	d__Bacteria; p__Firmicutes; c__Clostridia; o__Lachnospirales; f__Lachnospiraceae	0.99991
	771ac41245b9a0e829d168e4f2149a37	-0.0085036	0.0211033	0.00997694	d__Bacteria; p__Firmicutes; c__Clostridia; o__Lachnospirales; f__Lachnospiraceae; g__Lachnoclostridium	0.975323
	7729aa38b32eb55fd7b00290a2cb910a	-0.0103905	-0.00562818	0.0107398	d__Bacteria; p__Firmicutes; c__Clostridia; o__Clostridia_vadinBB60_group; f__Clostridia_vadinBB60_group; g__Clostridia_vadinBB60_group; s__unidentified	0.858563
	7747ddb4d275bd81e6de8a87b3853af8	-0.0166443	0.011203	0.0173932	d__Bacteria; p__Desulfobacterota; c__Desulfovibrionia; o__Desulfovibrionales; f__Desulfovibrionaceae; g__uncultured; s__uncultured_bacterium	0.999982
	79c9f44a1670017cf0d2be1b39399f68	-0.0030828	0.00120708	0.00254294	d__Bacteria; p__Firmicutes; c__Bacilli; o__Lactobacillales; f__Lactobacillaceae; g__Lactobacillus; s__Lactobacillus_rossiae	0.996478
	79dbda798f1d36472ce5ec8dfea9067b	-0.00357238	0.00138777	0.00332901	d__Bacteria; p__Firmicutes; c__Clostridia; o__Clostridiales; f__Clostridiaceae; g__Clostridium_sensu_stricto_7	0.999997
	7c76c4592199ce1c62209e422b9207da	-0.107076	0.0506544	-0.0156547	d__Bacteria; p__Bacteroidota; c__Bacteroidia; o__Bacteroidales; f__Bacteroidaceae; g__Bacteroides	1
	7d8dc9e6576588672e3fa0459f93e8ce	-0.0124513	-0.0216279	0.0167098	d__Bacteria; p__Firmicutes; c__Clostridia; o__Clostridia_vadinBB60_group; f__Clostridia_vadinBB60_group; g__Clostridia_vadinBB60_group; s__unidentified	0.933359
	7e4748afbb125bddb3043d89eb06cd0c	-0.00223532	-0.0028779	0.00136286	d__Bacteria; p__Firmicutes; c__Bacilli; o__RF39; f__RF39; g__RF39	1
	7e4795b23ae62046d864e9f1e28811da	-0.00273908	0.00160438	-0.00192952	d__Bacteria; p__Firmicutes; c__Clostridia; o__Lachnospirales; f__Lachnospiraceae; g__Lachnospiraceae_NK4A136_group	0.944191
	7ef9a6884eb021139ee80124c16fed9f	-0.00898754	-0.00475826	0.00900201	d__Bacteria; p__Bacteroidota; c__Bacteroidia; o__Bacteroidales; f__Prevotellaceae; g__Alloprevotella; s__Prevotellaceae_bacterium	0.924941
	7f9e5c2f1afcb585098a73217387a041	-0.0165192	-0.0354457	-0.0430656	d__Bacteria; p__Bacteroidota; c__Bacteroidia; o__Bacteroidales; f__Muribaculaceae; g__Muribaculaceae; s__uncultured_bacterium	0.99434
	7ff2bb8a5bd3fbdb64dd547f336c1feb	-0.00616861	-0.016757	0.0173477	d__Bacteria; p__Firmicutes; c__Clostridia; o__Lachnospirales; f__Lachnospiraceae; g__Roseburia; s__uncultured_bacterium	0.98053
	80c0aa9b3676eae5d73e839c4ae41f7e	-0.00888624	0.00651551	-0.00200758	d__Bacteria; p__Firmicutes; c__Clostridia; o__Lachnospirales; f__Lachnospiraceae; g__Lachnospiraceae_NK4A136_group	0.996318
	81130df1bed6e198d82304f9995c455b	-0.0460636	0.0444056	-0.0324651	d__Bacteria; p__Firmicutes; c__Clostridia; o__Lachnospirales; f__Lachnospiraceae; g__uncultured; s__uncultured_bacterium	0.777418
	818364c9ce626da1c914ef3c60af22b4	-0.00942361	-0.00502865	0.00954214	d__Bacteria; p__Actinobacteriota; c__Coriobacteriia; o__Coriobacteriales; f__Eggerthellaceae; g__Enterorhabdus; s__uncultured_bacterium	0.999968
	8350079bc93bfbec110b2931f96d6f05	-0.0251426	0.0946516	0.0713058	d__Bacteria; p__Bacteroidota; c__Bacteroidia; o__Bacteroidales; f__Muribaculaceae; g__Muribaculaceae; s__uncultured_organism	0.744471
	849b7baf241dbcbc97ae72b31c40be18	-0.0130035	-0.0205545	0.0167127	d__Bacteria; p__Firmicutes; c__Clostridia; o__Lachnospirales; f__Lachnospiraceae; g__Roseburia; s__uncultured_bacterium	0.857689
	84c6142f909127bf6791b6a9bbbfc667	-0.000383366	0.000210796	-0.00179124	d__Bacteria; p__Firmicutes; c__Clostridia; o__Clostridiales; f__Clostridiaceae; g__Clostridium_sensu_stricto_1; s__Clostridium_perfringens	0.9265
	85dfa2113234831ec4bdf5d3da907de5	-0.0170956	-0.015785	-0.0221799	d__Bacteria; p__Bacteroidota; c__Bacteroidia; o__Bacteroidales; f__Muribaculaceae; g__Muribaculaceae; s__uncultured_bacterium	0.993717
	864596100d32f01339cdc0886c91e5de	-0.104872	-0.00748297	-0.0661582	d__Bacteria; p__Bacteroidota; c__Bacteroidia; o__Bacteroidales; f__Muribaculaceae; g__Muribaculaceae	0.997897
	8659f12bab87bc12c0b096be47238c98	-0.0438076	0.0473661	0.0899102	d__Bacteria; p__Firmicutes; c__Clostridia; o__Lachnospirales; f__Lachnospiraceae; g__uncultured; s__unidentified	0.857381
	86604bec9cc7d5816f1364ddac7ab2c8	-0.019218	-0.0383524	0.0347142	d__Bacteria; p__Firmicutes; c__Clostridia; o__Oscillospirales; f__Ruminococcaceae; g__uncultured	0.809269
	87a1f84e8d95cbcf463af63c77c71370	-0.00357238	0.00138777	0.00332901	d__Bacteria; p__Actinobacteriota; c__Thermoleophilia; o__Solirubrobacterales; f__Solirubrobacteraceae; g__uncultured; s__Colobanthus_quitensis	0.931373
	882c8043617aa3844e1e1743c7e6bc81	-0.00122957	0.000523106	-0.000432579	d__Bacteria; p__Firmicutes; c__Bacilli; o__Lactobacillales; f__Streptococcaceae; g__Lactococcus	1
	890eb9242a407d4bf47d324d8de14335	-0.0167948	0.000190283	0.0153327	d__Bacteria; p__Firmicutes; c__Clostridia; o__Lachnospirales; f__Lachnospiraceae; g__Lachnoclostridium; s__[Clostridium]_scindens	0.927371
	89eacf9f79b01f70a3f3b070b1d7f300	-0.00415727	0.00160363	0.00426811	d__Bacteria; p__Firmicutes; c__Bacilli; o__Lactobacillales; f__Carnobacteriaceae; g__Trichococcus	0.971554
	8b3281bc970fcddf2049c38d319ffa4b	-0.00253356	0.00100437	0.00166109	d__Bacteria; p__Firmicutes; c__Clostridia; o__Peptostreptococcales-Tissierellales; f__Peptostreptococcales-Tissierellales; g__Gallicola; s__uncultured_bacterium	0.998793
	8ba2d9b7e26550bcd387b3947d9458a4	-0.0224771	-0.0100246	0.00643203	d__Bacteria; p__Firmicutes; c__Clostridia; o__Lachnospirales; f__Lachnospiraceae; g__Marvinbryantia; s__uncultured_bacterium	0.985522
	8ccb778930a0e4d793f430903b03f462	-0.00965762	0.0261938	0.0168429	d__Bacteria; p__Bacteroidota; c__Bacteroidia; o__Bacteroidales; f__Prevotellaceae; g__Prevotella; s__Prevotella_timonensis	1
	8d35b756634b4588349a78a0866b8b94	-0.00415727	0.00160363	0.00426811	d__Bacteria; p__Proteobacteria; c__Gammaproteobacteria; o__Pseudomonadales; f__Pseudomonadaceae; g__Pseudomonas	0.999733
	8db50bb83e10b373dda3f1751bb16341	-0.00532953	0.00351409	-0.00100164	d__Bacteria; p__Firmicutes; c__Clostridia; o__Lachnospirales; f__Lachnospiraceae; g__Roseburia; s__uncultured_bacterium	0.973334
	8e32b9964eb3ebe30c1e5c882696b0c6	-0.0928511	-0.0704465	-0.117795	d__Bacteria; p__Bacteroidota; c__Bacteroidia; o__Bacteroidales; f__Muribaculaceae; g__Muribaculaceae; s__uncultured_bacterium	0.932762
	8e73f0e5b2261d9caf612c5ea9ade0c3	-0.0571111	-0.022779	-0.0565692	d__Bacteria; p__Bacteroidota; c__Bacteroidia; o__Bacteroidales; f__Muribaculaceae; g__Muribaculaceae; s__uncultured_bacterium	0.993839
	8f622fa42e5bbebd273e109bff6f821d	-0.00478213	-0.0260966	-0.0259239	d__Bacteria; p__Bacteroidota; c__Bacteroidia; o__Bacteroidales; f__Muribaculaceae; g__Muribaculaceae; s__uncultured_bacterium	0.994691
	8f7355277135b7c4968e95ec77ad4271	-0.0332776	0.0181936	-0.00492649	d__Bacteria; p__Bacteroidota; c__Bacteroidia; o__Bacteroidales; f__Muribaculaceae; g__Muribaculaceae; s__uncultured_Bacteroidales	0.999132
	93e80e152a8c1f043bac5faf139db87c	-0.0164414	0.0443037	0.0291051	d__Bacteria; p__Actinobacteriota; c__Coriobacteriia; o__Coriobacteriales; f__Eggerthellaceae; g__Enterorhabdus; s__uncultured_bacterium	0.760337
	93f8f42a5dc282e20d8841181601ec4d	-0.00357238	0.00138777	0.00332901	d__Bacteria; p__Actinobacteriota; c__Actinobacteria; o__Micrococcales; f__Dermabacteraceae; g__Brachybacterium	0.995044
	947706c5e3806303b2e79b208993c00d	-0.00139698	0.000584889	-0.000163799	d__Bacteria; p__Actinobacteriota; c__Actinobacteria; o__Streptosporangiales; f__Nocardiopsaceae; g__Nocardiopsis	0.998018
	9547443ca193ebb13b05e0ebade6301a	-0.0299941	0.0578712	0.0331807	d__Bacteria; p__Firmicutes; c__Clostridia; o__Lachnospirales; f__Lachnospiraceae; g__Roseburia; s__Eubacterium_plexicaudatum	0.728267
	961456b2721190d5251b9c0d168bb29c	-0.00118447	0.0145179	-0.00247224	d__Bacteria; p__Firmicutes; c__Clostridia; o__Lachnospirales; f__Lachnospiraceae; g__Lachnoclostridium	0.971376
	96336b29f7d0cf362caefb22d8394459	-0.00415727	0.00160363	0.00426811	d__Bacteria; p__Firmicutes; c__Bacilli; o__Bacillales; f__Bacillaceae; g__Bacillus; s__Bacillus_thermoamylovorans	0.943782
	9677010f7d64a2907fe7088970a9e268	-0.0105611	0.0429169	-0.0249555	d__Bacteria; p__Firmicutes; c__Clostridia; o__Oscillospirales; f__Oscillospiraceae; g__Colidextribacter	0.789854
	96936aea37c92896ee7b425faaa44f30	-0.11388	-0.0613096	-0.12424	d__Bacteria; p__Bacteroidota; c__Bacteroidia; o__Bacteroidales; f__Muribaculaceae; g__Muribaculaceae; s__uncultured_organism	0.95433
	9730cc3d47181da5a79f43bd0592f4e6	-0.00474388	0.0233666	0.0180559	d__Bacteria; p__Firmicutes; c__Clostridia; o__Oscillospirales; f__Butyricicoccaceae; g__Butyricicoccus; s__uncultured_bacterium	0.996155
	97c8f75a0e6db1870c497add54a65876	-0.0061574	-0.0112111	0.00753964	d__Bacteria; p__Firmicutes; c__Clostridia; o__Clostridia_UCG-014; f__Clostridia_UCG-014; g__Clostridia_UCG-014	1
	97d4a8df873312f8b6964af0f89b6040	-0.0183724	-0.00432575	0.0297639	d__Bacteria; p__Bacteroidota; c__Bacteroidia; o__Bacteroidales; f__Prevotellaceae; g__Prevotella; s__Prevotella_timonensis	1
	984cc2f6f48a2dfe6854f1cd36ec9897	-0.0308545	-0.0630388	0.037755	d__Bacteria; p__Actinobacteriota; c__Coriobacteriia; o__Coriobacteriales; f__Eggerthellaceae; g__Enterorhabdus; s__Adlercreutzia_mucosicola	0.801692
	98b130d293e8f892f43eb8cd1cab1e71	-0.0137172	0.0133109	0.00350324	d__Bacteria; p__Firmicutes; c__Clostridia; o__Lachnospirales; f__Lachnospiraceae	0.999995
	991ef268d4516d2caa7951239f072065	-0.0301988	0.0181933	-0.00510064	d__Bacteria; p__Bacteroidota; c__Bacteroidia; o__Bacteroidales; f__Muribaculaceae; g__Muribaculaceae	0.999882
	9988e454747b882f6c1b4b20a2a5be96	-0.0270894	-0.0282075	0.0343593	d__Bacteria; p__Firmicutes; c__Clostridia; o__Lachnospirales; f__Lachnospiraceae	0.999966
	99bc74b6c24d7432e76aa28661f68926	-0.0235348	0.0130705	-0.00199608	d__Bacteria; p__Bacteroidota; c__Bacteroidia; o__Bacteroidales; f__Rikenellaceae; g__Rikenella; s__uncultured_bacterium	1
	99d327135746bef7062ca9186097c7b1	-0.01954	0.0394387	0.0228331	d__Bacteria; p__Firmicutes; c__Clostridia; o__Lachnospirales; f__Lachnospiraceae; g__[Eubacterium]_xylanophilum_group; s__uncultured_bacterium	0.990023
	99d6b465e7396705233cda56b3ea7564	-0.0573304	-0.0339561	-0.0638641	d__Bacteria; p__Bacteroidota; c__Bacteroidia; o__Bacteroidales; f__Muribaculaceae; g__Muribaculaceae; s__uncultured_bacterium	0.899564
	9b77e3e338176592e3e6396b48eb7476	-0.00170679	-0.000243733	-1.61927e-05	d__Bacteria; p__Bacteroidota; c__Bacteroidia; o__Bacteroidales; f__Marinifilaceae; g__Odoribacter; s__unidentified	0.999775
	9b86760f1d24e78119093f5f08f45f71	-0.00229244	0.000915376	0.00127394	d__Bacteria; p__Actinobacteriota; c__Actinobacteria; o__Streptomycetales; f__Streptomycetaceae; g__Streptomyces	0.999943
	9bc69f492236a6e956953769464218a3	-0.00211744	-0.00262134	0.00115923	d__Bacteria; p__Firmicutes; c__Clostridia; o__Lachnospirales; f__Lachnospiraceae	0.999999
	9d82ae85ec9bb5800079557d4dc87be7	-0.0126153	0.00461054	-0.00364802	d__Bacteria; p__Bacteroidota; c__Bacteroidia; o__Bacteroidales; f__Muribaculaceae; g__Muribaculaceae; s__uncultured_Bacteroidales	0.961508
	9f06741ec997b5640b072984c8b58735	-0.0205582	-0.0347438	0.0278753	d__Bacteria; p__Firmicutes; c__Bacilli; o__Bacillales; f__Planococcaceae; g__Sporosarcina; s__Sporosarcina_pasteurii	0.995021
	9f7ad8fe3521c13ff238664fd990ceaa	-0.0126583	-0.0219768	0.0167772	d__Bacteria; p__Firmicutes; c__Clostridia; o__Clostridia_vadinBB60_group; f__Clostridia_vadinBB60_group; g__Clostridia_vadinBB60_group; s__unidentified	0.999803
	a00830ecc30d45252a284502f16ec9bf	-0.00105861	0.01154	0.00940494	d__Bacteria; p__Bacteroidota; c__Bacteroidia; o__Bacteroidales; f__Muribaculaceae; g__Muribaculaceae; s__uncultured_Bacteroidales	0.92688
	a0874896790531be3273f28ea5ed908c	-0.00724827	0.00265831	-0.00339286	d__Bacteria; p__Firmicutes; c__Bacilli; o__Erysipelotrichales; f__Erysipelotrichaceae; g__Faecalibaculum; s__uncultured_bacterium	0.776808
	a10e56c3a2715646a0795a4197434647	-0.00456675	-0.00422991	0.0027006	d__Bacteria; p__Firmicutes; c__Clostridia; o__Lachnospirales; f__Lachnospiraceae; g__Roseburia; s__uncultured_bacterium	0.914792
	a14fb58e8df8f8e8c9af10c59595f93a	-0.00600299	0.0236877	0.0157067	d__Bacteria; p__Firmicutes; c__Clostridia; o__Lachnospirales; f__Lachnospiraceae; g__Lachnospiraceae_FCS020_group; s__mouse_gut	0.991472
	a179a3aea9bdbaac7c8f3bff16bfb494	-0.000994718	0.000436428	-0.000809662	d__Bacteria; p__Firmicutes; c__Bacilli; o__Lactobacillales; f__Leuconostocaceae; g__Weissella	1
	a23c270b00d19dc6fd62c6cf0a098351	-0.0281492	-0.0337948	0.0339853	d__Bacteria; p__Firmicutes; c__Clostridia; o__Lachnospirales; f__Lachnospiraceae	0.999067
	a27159eea2d8772718038dac5f8ca486	-0.0468427	0.026979	0.00110172	d__Bacteria; p__Bacteroidota; c__Bacteroidia; o__Bacteroidales; f__Tannerellaceae; g__Parabacteroides; s__Parabacteroides_distasonis	0.745171
	a2f10386c444a35f98ed662aa17cd3da	-0.0180185	0.00818141	-0.00569557	d__Bacteria; p__Bacteroidota; c__Bacteroidia; o__Bacteroidales; f__Rikenellaceae; g__Alistipes; s__uncultured_bacterium	0.846831
	a433432ea53626beeaee80b8ccc9e673	-0.00186135	0.000756275	0.000581795	d__Bacteria; p__Actinobacteriota; c__Actinobacteria; o__Pseudonocardiales; f__Pseudonocardiaceae	0.95017
	a55e23f391b0baeba359f9ff5ace258a	-0.00057369	0.000281039	-0.00148566	d__Bacteria; p__Firmicutes; c__Clostridia; o__Lachnospirales; f__Lachnospiraceae; g__GCA-900066575; s__uncultured_bacterium	0.949511
	a5eb8fccbee4d2a74bdcd76a620ec022	-0.00279568	0.00110111	0.00208195	d__Bacteria; p__Fusobacteriota; c__Fusobacteriia; o__Fusobacteriales; f__Fusobacteriaceae; g__Fusobacterium; s__gut_metagenome	0.830711
	a79a5ada0536c9d02b2a0dcd3e13ed82	-0.00176257	0.000719819	0.000423198	d__Bacteria; p__Actinobacteriota; c__Actinobacteria; o__Micrococcales; f__Microbacteriaceae	0.998489
	a83aafad1c39633ea935336cd6b69e7f	-0.00375501	0.00145517	0.00362224	d__Bacteria; p__Firmicutes; c__Clostridia; o__Lachnospirales; f__Lachnospiraceae; g__Dorea	0.926724
	a84d89531d7b8be14c8193ba398232c9	-0.0687632	0.0397117	0.0090316	d__Bacteria; p__Campilobacterota; c__Campylobacteria; o__Campylobacterales; f__Helicobacteraceae; g__Helicobacter; s__Helicobacter_typhlonius	0.985405
	a8e20a148e2996cf12774169db588e29	-0.0356466	0.0642461	0.0372263	d__Bacteria; p__Proteobacteria; c__Gammaproteobacteria; o__Burkholderiales; f__Sutterellaceae; g__Parasutterella	1
	aa019bd414579ea0a1c3fa3f2c79c181	-0.0182152	-0.0319021	0.0258357	d__Bacteria; p__Actinobacteriota; c__Actinobacteria; o__Corynebacteriales; f__Corynebacteriaceae; g__Corynebacterium	0.971906
	aa4e7d8d92540d2994e3910c18703b87	-0.00318572	-0.00485495	0.00273525	d__Bacteria; p__Firmicutes; c__Clostridia; o__Clostridia_UCG-014; f__Clostridia_UCG-014; g__Clostridia_UCG-014	1
	ac211f45f1c8a9ba079af24d51e3d248	-0.0149475	-0.0256584	0.0190158	d__Bacteria; p__Firmicutes; c__Clostridia; o__Monoglobales; f__Monoglobaceae; g__Monoglobus	0.999988
	ae9088c1e0350d635458a46dacd93a71	-0.0115192	-0.00632807	0.0121379	d__Bacteria; p__Proteobacteria; c__Gammaproteobacteria; o__Burkholderiales; f__Burkholderiaceae; g__Burkholderia-Caballeronia-Paraburkholderia	0.998258
	af1ee8b992de0516463b4364be9f24e2	-0.0146972	0.0573762	-0.0373892	d__Bacteria; p__Firmicutes; c__Clostridia; o__Lachnospirales; f__Lachnospiraceae; g__Lachnospiraceae_NK4A136_group	0.984208
	b025be5205f6394cdd7db14984060d17	-0.00545211	-0.00256607	0.00462289	d__Bacteria; p__Firmicutes; c__Clostridia; o__Lachnospirales; f__Lachnospiraceae	0.999911
	b0821fab26e60ee6de583c9727ccb0f0	-0.000350759	-0.0196168	0.0128132	d__Bacteria; p__Firmicutes; c__Clostridia; o__Lachnospirales; f__Lachnospiraceae; g__uncultured; s__Clostridium_sp.	0.986508
	b143ef597ecf013c08c38e4532f4fec1	-0.00383537	-0.0213515	0.0186661	d__Bacteria; p__Firmicutes; c__Clostridia; o__Lachnospirales; f__Lachnospiraceae; g__Lachnoclostridium	0.744558
	b1688b8133264740639491886def93f2	-0.0169446	0.011331	0.000347752	d__Bacteria; p__Bacteroidota; c__Bacteroidia; o__Bacteroidales; f__Rikenellaceae; g__Rikenellaceae_RC9_gut_group; s__uncultured_bacterium	0.997867
	b1e26d0956676effc6f659d132ed4dff	-0.0115192	-0.00632807	0.0121379	d__Bacteria; p__Firmicutes; c__Negativicutes; o__Veillonellales-Selenomonadales; f__Selenomonadaceae; g__Mitsuokella; s__uncultured_bacterium	0.769483
	b3891dd2058f5bed516c6a0e7b3226e0	-0.0799019	0.0319673	-0.0238194	d__Bacteria; p__Bacteroidota; c__Bacteroidia; o__Bacteroidales; f__Rikenellaceae; g__Alistipes; s__uncultured_bacterium	0.982851
	b413dbb59eb0cf2930b79bc31420024b	-0.0104241	0.00114999	0.0109524	d__Bacteria; p__Firmicutes; c__Clostridia; o__Lachnospirales; f__Lachnospiraceae; g__[Eubacterium]_xylanophilum_group; s__uncultured_bacterium	0.920544
	b549495baabe917f9d63dcbfd5352af0	-0.00298082	-0.00344275	0.002254	d__Bacteria; p__Firmicutes; c__Clostridia; o__Clostridia_UCG-014; f__Clostridia_UCG-014; g__Clostridia_UCG-014; s__unidentified	0.782836
	b61cbccae82bfeb94bc752b6c1efe1ba	-0.132998	0.0647208	-0.0244614	d__Bacteria; p__Bacteroidota; c__Bacteroidia; o__Bacteroidales; f__Rikenellaceae; g__Alistipes; s__uncultured_bacterium	0.998553
	b6e6db297a64e305290e3bced00fcae2	-0.0054021	-0.00977048	0.00683343	d__Bacteria; p__Firmicutes; c__Clostridia; o__Clostridia_UCG-014; f__Clostridia_UCG-014; g__Clostridia_UCG-014	1
	b84049ea91c66ed4d1440e020383ebfe	-0.00924991	0.005028	-0.00346705	d__Bacteria; p__Firmicutes; c__Clostridia; o__Lachnospirales; f__Lachnospiraceae; g__ASF356; s__uncultured_bacterium	0.845102
	b88bc2180249c3b634729492897ea0a9	-0.00596597	0.00395453	-0.000974463	d__Bacteria; p__Firmicutes; c__Bacilli; o__Erysipelotrichales; f__Erysipelotrichaceae; g__uncultured; s__unidentified	0.911221
	b9dfc352c90555f9af606fb804751593	-0.000357224	0.00119491	-0.00183763	d__Bacteria; p__Firmicutes; c__Clostridia; o__Clostridia_UCG-014; f__Clostridia_UCG-014; g__Clostridia_UCG-014	1
	ba7ca070753e7547bb432de65e684acf	-0.00747983	-0.00382338	0.0071345	d__Bacteria; p__Proteobacteria; c__Gammaproteobacteria; o__Enterobacterales; f__Enterobacteriaceae; g__Escherichia-Shigella	0.982702
	bd26e587c8c3253992702439272f462a	-0.00496928	-0.00226668	0.00402484	d__Bacteria; p__Firmicutes; c__Bacilli; o__Staphylococcales; f__Staphylococcaceae; g__Staphylococcus	0.997385
	bdd17d58a00771a94b3a6c76846b1594	-0.00832035	0.0101512	0.0159921	d__Bacteria; p__Proteobacteria; c__Gammaproteobacteria; o__Enterobacterales; f__Yersiniaceae; g__Serratia	0.832993
	bddee2e4bc248ebe2db8faf61587ace2	-0.00102455	0.000947699	-0.00111107	d__Bacteria; p__Firmicutes; c__Clostridia; o__Lachnospirales; f__Lachnospiraceae; g__Lachnospiraceae_NK4A136_group	0.983341
	c0f8dda4241cf85e5d70e1bd8b208a70	-0.00616744	-0.00117177	0.00494475	d__Bacteria; p__Firmicutes; c__Clostridia; o__Lachnospirales; f__Lachnospiraceae	0.999888
	c1053bf38ff01f54f42b95980561ed6c	-0.0123903	-0.0213582	0.015907	d__Bacteria; p__Firmicutes; c__Clostridia; o__Lachnospirales; f__Defluviitaleaceae; g__Defluviitaleaceae_UCG-011; s__uncultured_organism	0.910732
	c27f7abd3abc4f5086d6019c9ef2e0d5	-0.0604718	0.0614815	0.0149075	d__Bacteria; p__Bacteroidota; c__Bacteroidia; o__Bacteroidales; f__Bacteroidaceae; g__Bacteroides	1
	c29240d7cccbbbac2bc7ba295f9b2bd5	-0.0536542	0.0392438	0.00351528	d__Bacteria; p__Bacteroidota; c__Bacteroidia; o__Bacteroidales; f__Muribaculaceae; g__Muribaculaceae; s__unidentified	0.998836
	c2a4e79bf2e01f9cf400f14921e2da8e	-0.00462164	0.00177502	0.0050137	d__Bacteria; p__Proteobacteria; c__Gammaproteobacteria; o__Alteromonadales; f__Shewanellaceae; g__Shewanella	0.999978
	c2d41dc0a7b8eaedcf4697512aee4427	-0.0131161	0.0385403	0.0258216	d__Bacteria; p__Firmicutes; c__Bacilli; o__Staphylococcales; f__Staphylococcaceae; g__Staphylococcus	0.998405
	c3cbd1bc80fdc37704c282050c8648a5	-0.00665893	0.0217143	0.0149946	d__Bacteria; p__Bacteroidota; c__Bacteroidia; o__Bacteroidales; f__Muribaculaceae; g__Muribaculaceae; s__uncultured_Bacteroidales	0.998506
	c450db92b00c915bc5116dcbc58ec133	-0.000247425	0.0378183	0.0448962	d__Bacteria; p__Firmicutes; c__Clostridia; o__Lachnospirales; f__Lachnospiraceae	0.999998
	c4fce517571e2bb80437ffd05e6faab8	-0.00169418	-0.00731986	0.00215206	d__Bacteria; p__Firmicutes; c__Clostridia; o__Lachnospirales; f__Lachnospiraceae	0.999999
	c5b453f81a5a54d5d4127888060e7ce4	-0.00447545	-0.0129553	-0.0151149	d__Bacteria; p__Bacteroidota; c__Bacteroidia; o__Bacteroidales; f__Muribaculaceae; g__Muribaculaceae	0.999693
	c5c368fa5d36912d8a01dbdf80cf9aea	-0.0156957	-0.000993555	0.0164494	d__Bacteria; p__Firmicutes; c__Clostridia; o__Oscillospirales; f__Ruminococcaceae; g__Subdoligranulum	0.991078
	c80a12499c43deae4b8b8a3ffe6e5767	-0.0107067	-0.0541271	0.0491063	d__Bacteria; p__Firmicutes; c__Clostridia; o__Oscillospirales; f__Oscillospiraceae; g__NK4A214_group; s__unidentified	0.998499
	c8bfdc7805371a45d6574ab22022dc0a	-0.00697762	0.0671834	0.0158752	d__Bacteria; p__Firmicutes; c__Clostridia; o__Lachnospirales; f__Lachnospiraceae	0.99997
	c932a6d2afbafa7d4ec4b966fe874e57	-0.00142821	-0.00215605	0.000351346	d__Bacteria; p__Firmicutes; c__Clostridia; o__Clostridia_UCG-014; f__Clostridia_UCG-014; g__Clostridia_UCG-014	1
	ca3a85e8dc108f7d6d9716223393f193	-0.00109762	0.000585552	-0.00118232	d__Bacteria; p__Bacteroidota; c__Bacteroidia; o__Bacteroidales; f__Rikenellaceae; g__Rikenella; s__uncultured_bacterium	1
	ca668c90413e3c046e4ec8456016d752	-0.0176597	-0.0102336	0.0170066	d__Bacteria; p__Firmicutes; c__Clostridia; o__Lachnospirales; f__Lachnospiraceae	0.999932
	ca745f3dca5a97f00681cd65a52a7b44	-0.00536512	-0.00951648	0.00625874	d__Bacteria; p__Firmicutes; c__Clostridia; o__Clostridia_UCG-014; f__Clostridia_UCG-014; g__Clostridia_UCG-014; s__uncultured_bacterium	0.855
	cae2da4e292bc63db3f85b6febdab924	-0.0303851	0.0203566	0.0405257	d__Bacteria; p__Firmicutes; c__Clostridia; o__Lachnospirales; f__Lachnospiraceae; g__Lachnospiraceae_NK4A136_group; s__uncultured_bacterium	0.970698
	cb2baaee84e10e1ab02fa44b88e47b5b	-0.106851	-0.0412607	-0.101331	d__Bacteria; p__Bacteroidota; c__Bacteroidia; o__Bacteroidales; f__Muribaculaceae; g__Muribaculaceae; s__uncultured_bacterium	0.974743
	cb4273b1e51dbaf638ff50817d5cb15c	-0.00277178	-0.00300556	0.00201872	d__Bacteria; p__Firmicutes; c__Clostridia; o__Clostridia_UCG-014; f__Clostridia_UCG-014; g__Clostridia_UCG-014	0.999999
	cb5a98ef9f4f74d2117156cf0a661e4b	-0.0044324	-0.0131857	-0.015181	d__Bacteria; p__Bacteroidota; c__Bacteroidia; o__Bacteroidales; f__Muribaculaceae; g__Muribaculaceae; s__uncultured_Bacteroidales	0.916344
	cb7f7506f21d4fb9c9806719a9a2b2ee	-0.00157423	0.000650308	0.0001208	d__Bacteria; p__Firmicutes; c__Clostridia; o__Lachnospirales; f__Lachnospiraceae; g__Lachnospiraceae_NK4A136_group	0.958222
	cb80b54178ea1877ec0929b98f72ec69	-0.0121523	0.0817785	0.0707074	d__Bacteria; p__Actinobacteriota; c__Coriobacteriia; o__Coriobacteriales; f__Atopobiaceae; g__Coriobacteriaceae_UCG-002; s__uncultured_bacterium	0.964198
	cc86a5826478c1c7f356c3cef6b76cb7	-0.00747983	-0.00382338	0.0071345	d__Bacteria; p__Bacteroidota; c__Bacteroidia; o__Bacteroidales; f__Bacteroidaceae; g__Bacteroides	1
	ceb1dc22d074166a470f53ad9360ad0d	-0.0682739	0.0440065	-0.00216401	d__Bacteria; p__Bacteroidota; c__Bacteroidia; o__Bacteroidales; f__Muribaculaceae; g__Muribaculaceae	0.999859
	cfbf80a837c7b87a736a40393d057817	-0.044078	-0.0425563	-0.0459189	d__Bacteria; p__Firmicutes; c__Clostridia; o__Lachnospirales; f__Lachnospiraceae; g__A2	0.999995
	d0a08a6ccc08f2e5fff18d2211c5109e	-0.0298032	0.015953	0.0755887	d__Bacteria; p__Firmicutes; c__Clostridia; o__Lachnospirales; f__Lachnospiraceae	0.999997
	d0cc23f256b6c16cf9c96b87e82951bd	-0.0195117	-0.0196792	0.0226936	d__Bacteria; p__Firmicutes; c__Bacilli; o__Erysipelotrichales; f__Erysipelotrichaceae	0.998718
	d11f4ac3ce27ba5630093dce2cb82572	-0.0414025	0.0237685	-0.0176829	d__Bacteria; p__Firmicutes; c__Clostridia; o__Lachnospirales; f__Lachnospiraceae; g__Lachnospiraceae_NK4A136_group; s__uncultured_bacterium	0.950123
	d137733d533c15829adf0f2b4191f36f	-0.0114194	0.0228097	0.016397	d__Bacteria; p__Bacteroidota; c__Bacteroidia; o__Bacteroidales; f__Muribaculaceae; g__Muribaculaceae; s__uncultured_bacterium	0.851616
	d19ee7dd359230e644a00c67a4789efa	-0.0114451	0.000225332	0.0128628	d__Bacteria; p__Firmicutes; c__Clostridia; o__Lachnospirales; f__Lachnospiraceae; g__uncultured; s__uncultured_bacterium	0.906077
	d26287185f1151b3c5363a2371b816e7	-0.0173286	-0.0312848	0.0251006	d__Bacteria; p__Firmicutes; c__Clostridia; o__Clostridia_vadinBB60_group; f__Clostridia_vadinBB60_group; g__Clostridia_vadinBB60_group; s__unidentified	0.85282
	d2e384899f80cca5ef1896eab0c862ee	-0.0078264	-0.00403828	0.00756378	d__Bacteria; p__Bacteroidota; c__Bacteroidia; o__Bacteroidales; f__Prevotellaceae; g__Prevotella	1
	d3465fc7ba19dd7fc80856c48bdf930f	-0.0229918	-0.0199229	0.0277869	d__Bacteria; p__Firmicutes; c__Bacilli; o__RF39; f__RF39; g__RF39	1
	d357b6e47248af689125119c1e487510	-0.00645735	0.00408267	0.00575617	d__Bacteria; p__Firmicutes; c__Clostridia; o__Lachnospirales; f__Lachnospiraceae; g__Lachnospiraceae_NK4A136_group	0.968414
	d3ad1d89be0ec080dee21dc5283fcbe9	-0.00830764	0.00557499	-0.000874483	d__Bacteria; p__Bacteroidota; c__Bacteroidia; o__Bacteroidales; f__Bacteroidaceae; g__Bacteroides	1
	d3f4f04507a95a2b62e234482d2bc129	-0.136457	-0.0101207	-0.0882604	d__Bacteria; p__Bacteroidota; c__Bacteroidia; o__Bacteroidales; f__Muribaculaceae; g__Muribaculaceae; s__uncultured_Bacteroidales	0.765559
	d43ed378a846746647619025dcb17b10	-0.0109906	0.00708686	0.000610517	d__Bacteria; p__Bacteroidota; c__Bacteroidia; o__Bacteroidales; f__Muribaculaceae; g__Muribaculaceae; s__uncultured_Bacteroidales	0.98032
	d4a52d65b2e49ba1e90417a7a80ddcd9	-0.0115931	0.0378344	0.0475777	d__Bacteria; p__Firmicutes; c__Clostridia; o__Clostridia_UCG-014; f__Clostridia_UCG-014; g__Clostridia_UCG-014	1
	d4ec7fad44f4bcef8373df99751e29b4	-0.0174879	0.0346767	0.0369368	d__Bacteria; p__Firmicutes; c__Clostridia; o__Lachnospirales; f__Lachnospiraceae; g__Lachnoclostridium	0.857929
	d6317ad0ba4defe3caad18d224126043	-0.00128593	-0.000811526	-0.000277197	d__Bacteria; p__Firmicutes; c__Clostridia; o__Oscillospirales; f__Oscillospiraceae; g__Oscillibacter; s__unidentified	0.769591
	d7e006675ebefe5436f139f7b528be24	-0.0106271	0.0150962	-0.000341978	d__Bacteria; p__Firmicutes; c__Clostridia; o__Lachnospirales; f__Lachnospiraceae	0.999987
	d87935d6bd42c405aee7c25bd17408fe	-0.0135519	-0.0230601	0.0191281	d__Bacteria; p__Firmicutes; c__Bacilli; o__RF39; f__RF39; g__RF39	1
	d9d0e2a195a9876f99244f8b62bb9c31	-0.00394943	0.00152692	0.0039344	d__Bacteria; p__Actinobacteriota; c__Actinobacteria; o__Kineosporiales; f__Kineosporiaceae; g__Pseudokineococcus	0.997702
	da2cc329cf86782c5e1fbdbb9a0cf6ca	-0.105956	-0.0526596	-0.111591	d__Bacteria; p__Bacteroidota; c__Bacteroidia; o__Bacteroidales; f__Muribaculaceae; g__Muribaculaceae; s__uncultured_organism	0.857426
	dadec627e95a61e7d7bd0c863e4c44c9	-0.00131211	0.000553568	-0.000300056	d__Bacteria; p__Actinobacteriota; c__Actinobacteria; o__Micrococcales; f__Sanguibacteraceae; g__Sanguibacter	0.981501
	db0ffd9e32c0e69fcf0180781512c508	-0.035171	0.0133302	0.064092	d__Bacteria; p__Firmicutes; c__Clostridia; o__Lachnospirales; f__Lachnospiraceae	0.999968
	dd53bad490635d96f0cb42f4b6ede34e	-0.0106521	-0.0170452	0.0136897	d__Bacteria; p__Firmicutes; c__Clostridia; o__Lachnospirales; f__Lachnospiraceae; g__Tyzzerella; s__unidentified	0.999936
	ddec239a81a65a2011fa8fa5b4bde5d8	-0.0754546	0.0403347	-0.00826774	d__Bacteria; p__Bacteroidota; c__Bacteroidia; o__Bacteroidales; f__Muribaculaceae; g__Muribaculaceae; s__uncultured_Bacteroidales	0.830054
	de11b1d7a848c838a851522e47dab8a9	-0.0391152	0.0428884	0.0586987	Unassigned	0.7562
	dec069925854a5b55093aca532de100d	-0.0121351	-0.0209427	0.016995	d__Bacteria; p__Firmicutes; c__Clostridia; o__Clostridia_UCG-014; f__Clostridia_UCG-014; g__Clostridia_UCG-014	1
	df5f8e6f57731f52381392871de418d1	-0.00597211	-0.0028885	0.00526699	d__Bacteria; p__Bacteroidota; c__Bacteroidia; o__Bacteroidales; f__Bacteroidaceae; g__Bacteroides; s__Bacteroides_fragilis	0.70679
	dfb0b6016c97e2296b83bee082d99500	-0.00208276	-0.00249583	0.000952074	d__Bacteria; p__Firmicutes; c__Bacilli; o__RF39; f__RF39; g__RF39	1
	e06c06e46dd546425eea522b7eb09446	-0.0052223	0.0204438	0.0402152	d__Bacteria; p__Firmicutes; c__Clostridia; o__Lachnospirales; f__Lachnospiraceae; g__GCA-900066575; s__uncultured_bacterium	0.995417
	e0852bca3ae9bdec2b4755b0ff003be1	-0.00217874	0.000873416	0.0010914	d__Bacteria; p__Actinobacteriota; c__Actinobacteria; o__Corynebacteriales; f__Nocardiaceae; g__Rhodococcus	0.999726
	e176441fb5064973ee3a5222838d750b	-0.0465488	-0.0576143	-0.0788706	d__Bacteria; p__Bacteroidota; c__Bacteroidia; o__Bacteroidales; f__Muribaculaceae; g__Muribaculaceae; s__uncultured_bacterium	0.996699
	e1cd4c71f68f19bde93ca249fa1109b5	-0.0725311	0.0303025	-0.0127654	d__Bacteria; p__Campilobacterota; c__Campylobacteria; o__Campylobacterales; f__Helicobacteraceae; g__Helicobacter	1
	e1d0794790521a5fa5fd22f9628cb981	-0.033708	0.0376646	-0.018409	d__Bacteria; p__Firmicutes; c__Clostridia; o__Lachnospirales; f__Lachnospiraceae; g__Lachnospiraceae_NK4A136_group	0.976543
	e1e4e79362469f2b83cb275c1f237566	-0.0182056	-0.00375685	-0.0135856	d__Bacteria; p__Bacteroidota; c__Bacteroidia; o__Bacteroidales; f__Muribaculaceae; g__Muribaculaceae; s__uncultured_bacterium	0.707308
	e20e1cf94917db31f7f74d2f09c2f096	-0.0775919	0.0470648	-0.0041276	d__Bacteria; p__Bacteroidota; c__Bacteroidia; o__Bacteroidales; f__Muribaculaceae; g__Muribaculaceae; s__uncultured_Muribaculaceae	0.953487
	e324256f60ff7e55c6ce9dbfc032644b	-0.00614202	0.00594728	0.0039955	d__Bacteria; p__Firmicutes; c__Clostridia; o__Oscillospirales; f__Ruminococcaceae; g__[Eubacterium]_siraeum_group; s__uncultured_bacterium	0.933691
	e3fa90c670b3e7c3588c760c08c991b7	-0.00747983	-0.00382338	0.0071345	d__Bacteria; p__Firmicutes; c__Clostridia; o__Lachnospirales; f__Lachnospiraceae; g__Coprococcus	0.976051
	e486752d5c306ad2f389200323684a48	-0.00878369	0.00061639	0.00838641	d__Bacteria; p__Firmicutes; c__Bacilli; o__RF39; f__RF39; g__RF39	0.999999
	e4c05c4f73bf31a8791aca73356fd523	-0.00618779	-0.00775468	0.00605323	d__Bacteria; p__Bacteroidota; c__Bacteroidia; o__Bacteroidales; f__Muribaculaceae; g__Muribaculaceae; s__uncultured_bacterium	0.998416
	e5a13e06a11e18f07160e9aa4d6d710b	-0.028136	-0.0342584	0.0369242	d__Bacteria; p__Actinobacteriota; c__Coriobacteriia; o__Coriobacteriales; f__Eggerthellaceae; g__Enterorhabdus; s__uncultured_bacterium	0.995372
	e5bffb37f62dfdf445ef322606a670e2	-0.0245784	-0.0917221	-0.102529	d__Bacteria; p__Firmicutes; c__Bacilli; o__Lactobacillales; f__Lactobacillaceae; g__Lactobacillus	0.999991
	e68336cbe3877270276ea7941cde2f73	-0.00107099	0.000464576	-0.000687205	d__Bacteria; p__Firmicutes; c__Bacilli; o__Bacillales; f__Bacillaceae; g__Geobacillus	0.999817
	e8fd5815dbcf298cdf9c59390195fa90	-0.0211163	-0.0287132	0.0273253	d__Bacteria; p__Firmicutes; c__Bacilli; o__RF39; f__RF39; g__RF39	1
	eae0738ba858df2d22433de0913bc58c	-0.0758252	0.040341	-0.015248	d__Bacteria; p__Bacteroidota; c__Bacteroidia; o__Bacteroidales; f__Bacteroidaceae; g__Bacteroides; s__Bacteroides_vulgatus	0.943994
	ebd206d30bc62ea5c3498da3d1113862	-0.0126192	0.00855866	-0.000690398	d__Bacteria; p__Firmicutes; c__Clostridia; o__Oscillospirales; f__Ruminococcaceae; g__Incertae_Sedis; s__uncultured_bacterium	0.966619
	ec24e43c814761402b8f7dac5876c93d	-0.00670247	0.0698775	0.0630518	d__Bacteria; p__Firmicutes; c__Clostridia; o__Lachnospirales; f__Lachnospiraceae	0.999961
	ec9c9da1ab48744fac997f89ba5b3a57	-0.0143212	-0.0214071	0.0183037	d__Bacteria; p__Firmicutes; c__Bacilli; o__RF39; f__RF39; g__RF39	1
	ed81e174dd4bfc49d7a35ede3380fc2b	-0.00488376	0.00187176	0.00543455	d__Bacteria; p__Firmicutes; c__Clostridia; o__Peptostreptococcales-Tissierellales; f__Peptostreptococcales-Tissierellales; g__Anaerococcus; s__Anaerococcus_prevotii	0.851047
	ee4337ee30feb4ffd7ff002b66837d92	-0.00131211	0.000553568	-0.000300056	d__Bacteria; p__Cyanobacteria; c__Cyanobacteriia; o__Chloroplast; f__Chloroplast; g__Chloroplast	1
	eea184777df33995fd531ab348693bfd	-0.0338763	0.0214619	0.0794293	d__Bacteria; p__Firmicutes; c__Clostridia; o__Monoglobales; f__Monoglobaceae; g__Monoglobus; s__uncultured_rumen	0.787059
	ef8139862a590e217bf7f22f38faf4c5	-0.00323732	0.0012641	0.00279104	d__Bacteria; p__Actinobacteriota; c__Actinobacteria; o__Pseudonocardiales; f__Pseudonocardiaceae; g__Saccharopolyspora	0.994894
	f02ccb4b14c74c9d4e485d482bb8c61c	-0.0292449	0.00415314	0.00651232	d__Bacteria; p__Firmicutes; c__Clostridia; o__Oscillospirales; f__Oscillospiraceae; g__Colidextribacter	0.902986
	f06101e02544b173d92c9e7bab6540a9	-0.0391021	-0.057995	0.0496246	d__Bacteria; p__Firmicutes; c__Clostridia; o__Clostridia_vadinBB60_group; f__Clostridia_vadinBB60_group; g__Clostridia_vadinBB60_group; s__uncultured_bacterium	0.977247
	f0da9a14d3442c013740ee4bfdc1e1df	-0.010917	-0.00764374	0.0113804	d__Bacteria; p__Firmicutes; c__Clostridia; o__Clostridia_UCG-014; f__Clostridia_UCG-014; g__Clostridia_UCG-014	1
	f1a19f355668a8aab3c8152791b1cffc	-0.00894273	0.00439879	-0.00300385	d__Bacteria; p__Firmicutes; c__Clostridia; o__Lachnospirales; f__Lachnospiraceae; g__Lachnospiraceae_NK4A136_group; s__Lachnospiraceae_bacterium	0.979109
	f218a2fd6963ef6ca72ad55fd6df5493	-0.00942361	-0.00502865	0.00954214	d__Bacteria; p__Bacteroidota; c__Bacteroidia; o__Bacteroidales; f__Prevotellaceae; g__Prevotella	0.999958
	f22e971b5f27683ceeb90b668e6eb7c3	-0.0348501	0.0669204	0.0360553	d__Bacteria; p__Deferribacterota; c__Deferribacteres; o__Deferribacterales; f__Deferribacteraceae; g__Mucispirillum	1
	f230221b4e9ba8d71556212a3ce19c7e	-0.026752	-0.0331936	0.0343942	d__Bacteria; p__Firmicutes; c__Bacilli; o__Erysipelotrichales; f__Erysipelotrichaceae; g__uncultured; s__unidentified	0.999052
	f3f08c9da3b6a3818b28a7aed9e35d61	-0.0153296	-0.00570576	0.0176889	d__Bacteria; p__Firmicutes; c__Clostridia; o__Oscillospirales; f__Ruminococcaceae; g__Incertae_Sedis; s__uncultured_bacterium	0.883678
	f5db17dce08a55088ceecbd2ac34df49	-0.000766331	0.000465791	-0.00141115	d__Bacteria; p__Firmicutes; c__Clostridia; o__Lachnospirales; f__Lachnospiraceae; g__uncultured	0.700969
	f60814c557f86851d640853b79aa1364	-0.0229959	0.088914	-0.0224123	d__Bacteria; p__Firmicutes; c__Clostridia; o__Lachnospirales; f__Lachnospiraceae; g__Lachnospiraceae_NK4A136_group	0.948839
	f663eb307371e6f0e53cf30a15349c5d	-0.00215245	-0.00052007	0.000535817	d__Bacteria; p__Bacteroidota; c__Bacteroidia; o__Bacteroidales; f__Rikenellaceae; g__Rikenellaceae_RC9_gut_group	1
	f6d7c7a6e899ce0085d4201ac63c5a9a	-0.0142749	0.00837005	0.0163028	d__Bacteria; p__Firmicutes; c__Clostridia; o__Clostridiales; f__Clostridiaceae	1
	f7f14c67a1c50840a8ef794692062cb6	-0.00356708	-0.00444036	0.00316234	d__Bacteria; p__Firmicutes; c__Clostridia; o__Lachnospirales; f__Lachnospiraceae; g__uncultured; s__unidentified	0.993575
	f7f74da4ecaa75b66dc11c8addf76eca	-0.0886456	-0.012362	-0.0646251	d__Bacteria; p__Bacteroidota; c__Bacteroidia; o__Bacteroidales; f__Muribaculaceae; g__Muribaculaceae	1
	f92f6b3fb0535e726742d37311011afd	-0.0129808	-0.010875	0.0142017	d__Bacteria; p__Firmicutes; c__Clostridia; o__Lachnospirales; f__Lachnospiraceae; g__Tyzzerella; s__uncultured_bacterium	0.989034
	f95cc672ecb949d7301e424dbf4c59d3	-0.00488376	0.00187176	0.00543455	d__Bacteria; p__Firmicutes; c__Bacilli; o__Lactobacillales; f__Lactobacillaceae; g__Lactobacillus; s__Lactobacillus_brevis	0.719556
	f997c0077de901ec4ab7c1c5ea05f137	-0.000782721	0.000366547	-0.00116135	d__Bacteria; p__Firmicutes; c__Clostridia; o__Lachnospirales; f__Lachnospiraceae	0.993372
	fa65563bd8132ea1a837eb93ac2802a9	-0.00488376	0.00187176	0.00543455	d__Bacteria; p__Firmicutes; c__Bacilli; o__Staphylococcales; f__Staphylococcaceae; g__Nosocomiicoccus; s__uncultured_bacterium	0.864722
	fa823c2e5a9d31786eabf18c77d41675	-0.0700076	0.0808267	0.0298356	d__Bacteria; p__Firmicutes; c__Clostridia; o__Lachnospirales; f__Lachnospiraceae; g__Lachnospiraceae_NK4A136_group	0.966191
	fc53a5208a8c6cb0f47461141ca5060e	-0.0108896	0.0343378	0.0181343	d__Bacteria; p__Proteobacteria; c__Alphaproteobacteria; o__Rickettsiales; f__Mitochondria; g__Mitochondria; s__Arachis_hypogaea	0.862936
	fcfac5e293cfe4e600f6094b3f8c8e36	-0.0186074	0.0478412	0.0312067	d__Bacteria; p__Firmicutes; c__Clostridia; o__Lachnospirales; f__Lachnospiraceae; g__ASF356; s__uncultured_bacterium	0.982553
	fd203e2f7d89f10e908a686f50ec9b37	-0.000851077	0.00114679	-0.00184891	d__Bacteria; p__Firmicutes; c__Clostridia; o__Oscillospirales; f__Oscillospiraceae; g__Colidextribacter	0.884877
	fde5540f3a06738d19a24a009ffbe803	-0.00375501	0.00145517	0.00362224	d__Bacteria; p__Actinobacteriota; c__Actinobacteria; o__Micrococcales; f__Brevibacteriaceae; g__Brevibacterium	1
	fe42c8962bd2945186920f7ff2116f37	-0.0301727	0.0371988	0.0121971	d__Bacteria; p__Bacteroidota; c__Bacteroidia; o__Bacteroidales; f__Muribaculaceae; g__Muribaculaceae; s__uncultured_bacterium	0.99991
	fea2d11dba0b804504b4de9daa1df678	-0.00314301	-0.00113428	0.00176276	d__Bacteria; p__Firmicutes; c__Clostridia; o__Oscillospirales; f__Ruminococcaceae; g__Incertae_Sedis	0.999546
	feb983d4713911ebc0a262b4796475fd	-0.0297662	0.0442278	0.0599529	d__Bacteria; p__Firmicutes; c__Clostridia; o__Lachnospirales; f__Lachnospiraceae; g__Tyzzerella	0.998133
	ff3a13a97b876f90fcd04c57da2b84ef	-0.0154481	-0.0135582	0.018108	d__Bacteria; p__Firmicutes; c__Clostridia; o__Lachnospirales; f__Lachnospiraceae	1
	ff879f5418ebe06779501b57b52cb944	-0.00217874	0.000873416	0.0010914	d__Bacteria; p__Proteobacteria; c__Gammaproteobacteria; o__Enterobacterales; f__Morganellaceae; g__Proteus	0.969301
	ffa97dd8641071f108378531888f13f8	-0.00415727	0.00160363	0.00426811	d__Bacteria; p__Actinobacteriota; c__Actinobacteria; o__Micrococcales; f__Micrococcaceae; g__Kocuria	0.918215

## Sheet: Fig. 4A
16S PICRUST2 pathway abundances	pathway	2T1_0	2T2_0	A1_0	A2_0	A3_0	A4_0	A5_0	A6_0	A7_0	U1_4	U2_4	U3_4	U4_4	U5_4	U6_4	U7_4	U8_4	U9_4
	1CMET2-PWY	22101.1	30242	31864.4	25542.7	31790.1	34483.7	31472.7	26104.1	19168.4	42166.8	19777.8	36216.3	27447.1	21124.5	41618.5	34638.9	29731.4	34642.8
	3-HYDROXYPHENYLACETATE-DEGRADATION-PWY	0	0	9.9591	0	6.62577	0	0	0	0	0	7.23295	0	5.75217	15.2676	6.2197	0	0	44.8925
	AEROBACTINSYN-PWY	6.25	0	0	12.25	16.75	7.5	6	0	0	6.5	21.5	10.5	6	85.7539	0	2.75	0	5
	ALL-CHORISMATE-PWY	70.6876	0	577.051	266.561	328.815	70.8024	111.105	0	0	170.139	2188.53	253.673	2390.1	2629.73	77.4914	26.7443	130.302	1269.02
	ANAEROFRUCAT-PWY	24943.3	32401.2	32445	23046.5	32197.4	33931.7	35871.2	24497.7	17102.6	43147.7	26116.2	26385.2	41975.3	38981.1	63361.2	28259.1	24178.2	33946.9
	ANAGLYCOLYSIS-PWY	28101.6	38576.5	40137.2	31411.7	40434.4	42457.7	41346.3	32400	23237.1	54725.7	27723.6	44064.7	39870.8	43276	57978.8	42817.1	37281.2	45090.4
	ARG+POLYAMINE-SYN	2886.14	5261.43	6908.83	3778.07	4939.11	5325.71	5575.46	2024.95	2108.81	3125.92	2802.13	2891.35	18482	4709.96	14498	2988.79	2812.01	6197.82
	ARGDEG-PWY	14.4037	0	11.9215	28.2691	41.9728	17.4042	13.9385	0	0	15.0264	53.8327	24.3166	17.2938	207.757	9.60437	6.30998	0	68.2996
	ARGORNPROST-PWY	953.13	1427.44	2672.97	825.561	801.947	2581.53	1673.4	1484.06	571.974	1007.23	2879.11	1270.9	9019.31	3690.73	179.758	602.39	736.272	4757.57
	ARGSYN-PWY	14239.5	23863.8	25904.2	19899	27857.5	27364.8	25832.8	24262.1	15939.6	42988.1	13693.3	26879.5	28153.5	14901.8	52188.7	30847.5	29784.8	36320.9
	ARGSYNBSUB-PWY	11402.2	22449.1	24729.1	16806.7	25578.6	21234.8	24282.9	23232.9	12397.4	42746.4	11642	23869.4	27626.6	15698.8	55939.1	29483	31012	36728.3
	ARO-PWY	16914.9	29241.6	31872.3	23064.4	32042.4	31312.5	32463.6	28734.6	17741.4	48149.1	12766.2	34505.9	24160.6	18521	49144.7	35507.3	35663.7	43002.3
	ASPASN-PWY	24568.8	31899.9	34863.4	27599.2	32814.6	34655.1	32414.2	24468.6	18016.1	40329.2	22409.4	37116.6	28604.9	18175.5	48266	32316.9	28840.8	36319.5
	AST-PWY	6.25	0	10.24	12.25	20.18	7.5	6	0	0	6.5	25.21	10.5	9.71	117.577	8.24	2.75	0	58.2932
	BIOTIN-BIOSYNTHESIS-PWY	566.315	730.087	2280.84	1020.88	1155.6	52.4204	76.7131	0	0	222.474	229.712	5854.72	159.566	2154.31	71.5955	33.2156	142.704	1925.16
	BRANCHED-CHAIN-AA-SYN-PWY	22062.8	33161.2	37173.5	29802.9	38198.8	39008.5	34864.4	32070.2	22149.1	53192.9	19907.3	42285.6	26828.5	18696.6	47129.5	41870.3	36656.2	44159.1
	CALVIN-PWY	26008	38207.7	39607.3	30463	38913.8	38565	37266.9	31141	20754.4	53753.9	23613.2	43809.8	33236.7	33843.9	47227.8	37464.9	38886.6	44825.5
	CATECHOL-ORTHO-CLEAVAGE-PWY	0	0	5.12	0	0	0	0	0	0	0	0	0	0	72.4854	4.12	0	0	29.1031
	CENTFERM-PWY	698.78	1706.33	2270.9	1092.33	1112.68	2084.29	2290.86	1578.49	659.568	1142.76	1194.54	3375.95	5153.92	3418.08	390.745	834.816	1966.01	5312.23
	CHLOROPHYLL-SYN	0	0	0	0	0	0	0	0	0	0	456.694	0	800.612	4935.91	2235.49	0	543.849	30.2784
	COA-PWY	24856	31910	33969.9	27245.1	32397.1	35803.3	33956.7	25803.2	19855.1	40545.1	24046	37876.7	31941.7	35118.3	42748.4	35977	30078.1	35458.9
	COBALSYN-PWY	8158.98	16386.9	14220	7511.95	14913.2	10696	14510.8	15063	5539.21	33289	5099.64	21637.5	3513.82	6926.09	388.893	16014.6	27339.4	26208.9
	CODH-PWY	244.636	235.03	855.061	1062.15	492.74	513.448	410.087	191.157	485.113	220.362	365.17	1143.49	67.9267	84.8762	0	193.365	7.99893	282.825
	COLANSYN-PWY	13536	13806.4	16734	12298.9	11854.5	16112.8	16369.2	7775.39	7854.63	7960.1	15415.6	18156.7	16120.2	13231.5	4515.57	19132.5	4579.83	12023.8
	COMPLETE-ARO-PWY	17971.6	30668.6	33522.5	24558.6	33786.2	33007	33693.7	29941.4	18748.2	50324.8	13680.4	36625.6	25419	19197.7	51828.6	37408.4	37327.8	44748.1
	CRNFORCAT-PWY	0	0	0	0	0	0	0	0	0	0	0	0	0	41.6946	0	0	0	0
	DAPLYSINESYN-PWY	12506.6	24854.3	24738.5	15009.7	28333.5	20891.9	25721.8	24176.3	11825.6	52444.6	8283.87	21711.6	7239.82	11729.5	965.69	24372	30340.2	37178.6
	DENITRIFICATION-PWY	0	0	0	0	0	0	0	0	0	0	0	0	0	23.6067	0	0	0	0
	DENOVOPURINE2-PWY	20461.4	21442.9	21117.8	20048.4	21154.7	20944.9	10805.5	7854.84	9412.8	16066.6	23265.9	33727.6	33139.2	19433	47621.9	25512.6	5659.47	13286.2
	DTDPRHAMSYN-PWY	21105.9	30507.3	32921.7	28359.1	35478.2	41173.6	35566.7	27625.6	21725.2	47798.5	16833.1	36973.7	25156.6	33544.6	46799.8	39395.2	32347.3	35293.3
	ECASYN-PWY	15.2077	0	12.7234	29.952	48.7871	15.992	12.7965	0	0	15.4687	50.9721	26.0724	19.4438	236.349	8.6804	5.76458	0	59.1543
	ENTBACSYN-PWY	33.2235	0	1055.52	782.154	659.545	39.8337	173.749	171.538	159.986	190.352	1848.29	330.149	19762.2	2538.48	42977	14.6514	1603.27	3662.69
	FAO-PWY	357.655	988.395	1292.75	581.815	568.771	1105.75	1333.91	921.429	365.456	650.033	637.697	1922.68	13262.1	3525.49	46321.5	491.011	1070.59	3397.33
	FASYN-ELONG-PWY	26723.1	31639.1	34158	29905.8	32530.7	36046.7	26797.1	22711.6	20457.3	24962.9	26308.7	43090.7	41142.6	15141.7	62782.2	36578.5	4422.02	22249.8
	FASYN-INITIAL-PWY	207.175	268.509	866.327	374.99	426.859	18.7447	27.4878	0	0	80.4721	82.8622	2347.69	57.2287	1315.06	25.595	11.873	54.9486	781.454
	FERMENTATION-PWY	14391.3	21932.2	23932	16155.4	19199.2	23130.9	26386.9	18770.5	11068.5	18451.5	13667	18937.6	27055.3	30381.6	8438.33	23257.4	7179.83	24476.3
	FOLSYN-PWY	18843.9	24389.5	25588.8	23048.7	23583.4	32050.9	24935	20528.5	17414.3	19556.6	9542.51	34189.4	26632.7	19044.4	42758.1	32451.6	11501.5	24883.6
	FUC-RHAMCAT-PWY	1850.61	4412.99	4147.45	4852.53	12940.5	4095.01	4342.81	4487.56	2082.72	26361.1	882.397	3425.42	584.7	1159.76	75.312	7385.59	6401.7	6536.42
	FUCCAT-PWY	1379.45	3648.85	3493.73	3705.77	12186	2913.05	3392.68	4512.23	1766.49	27368.9	823.645	2133.84	623.747	863.871	77.9286	6439.14	6279.5	6181.25
	GALACT-GLUCUROCAT-PWY	11877.6	15629.1	20655.8	18397.5	25017.6	18724.8	16572.6	16970.9	11079.5	36803.2	10842.3	17743.3	7785.58	4053.68	297.901	14844.9	26590	22444.2
	GALACTARDEG-PWY	12.145	0	44.8658	22.9935	86.7476	14.8539	11.9201	0	0	43.9112	56.0112	74.2864	25.8083	186.359	10.1711	5.4885	0	76.5214
	GALACTUROCAT-PWY	13675.6	21269.1	25169.3	20330.4	28041.1	23590.2	21644.8	21089.8	13322.8	41783.6	12451.8	23464.1	9257.46	4924.1	452.404	20660.8	28788.2	26784.3
	GALLATE-DEGRADATION-I-PWY	0	0	0	0	0	0	0	0	0	0	0	0	0	21.913	0	0	0	0
	GALLATE-DEGRADATION-II-PWY	0	0	0	0	0	0	0	0	0	0	0	0	0	21.913	0	0	0	0
	GLCMANNANAUT-PWY	18826.7	23722.6	19158.4	13469.5	24580.5	15618.2	21806.9	16036.1	6898.69	41386.7	20632.9	10908.5	19177.9	8962.77	654.049	12636.1	21354	21435.3
	GLUCARDEG-PWY	12.145	0	134.986	22.9935	82.0309	14.8539	11.9201	0	0	294.115	155.464	125.106	18.8741	200.806	10.1711	5.4885	0	76.5214
	GLUCARGALACTSUPER-PWY	12.145	0	44.8658	22.9935	86.7476	14.8539	11.9201	0	0	43.9112	56.0112	74.2864	25.8083	186.359	10.1711	5.4885	0	76.5214
	GLUCONEO-PWY	25503.8	32936.6	35121.3	30301.4	34649.4	38722.2	34018.2	27364.4	21474.9	44244.1	24692.7	40847.8	37647.5	30181.2	58841.3	37198.2	14242	36728.8
	GLUCOSE1PMETAB-PWY	156.164	43.9794	66.199	38.4749	72.2961	429.56	90.5508	338.146	808.631	12.999	648.066	124.877	1059.84	9852.67	2831.44	6478.5	817.019	844.475
	GLUCUROCAT-PWY	11516.9	14621.6	20045.1	18351.4	25781.2	17798.7	15996.5	16743.6	10712.7	39383.4	10741.9	17305.2	8058.37	4576.58	306.474	13696.8	28550.6	23209
	GLUTORN-PWY	13739.3	19149.9	22471.8	20653.2	21166.6	28094.8	20890.6	20496.1	16162.5	36280.4	12832.8	28976.9	24570.7	12844.7	56908.7	26687.7	28482.1	33111.4
	GLYCOCAT-PWY	23538.8	35224.3	37316.7	27611.1	37189.7	35980.8	35055.4	32635.3	20253	56553.9	19481.5	39306.5	18297	21190.5	6652.38	39402.7	41562.5	47645.8
	GLYCOGENSYNTH-PWY	24083.8	35532.8	33825.1	20196.4	34339.8	30206.8	34083.1	30465.4	16063.3	52084.3	22828.4	28253.1	30079.8	17894.8	47111.9	33155.6	37720.8	44687.6
	GLYCOL-GLYOXDEG-PWY	21.3401	64.1779	444.983	172.978	166.454	14.0375	11.3764	0	0	70.2172	656.392	768.936	488.155	361.49	0	4.39952	19.7056	23.1084
	GLYCOLYSIS	27123.4	36986.2	38656.5	31074.6	37534.5	40417.1	38953.2	28378.9	21905	47215.7	26413.2	39369.1	38440.4	39142.3	57377	39645.7	27431.5	38517.2
	GLYCOLYSIS-E-D	6062.1	10999.8	17072.1	15858.4	25477	4228.99	8930.44	5572.24	3324.3	22631	16095.9	17550.9	24269.9	27715	9057.31	4904.89	10716.3	12607.4
	GLYCOLYSIS-TCA-GLYOX-BYPASS	109.495	456.095	2414.73	1495.8	1108.52	459.528	459.36	322.469	298.924	383.222	2221.49	3539.59	22994.6	7408.7	54498.5	19.7663	1848.01	4935.7
	GLYOXYLATE-BYPASS	24.9761	115.696	676.509	379.451	276.502	109.795	109.745	79.837	77.8128	89.8083	808.967	1102.76	15202.3	2497.08	45351	10.9981	603.053	2049.25
	GOLPDLCAT-PWY	45.7416	151.879	558.345	57.3423	71.2788	67.56	79.0958	72.4078	23.4904	154.013	1205.59	463.56	2129.58	166.434	0	0	45.23	318.539
	HCAMHPDEG-PWY	6.81818	0	0	13.3636	18.2727	8.18182	6.54545	0	0	7.09091	23.4545	11.4545	6.54545	143.813	0	3	0	5.45455
	HEME-BIOSYNTHESIS-II	3599.84	4394.72	4008.25	2873.94	2706.83	836.702	577.884	325.233	266.244	1914.93	2434.16	4988.72	17039	7217.51	54707.7	75.5031	1313.63	2468.13
	HEMESYN2-PWY	7622.01	8331.48	8109.13	8440.32	7829.7	1536.34	1150.12	526.813	726.623	3847.12	5022.23	7743.68	18414.8	11127.2	55116.4	211.305	2474.59	4203.27
	HEXITOLDEGSUPER-PWY	308.859	1137.55	3713.18	1877.86	1671.07	2623.68	2526.38	900.59	620.129	922.7	4197.54	529.853	23374.7	13646	15161.9	365.405	2176.7	4672.4
	HISDEG-PWY	5635.85	7930.53	6977.13	6969.45	6691.62	13904.8	8079.52	6576.54	6689.04	5550.37	2450.57	17395.7	12378.7	3034.8	40198.1	14223.6	768.714	6485.13
	HISTSYN-PWY	17567.5	26503.2	31793.1	25756.6	30899.8	34952.7	29270.1	26635.4	19643.7	41516.6	15361.8	36519.1	22573.5	13549.4	45044.5	35698.9	28756.1	36152.6
	HOMOSER-METSYN-PWY	1260.45	1687.87	4569.26	4303.69	3188.2	1977.86	1545.26	852.896	527.702	2186.24	4819.37	5146.64	19058.3	7813.05	40821.1	1207.98	2724.01	4934.41
	HSERMETANA-PWY	5355.66	8207.89	7079.92	6602.86	7209.5	16607.4	13189.9	11731.4	10612.3	7388.01	5167.82	12819.5	18279.6	11456.3	40917.3	20742.6	2769.16	11199.3
	ILEUSYN-PWY	23513.7	36806.1	40128.9	32139.6	42126	40859.5	37470	34094.5	23119.4	58808.5	20741.3	44991	27478.3	19456.5	48385.3	42984.3	39079.8	46939.9
	KDO-NAGLIPASYN-PWY	49.8476	0	96.5357	152.976	285.288	59.8671	87.5035	0	0	51.7403	198.427	83.7846	154.852	559.513	28.1613	21.9811	0	216.415
	KETOGLUCONMET-PWY	12.1303	0	0	24.0832	38.6607	14.7337	11.7722	0	0	12.7846	49.2337	20.6609	19.4027	391.976	0	5.44873	0	9.94264
	LACTOSECAT-PWY	6793.08	5017.01	2901.15	2297.76	3044.41	1557.48	1112.87	445.255	295.079	554.668	9560.97	438.909	13212.8	7822.06	1607.22	144.217	1233.99	465.158
	LEU-DEG2-PWY	0	0	0	0	0	0	0	0	0	34.5899	0	195.16	0	297.241	0	0	0	141.319
	LPSSYN-PWY	0	0	0	0	24.2073	39.5356	37.1673	0	0	0	25.8274	0	23.0435	118.169	0	14.5049	0	35.7031
	MET-SAM-PWY	1923.98	2571.15	6737.32	6300.74	4767.26	3011.34	2359.81	1309.78	812.556	3323.82	7069.89	7577.32	26723.1	11715.8	53758	1855.22	4053.9	7285.56
	METH-ACETATE-PWY	40.3202	97.5072	74.1922	17.1511	20.9229	272.168	429.874	72.6546	106.331	71.5191	0	166.268	0	412.361	0	43.0851	0	672.386
	METHGLYUT-PWY	13.3863	0	12.573	26.0307	36.1214	11.8984	9.47322	0	0	14.4977	75.9909	25.8077	14.7412	162.893	0	3.43744	0	25.8489
	METHYLGALLATE-DEGRADATION-PWY	0	0	0	0	0	0	0	0	0	0	0	0	0	27.3856	0	0	0	0
	NAD-BIOSYNTHESIS-II	204.682	626.932	967.715	96.1654	157.761	2150.24	597.027	794.502	361.475	123.628	149.517	71.9052	243.495	273.79	18.7592	257.699	217.733	1573.34
	NAGLIPASYN-PWY	15490.7	16718.9	20945.3	21763.9	18822.1	25454	14522	11792	15008.9	9721.45	11819.6	30937.7	8470.42	2144.92	345.314	24138.2	480.872	7984.85
	NONMEVIPP-PWY	20766.3	30872.7	34021.1	26596.8	32210.7	34700.1	32673.2	28084.8	19760.4	43532.6	15886.6	39160.3	22718.5	15805.2	42106.7	36895.9	31153	39640
	NONOXIPENT-PWY	28333.1	44724.7	46554.2	33661.2	46424.8	46454	48775	41704.9	25222.7	68388.6	24306.4	48297.2	30968.7	41822.6	46041.3	45695.5	52997.6	59662.5
	OANTIGEN-PWY	14364.7	18478.8	18910	12450.1	15052.8	17380.7	21398.6	12563.1	7614.7	18159.5	15487.3	19551.1	25370.7	33484.1	44024.2	18019.8	17653.7	25225.8
	ORNARGDEG-PWY	14.4037	0	11.9215	28.2691	41.9728	17.4042	13.9385	0	0	15.0264	53.8327	24.3166	17.2938	207.757	9.60437	6.30998	0	68.2996
	ORNDEG-PWY	12.4866	0	10.2182	24.3606	40.005	14.9642	11.9845	0	0	12.8511	50.2781	20.6518	19.3967	306.974	8.19605	5.47615	0	80.1956
	P101-PWY	0	96.5754	235.6	18.3296	21.6622	0	0	0	0	16.6646	13.3309	704.319	0	392.375	0	0	0	309.972
	P105-PWY	90.1879	732.873	3683.79	1850.84	1386.74	690.955	711.189	550.276	548.509	516.779	3852.2	5206.9	24094.8	8249.99	58819.3	41.0059	2196.51	7167.57
	P108-PWY	18396.7	21131.4	26724.7	27097.1	26237.3	35467.4	22850.8	19057.3	20564.9	15548.5	16785.1	36383.8	21709.5	3204.86	868.14	34247.2	1666.37	15574.1
	P122-PWY	12415.2	11202.7	7715.97	5253.17	6730.04	9614.66	12438	4783.37	3496.34	4605.19	17015.8	4181.16	19246.3	33047.1	5755.29	5987.45	5987.72	8058.5
	P124-PWY	15145.2	13844.4	9114.36	6111.37	7805.16	11390.1	15058.6	5828.49	4113.94	5716.11	20275.8	5008.83	22990.1	36513.8	7897.23	7154.84	7664.09	10420.5
	P125-PWY	0	0	472.412	282.409	235.326	749.366	495.608	202.68	157.046	44.2321	545.119	78.3194	12547.9	2846.7	44167	32.6652	753.511	992.135
	P161-PWY	15178.5	21468.7	18488.8	15142.5	34447.9	17113.1	24666	17013.1	8668.66	48358.6	21889.5	13579.2	37058.1	43463.8	63537.9	16602.1	34902.1	33011.5
	P162-PWY	136.36	405.993	786.701	206.309	361.882	643.301	715.722	554.279	217.091	648.425	12.5522	1008.59	34.558	781.483	0	0	144.351	1567.56
	P163-PWY	894.283	1497.83	1476.15	523.569	510.034	771.734	1605.12	948.579	412.341	2194.73	3554.61	3971.22	4910.49	202.771	29.3247	878.812	442.946	2844.05
	P164-PWY	3337.62	6964.04	8120.56	8562.83	13873.5	6113.28	7234.17	5057.61	2590.82	14204.4	2612.58	8046.12	1635.35	3648.22	0	6854.68	1724.39	9628.39
	P221-PWY	0	0	0	0	0	0	0	0	0	0	0	0	0	144.997	0	0	0	0
	P23-PWY	4315.31	4551.04	7543.34	8198.31	6519.64	4370.47	7372.01	2041.79	3246.06	6058.97	8530.32	13708.7	12301.9	11558.8	3891	3475.36	3500.04	4761.99
	P241-PWY	0	0	0	0	0	0	0	0	0	0	0	0	0	1.74642	0	0	0	23.1
	P261-PWY	0	0	0	0	0	0	0	0	0	0	0	0	0	18.7117	0	0	0	0
	P281-PWY	8.15678	0	6.79767	16.2113	26.1522	9.89919	7.91753	0	0	9.88077	34.0982	18.7648	14.6582	157.566	4.48655	3.62918	0	42.3965
	P341-PWY	148.278	488.811	464.242	161.997	183.244	272.659	611.925	431.507	169.225	223.192	428.265	196.963	234.013	0	0	89.8813	76.157	359.52
	P381-PWY	0	0	0	0	0	0	0	0	0	0	0	0	0	959.096	0	0	0	0
	P4-PWY	4592.28	6345.14	11732	9728.24	9233.04	7084.5	6201.18	3679.26	2258.92	7710.27	8213.38	12821.4	10316.8	9761.06	1688.96	5166.29	4191.27	14817.4
	P42-PWY	27122.2	32361.7	38848.5	35958.7	36161.3	43971.1	29580.3	23641	23860	23366.7	22376.8	48377.4	32658.2	10457.9	57290.3	44364.8	3641.23	22488.4
	P441-PWY	9838.74	16567.1	20670.9	17236.7	28903.5	7358.03	14203.9	9192.26	5214.47	33472.5	20356.2	17880.8	30237.8	19605.4	2170	8214.57	16440.3	19214.9
	P461-PWY	3746.25	5822.37	4648	3310.35	4323.25	1102.04	887.449	231.627	183.583	1282.8	11365.6	845.506	14731.2	5359.97	3309.8	109.427	593.079	1912.25
	P562-PWY	50.2455	137.971	429.897	0	88.8938	22.0405	60.5376	132.563	31.2945	190.548	71.086	12.612	64.3237	333.849	9.62	109.381	39.5	464.587
	PANTO-PWY	16555.5	20493.8	24726	22227.2	22570	28334.4	19264	15446.6	15868.7	17798.3	14079.4	32439.5	24324.1	12693.4	54999.2	29245.7	22804	25645.8
	PANTOSYN-PWY	18999.2	23479.8	27227.7	23750.8	25253.9	30744.4	23116.4	18168.3	17231.9	21528.6	16761.8	34230.7	26325.8	16389.9	47321.3	31283.2	24774.3	28176.8
	PENTOSE-P-PWY	14188.6	20077	22106.6	18429.2	23242.7	26729	22810.3	13934	13645.6	13039.1	13709.7	19059.2	24367.5	29387.3	12715.6	21816.5	11974.3	15559.4
	PEPTIDOGLYCANSYN-PWY	25876.5	33791.2	35620.9	28116.2	34360.3	37357.8	36323.7	27729.5	20401.4	44296.7	25984.2	39133.9	38160.9	38315.7	54158.1	36523.2	32228.1	39703
	PHOSLIPSYN-PWY	23324.4	32113.7	32916.4	25697.3	30921.4	37712.9	37095.5	28137.3	20564.5	46679.7	22759.7	36301.7	36485.8	42446.8	59731.1	37104.6	35667.1	41725.6
	POLYAMINSYN3-PWY	464.991	787.207	1889.91	1093.77	1117.98	1188.95	627.095	763.839	893.206	1244.11	1490.63	1466.55	10749.9	1892.49	441.642	1620.11	683.235	1193.55
	POLYAMSYN-PWY	1611.28	2962.25	3986.36	2091.68	2709.78	2964.52	3128.51	1057.9	1132.77	1633.71	1563.29	1528.79	14012.1	3125.32	8418.27	1570.72	1578.95	3428.19
	POLYISOPRENSYN-PWY	20528.7	24846.5	28339.2	24740.9	26321.8	31925.4	24813.9	19628.4	17972.8	21426.2	19733.2	34873.3	29586.9	32093.2	42299.8	31457	7570.37	18502.1
	PPGPPMET-PWY	1160.54	1080.36	3004.79	3489.19	2360.89	18.7458	59.9548	0	0	1677.65	201.911	5485.93	96.6734	894.625	10.2991	6.87445	14.9974	573.213
	PROTOCATECHUATE-ORTHO-CLEAVAGE-PWY	0	0	8.19136	0	0	0	0	0	0	0	0	0	0	756.231	6.59173	0	0	62.6042
	PRPP-PWY	14328.3	16594.7	15548.4	15466.3	16249.8	8309.05	5697.72	2703.95	3802.02	10021.5	15167.4	17887	17412.2	18316.6	17008.6	1490.64	3640.66	9924.42
	PWY-1269	14128.1	15115.9	19278.1	19949.6	17235.4	23404.9	13417.3	10959.3	13827.6	9003.89	10741.4	28516.8	7444.8	1119.19	155.38	22462.1	286.908	7456.71
	PWY-1541	9.52131	0	13.2799	9.63851	8.70074	0	0	0	0	15.6205	55.7535	26.5315	15.6161	0	0	0	0	0
	PWY-1622	0	0	0	0	0	0	0	0	0	0	0	0	0	0	8.5951	0	0	0
	PWY-181	65.3295	195.237	1275.13	47.6589	39.699	0	0	0	0	438.104	3819.68	1354.69	1813.09	1261.23	31.7879	0	15.9805	130.292
	PWY-1861	699.397	2085.87	4758.29	1111.66	1104.86	6004.61	2717.15	1919.47	939.879	1004.84	1142.4	900.601	881.973	6203.36	5950.91	601.836	1335.56	3513.69
	PWY-2941	14308.3	12959.9	10357.5	6897.61	8180.08	4610.56	9181.83	3099.3	1894.98	3317.18	17947.6	3930.5	31337.2	6979.52	51639.8	6136.14	2594.45	13971.3
	PWY-2942	27731.2	38039.1	39764.2	32356.7	42662.4	38541.9	35517.7	31535.9	21848.6	58503.9	26465.6	43535.3	37966.7	17004.8	57597.7	40987.4	33865.4	44075.8
	PWY-3001	23531	33659.2	37920.1	30412.4	37308.4	37651.6	33683.3	30141.2	20901.9	48977.2	21777.3	42853.5	31068	16272.3	53467	38879.3	32957.2	42990.7
	PWY-3661	0	0	0	0	0	0	0	0	0	0	0	0	0	44.812	0	0	0	0
	PWY-3781	2416.92	3005.24	6455.89	5580.21	4317.6	6212.93	3727.26	1605.7	1040.16	2287.47	4767.34	10133.5	49901.8	25860.2	123578	15.9983	3697.01	8557.98
	PWY-4361	0	0	287.937	191.915	149.252	0	38.6225	47.3647	42.4111	41.3591	483.987	67.5497	12039.2	529.951	42392.8	0	467.753	1067.76
	PWY-4984	809.067	550.983	3279.09	3206.48	1805.69	1297.29	795.881	374.054	274.552	583.118	2562.05	3509.59	17180.8	4514.87	45504.5	0	1391.35	2201.75
	PWY-5005	19.9776	59.8755	476.497	14.3953	107.71	0	0	0	0	179.068	1762.85	453.383	578.991	201.895	0	0	0	69.3251
	PWY-5022	1538.8	1840.37	2185.43	848.123	1093.53	767.778	797.819	330.569	256.75	824.683	808.145	1056.52	17153.7	3667.9	59870.2	111.095	1007.76	3313.51
	PWY-5028	0	0	0	0	0	0	0	0	0	0	0	0	0	34.7615	0	0	0	27.4305
	PWY-5088	58.6293	0	0	26.0995	49.247	0	0	0	0	22.4353	15.8385	38.0389	0	142.59	0	0	0	17.0432
	PWY-5097	27238.9	37771.9	39236.6	31847.3	42439.4	38309.1	35382.3	31662.1	21779.4	59330.3	26148.5	42681.7	36699.6	16248.2	53885.9	40632.6	34526.8	43968.4
	PWY-5100	26163.9	37594.3	38831.3	29107.4	34657.2	38736.2	40418.6	30491.3	20952.8	44074.3	27810.3	40821.2	47401.4	45908.7	60056.1	37875	33626.1	43914.2
	PWY-5101	24973	38961.2	43078.3	34561.6	44631.2	44297.8	40201	36623	25072.8	61972.6	22017.7	48528	29453.2	20788.2	52867.6	46576.2	41693.1	50358.2
	PWY-5103	21013.4	32044.7	36489	29334.7	37575.6	38738.8	34369.2	31827.6	21952.7	52600.4	18709.5	41196.6	25594.8	17691.2	46943.2	40835.5	36057.2	43471.6
	PWY-5104	23430.6	37014.1	40710.9	32069.3	40565.1	40896.5	38547.8	34701	22976.1	56873.8	19593.6	46139.7	19601.6	14648.1	1443.46	44350.6	37986	49845.5
	PWY-5121	21442.3	30911	33751.6	26448.5	31960.1	35003.8	32934	27514.8	19731.9	42401.8	17342.7	38449.1	24672.9	19012.8	42273.2	36626.9	30651.4	38784.3
	PWY-5154	12319.4	18484	23946.6	18258.7	22510.1	22263.9	20377.3	17205.3	12951.2	14592.6	12911.3	25954	29750.2	3627.9	56154.2	27039.7	2182.44	16269.4
	PWY-5177	299.76	817.342	863.638	237.632	400.101	908.68	1024.15	825.782	306.079	590.574	50.6635	1271.15	25.9803	1004.07	31.9915	456.119	331.332	2913.32
	PWY-5178	0	0	0	0	0	0	0	0	0	0	0	0	0	75.9076	0	0	0	41.0102
	PWY-5180	0	0	0	280.79	329.637	571.508	528.189	0	0	133.4	1186.04	270.637	628.408	1025.29	0	0	0	1674.36
	PWY-5181	0	0	7.44701	0	0	0	0	0	0	0	0	0	0	219.102	5.99262	0	0	40.3272
	PWY-5182	0	0	0	280.79	329.637	571.508	528.189	0	0	133.4	1186.04	270.637	628.408	1025.29	0	0	0	1674.36
	PWY-5183	0	0	0	0	0	0	0	0	0	0	0	0	0	97.6438	0	0	0	0
	PWY-5188	4108.72	9587.01	11972.5	6199.3	6494.2	6691.31	12366.2	9102.93	3842.49	9501.58	4198.02	10550.2	14613.1	11931	45516.7	13464.1	23173	20921.5
	PWY-5189	4441.18	10900.7	11417.9	5952.43	6656.62	6340.48	12139	9541.23	3767.35	14361.6	4201.27	10440.3	14070.9	11783.9	41826.3	13447.7	23505	20572
	PWY-5198	0	0	0	0	0	0	0	0	0	0	0	0	0	262.951	0	0	0	0
	PWY-5265	0	58.583	2950.04	1076.08	740.189	4065.89	2528.75	1017.25	643.267	35.0659	321.556	0	403.36	10750.2	12888.8	0	1835.09	109.236
	PWY-5304	624	871	1031.68	898.8	635	441	308	151	120	557.32	3170.32	1069.32	22082	2110.31	78691.8	50	873	1685
	PWY-5345	1892.98	2077.43	3516.05	1970.44	1917.7	5639.19	2158.18	1972.15	2712.38	3256.97	5247	7349.24	19126.2	8245.4	48027.1	13472.1	2257.62	6279.48
	PWY-5347	2780.14	3720.7	9315.04	8595.59	6720.02	4348.52	3412.54	1921.48	1196.42	4810.51	9072.72	10516.3	27468.9	10909.6	53762.6	2720.36	5685.21	10019.8
	PWY-5384	1356.3	2461.61	2722.07	1274.3	1757.41	1280.28	1795.21	3146.23	809.786	2431.01	1789.32	766.2	2756.35	9825.62	2193.56	6507.01	6321.83	3781.4
	PWY-5392	0	0	0	0	0	0	0	0	0	0	0	0	0	58.9615	0	0	0	0
	PWY-5415	0	0	0	29.1602	39.3955	18.4388	14.784	0	0	15.4392	52.4777	25.2048	14.8563	399.347	0	0	0	70.9579
	PWY-5417	0	0	5.58545	0	0	0	0	0	0	0	0	0	0	84.5965	4.49455	0	0	31.8652
	PWY-5431	0	0	5.58545	0	0	0	0	0	0	0	0	0	0	84.5965	4.49455	0	0	31.8652
	PWY-5484	27154.8	34989.6	36705.5	30325.4	35060.1	39999.1	38144.4	25069.4	21495.4	42009.1	27228.6	35402.1	42126.3	41651.2	64528.4	37533.5	21370.8	33012.1
	PWY-5505	10264.3	24135.7	21411.5	11922.1	26012.4	17167.2	24978.7	25171.2	9740.06	50324.2	6329.51	14239.7	4559.77	14638.1	3338.03	18896	37421	38033.6
	PWY-5507	0	0	0	0	0	0	0	0	0	0	0	0	0	1348.47	0	0	0	0
	PWY-5509	7674.98	15769.5	13855.9	7228.08	14547.4	10596.3	14321.6	14876.7	5466.52	32635.8	4699.32	21097.3	3328.62	6581.61	363.702	15827.3	27103.5	25972.4
	PWY-5529	0	0	0	0	0	0	0	0	0	0	0	0	0	0	19.4068	0	0	0
	PWY-5531	0	0	0	0	0	0	0	0	0	0	456.694	0	800.612	4935.91	2238.2	0	543.849	30.2784
	PWY-5659	20705	24662.4	28236.6	24523.6	25751.8	31587.6	24481.4	18971.1	17702.5	20856.6	17256.6	36317.4	22485.4	24885	41499.5	31770.3	10162.7	20443.4
	PWY-5667	25868.8	36249.7	36681	28134.4	36117.9	39087.4	40711.6	32055.6	21604	51630.5	26839.2	39297.3	38648.8	41848.1	56510.9	40094.3	37446.3	45197.6
	PWY-5676	1240.55	4967.66	5644.03	1440.98	1398.71	3195.2	6122.06	5867.84	1872.68	4590.09	4726.59	7389.86	24849.9	2399.01	62707.6	5585.94	3016.82	15714.9
	PWY-5677	618.746	765.523	728.771	332.51	420.376	235.083	225.291	55.3724	51.7778	548.334	85.6914	202.861	14.9262	299.569	5.78788	116.846	23.2881	425.456
	PWY-5686	28075.7	37659.5	39945.2	31237.8	38283.3	41826.6	40940.7	32099.6	23026.2	50053.5	27448.2	43950.1	39375	41960.4	56623.5	42707.7	38001	46121.1
	PWY-5695	24927.4	29870.5	35348.4	29310.5	34840.3	36381.7	26883.6	21412.3	20228.3	51592.6	23028.2	40805.2	35465.5	15117.4	55694	35813.2	11219.6	23535.2
	PWY-5705	116.875	331.217	304.542	83.6225	112.151	409.515	335.002	405.037	71.3402	208.21	223.127	196.222	328.672	550.67	12.965	156.061	162.003	682.654
	PWY-5741	0	0	0	0	0	0	0	0	0	0	0	0	0	0	7.99931	0	0	0
	PWY-5747	330.594	262.777	881.168	1222.61	618.8	10.5882	7.73333	0	0	185.261	62.1229	1274.88	19.2371	1202.93	11.9744	2.75	40.3368	260.034
	PWY-5823	0	0	0	0	13.5099	0	0	0	0	0	14.518	0	13.4312	0	0	0	0	0
	PWY-5837	30.8701	34.2821	887.023	516.205	496.389	1728.38	888.994	730.262	1135.45	107.186	1181.4	162.668	15213.8	5267.11	44099.1	6362.01	842.509	2379.99
	PWY-5838	105.486	117.086	2803	1685.93	1616	5212.37	2754.5	2208.63	3359.28	358.476	3590.59	550.687	20405.8	9821.95	12787.5	13670.1	1514.98	5185.52
	PWY-5840	105.475	117.091	2798.71	1676.21	1615.37	5174.52	2763.28	2214.3	3317.3	358.915	3593.08	549.901	23291.9	12909.3	44381.4	13459.6	1924.02	5304.36
	PWY-5845	97.7087	112.234	2046.56	1269.06	1239.77	375.86	354.832	180.823	162.151	321.239	2623.18	536.288	6834.61	11934.5	12787.5	192.761	1514.98	1201.26
	PWY-5850	79.2294	85.1566	352.636	236.106	313.902	375.86	354.832	180.823	162.151	128.365	2623.18	155.581	6834.61	9821.95	12787.5	192.761	1514.98	1201.26
	PWY-5855	83.1691	254.75	861.916	129.399	156.213	18.7341	27.457	0	0	206.15	1569.29	1731.56	585.157	856.926	15.2517	6.87319	27.1283	563.418
	PWY-5856	83.1691	254.75	861.916	129.399	156.213	18.7341	27.457	0	0	206.15	1569.29	1731.56	585.157	856.926	15.2517	6.87319	27.1283	563.418
	PWY-5857	83.1691	254.75	861.916	129.399	156.213	18.7341	27.457	0	0	206.15	1569.29	1731.56	585.157	856.926	15.2517	6.87319	27.1283	563.418
	PWY-5860	52.8842	56.8447	235.97	157.802	210.086	251.411	237.694	120.996	108.37	85.8733	1826.4	103.864	5006.2	7218.2	9436.91	128.779	1108.18	827.404
	PWY-5861	70.4384	78.1963	1925.67	1144.55	1099.35	3643.24	1907.32	1542.03	2360.82	241.311	2541.57	368.925	18590.9	7218.2	9436.91	10717.4	1108.18	4013.15
	PWY-5862	65.2374	74.9505	1394.51	857.659	839.408	251.411	237.694	120.996	108.37	216.026	1826.4	359.233	5006.2	8968.17	9436.91	128.779	1108.18	827.404
	PWY-5863	35.2736	39.1735	1009.85	588.235	566.022	1961.89	1012.26	831.325	1287.08	122.451	1340.72	185.787	16282.3	5895.14	43927.7	7092.96	959.052	2695.36
	PWY-5896	79.2294	85.1566	352.636	236.106	313.902	375.86	354.832	180.823	162.151	128.365	2623.18	155.581	6834.61	9821.95	12787.5	192.761	1514.98	1201.26
	PWY-5897	92.3645	102.529	2490.62	1488.68	1427.99	4669.12	2458.22	1976.21	3017.83	315.1	3224.93	482.963	22458.8	11907.9	43565.5	12846.2	1761.16	4885.81
	PWY-5898	92.3645	102.529	2490.62	1488.68	1427.99	4669.12	2458.22	1976.21	3017.83	315.1	3224.93	482.963	22458.8	11907.9	43565.5	12846.2	1761.16	4885.81
	PWY-5899	92.3645	102.529	2490.62	1488.68	1427.99	4669.12	2458.22	1976.21	3017.83	315.1	3224.93	482.963	22458.8	11907.9	43565.5	12846.2	1761.16	4885.81
	PWY-5910	6650	5895.92	3727.69	2696.88	3299.31	5150.99	7387.93	749.67	1533.28	1152.32	11013.2	1075.32	16982	26994.3	1615.2	980.511	3185.82	584.829
	PWY-5913	3763.98	4466.31	10426.4	9077.12	7313.19	20296.3	8152.36	5840.17	7973.77	5466.38	9584.24	15498.5	19841.5	20157.7	4365.5	26777.2	4002.56	11111.5
	PWY-5918	3647.5	6426.19	6608.72	4198.77	4096.1	1741.01	1346.61	770.946	601.348	3644.76	3194.86	7166.64	14771.3	9377.83	8046.45	187.17	3025.22	5225.83
	PWY-5920	594.23	886.107	702.517	526.285	513.463	29.6176	23.6755	0	0	286.172	1050.48	2180.62	1930.45	6050.06	5360.31	10.5442	1119.63	1181.54
	PWY-5941	0	0	0	0	0	0	0	0	0	0	0	0	0	202.829	0	0	0	95.8536
	PWY-5971	411.148	532.024	1668.85	735.01	837.76	37.4629	54.9229	0	0	159.604	165.249	4134.1	114.314	2469.27	51.0903	23.7146	109.565	1428.64
	PWY-5973	27670.8	36770.1	38379.2	30765.5	37413.6	38735.3	34850.7	30787.9	21799.4	47962.8	26899.5	45278.5	43270.8	18956	65997.5	41476.2	34004.2	44003.2
	PWY-5989	248.487	321.953	1037.45	449.761	511.729	22.4931	32.9822	0	0	96.5228	99.4142	2812.89	68.6712	1552.92	30.7129	14.2473	65.8792	933.382
	PWY-6071	9.12974	0	9.27867	19.6966	24.9634	12.3685	9.86424	0	0	10.5012	35.0147	17.295	10.5804	235.355	6.39666	4.37211	0	56.4654
	PWY-6121	30070.9	38004.2	40821.8	33215.5	38857.6	39297.9	34308	29983.2	22312.3	46414.4	29337.1	44891.2	37291.2	17039.7	48496.9	41472.3	30614.5	41250.1
	PWY-6122	29476.1	37532	39429.9	31723.1	37704.3	37415.5	33530	29502.1	21317	46804.7	28860.1	43813.8	37642.2	17381	50401	40147.2	31129.7	41295.2
	PWY-6123	25537.7	33474.8	35084.1	28225.6	33388.1	35603.8	31505.4	26774.1	19727.6	41522	23695.1	41587	30761.9	16613.3	42135.1	37506.3	28856.9	37854.4
	PWY-6125	16515.2	16305.4	16270.2	16202.6	16551.2	16178.4	7507.62	5334.14	6906.63	11322.3	20648.5	28636.3	31122.1	21126.4	46714.3	20538	3706.3	9231.97
	PWY-6126	28774.6	38087.5	39763.3	31979.9	40766.3	39641	38744.3	27991.7	21686.1	53819.2	28113.8	43881.8	38453.2	38232.8	52108.5	39745.3	29207.9	39686.3
	PWY-6147	17731.9	22274.9	28434.7	24168.6	21863.2	31759.6	22760.5	19856.7	17513.5	14155	14592.1	33637	22131.2	13507.8	42322.2	28988.2	23410.6	23569.7
	PWY-6151	21767.1	27471.2	29534.7	23409.8	28545.1	25274.6	25705.5	19666.1	13659.2	36823.4	21677.1	30795.8	34233.6	30044.4	52291.1	20384.4	28325	29075.8
	PWY-6163	20054.1	31140.8	34469.3	27009.5	33945.1	36016	34599.6	29857.3	20562.4	48116.5	15761.1	39285.7	26809.3	18503.2	52266.1	37853.6	35046.2	42792
	PWY-6182	0	0	5.51385	0	0	0	0	0	0	0	0	0	0	93.372	4.67181	0	0	31.2042
	PWY-6185	0	0	5.68889	0	0	0	0	0	0	0	0	0	0	79.8723	4.57778	0	0	36.6523
	PWY-621	23076.3	31120.5	27061.2	15758.8	26039.6	22316.4	29957.2	24076.7	10781.5	42723.8	24579.6	14787.3	24018.9	33088.1	3928.35	17748.6	32918.7	30993.3
	PWY-6263	5572.76	7500.98	7450.25	8283.71	7884.09	14301.5	11108.3	8947.96	8918.66	5574.19	2310.71	11296.6	771.846	466.935	14.8744	13261.3	149.778	5948.31
	PWY-6269	7757.05	15888.4	13919.4	7254.01	14624.9	10520	14341.5	14915.9	5467.69	32815.6	4717.03	21215.5	3344.1	6548.58	359.885	15854	27159.1	26044
	PWY-6277	29476.1	37532	39429.9	31723.1	37704.3	37415.5	33530	29502.1	21317	46804.7	28860.1	43813.8	37642.2	17381	50401	40147.2	31129.7	41295.2
	PWY-6282	248.379	321.869	1036.03	449.313	511.484	22.4922	32.9813	0	0	96.5452	99.4014	2802.65	68.6648	1559.3	30.7117	14.2471	65.9244	934.991
	PWY-6317	20217.5	29533.4	27346.6	17778.7	34011.4	24794.1	31420.6	24400.2	12745.1	50468	22556.8	21117	36736.6	35099.5	10659.7	21692.2	32112.1	36368.8
	PWY-6353	7597.43	15067.9	14264.5	13818.5	26000	10657.2	15730.8	11519.8	5005.29	28493.5	4808.74	10025.9	3103.13	8508.97	752.166	10072.7	7822.11	16249.2
	PWY-6383	0	0	0	0	0	6.99637	0	0	3.9966	0	0	0	0	1280.54	11.9983	0	33.8669	32.9009
	PWY-6385	25870.3	33775	35591.7	28116.2	34360.3	37331.2	36314	27693.3	20347.4	44273.5	25980	39055.4	38450.3	38310.7	57444.2	36081.2	32220.8	39594.2
	PWY-6386	25842.2	34063.4	35946.6	28242.9	34723.4	37405	36529.8	28196.3	20391.3	45243.4	25709.3	39401.3	36981.9	37190.4	53470.6	35955.9	32996.3	40415.3
	PWY-6387	26221.3	34227.8	35940.3	28333.7	34880.8	37608.8	36751.1	27979.1	20498.3	45242.6	26369.3	39366.7	37677.3	39018.7	52316	36545.7	32663.6	40033.1
	PWY-6396	0	0	929.169	591.826	534.044	80.4661	48.143	31.801	0	103.132	1330.57	175.359	10506.6	857.189	11.2384	0	0	128.662
	PWY-6397	0	0	0	0	0	3.65215	0	0	2.08694	0	0	0	0	149.708	0	0	0	0
	PWY-6467	14117.5	15093.9	19025.7	19891.7	17195.6	23349.2	13404.2	10945	13822	8973.43	10542.4	28288.3	7373.73	1025.8	154.37	22429.2	281.49	7405.01
	PWY-6470	0	123.99	1083.04	558.317	568.808	3826.07	2584.54	923.55	576.035	31.8666	1967.44	41.3758	2443.27	13802.2	4092.14	0	1846.69	31.9007
	PWY-6471	15354.1	17267.2	13841.4	8028.74	10277.1	14303.5	19404	6671.55	5562.65	8689.72	19002.6	7735.92	30081.7	33489.2	13031.5	6887.36	12076.3	12980.2
	PWY-6478	2899.21	6106.92	3976.28	4281.39	10668	2165.2	4358.98	4532.28	1655.03	24705.1	2178.84	4239.33	1336.76	2307.99	104.256	4415.89	6610.87	6056.29
	PWY-6507	12597.3	17211	22188.2	20098.8	28016.5	21899.4	16390.2	16238.6	12340	38735.8	12208.9	26292	10123.6	2943.29	345.227	18714.2	12584.4	15162.2
	PWY-6519	449.117	580.098	1832.26	810.617	919.632	41.2073	60.3528	0	0	175.676	181.176	4815.82	125.592	1915.2	56.275	26.1064	115.156	1586.86
	PWY-6545	3074.96	4795.13	6856.85	6084.88	9676.44	4194.57	3384.44	2267.91	1333.18	6823.38	4664.22	11642.4	4177.88	12460.8	3541.05	8339.88	2032.57	5188.15
	PWY-6562	0	0	12.1991	0	0	0	0	0	0	0	0	0	0	135.566	8.15298	0	0	53.4211
	PWY-6572	50.5161	0	110.004	0	0	0	0	0	0	0	0	357.454	0	61.48	0	0	0	86.7898
	PWY-6588	2221.25	5389.76	7019.84	1597.97	1714.99	5265.08	6649.43	7051.53	2074.87	6233.84	5939.04	9600.36	17971.4	3030.6	1167.44	11393	3307.21	18802.7
	PWY-6590	892.522	2166.11	2870.38	1389.26	1417.64	2638.72	2897.6	1999.07	840.341	1458.14	1518.95	4233.85	6412.64	4299.19	501.399	1066.21	2486.75	6581.89
	PWY-6608	5215.81	13743.2	12924.6	15281	34345.6	7914.78	14641	11248.5	4170.16	33054.7	2973.96	12096.7	1961.02	9192.32	2993.95	11198.6	7821.1	19136.6
	PWY-6609	24446.9	32924.8	34707.6	26699.4	35386.6	35605.8	34263.9	27881.1	19560	48428.2	23955.1	37527.9	42777.4	18161.1	79515.2	35569.7	30732.2	41365.3
	PWY-6612	16184	21062	21714.8	20099.1	19909.9	28690.7	21579.3	17886.1	15503.4	15381	7199.57	30956.6	24051.9	17893.3	42917.5	29318.8	8814.55	21039.6
	PWY-6628	917.516	541.092	7835.47	5534.14	3004.39	2420.5	1927.07	742.69	2107.63	595.886	2070.59	3168.22	764.504	3053.9	41.1681	945.002	53.2292	1610.64
	PWY-6629	74.7043	0	0	146.169	199.831	89.752	71.835	0	0	77.8776	253.766	125.582	71.8054	874.366	0	32.9699	0	59.9126
	PWY-6630	911.929	540.528	7692.36	5414.96	2987.47	2412.41	1923.95	742.231	2094.3	595.771	2029.91	3141.5	763.503	3013.66	41.1679	944.416	53.2291	1610.13
	PWY-6641	20.6622	61.9754	427.936	14.9784	12.4947	0	0	0	0	147.909	628.954	428.165	335.73	26.0052	0	0	0	0
	PWY-6690	6.81818	0	0	13.3636	18.2727	8.18182	6.54545	0	0	7.09091	23.4545	11.4545	6.54545	143.813	0	3	0	5.45455
	PWY-6700	18672.7	21263.3	25657.8	23767	23046.6	30260.8	19647.6	16241.5	17436.7	14243.5	16892.2	33823.3	25416.3	11238.6	41951.2	29469.2	19685.2	19373.4
	PWY-6703	12843.3	14810.7	19979.1	18217.5	16199.6	21532.8	13030.7	9481.81	11867.8	8909.85	13080.2	27418.5	20214.1	10575.4	42222.1	21714.9	18140.2	16731.5
	PWY-6708	83.1691	254.75	861.916	129.399	156.213	18.7341	27.457	0	0	206.15	1569.29	1731.56	585.157	856.926	15.2517	6.87319	27.1283	563.418
	PWY-6713	0	0	0	0	0	0	0	0	0	0	0	0	0	0	0	0	0	8.89351
	PWY-6728	0	0	0	0	0	0	0	0	0	0	0	0	0	112.222	0	0	0	0
	PWY-6731	0	0	0	0	0	0	0	0	0	0	0	0	0	77.2047	0	0	0	0
	PWY-6737	24346.9	35045.8	40832	31158.8	38378.9	38724	34143.9	31110.5	21684.4	53330.8	18189.9	44782.6	16286.1	20358.5	5187.02	41014.5	36680.6	45097.7
	PWY-6749	1676.91	4288.58	3539.45	4464.13	4427.19	8339.19	3313.25	2245.22	2658.38	1964.99	289.605	4395.78	99.1639	611.315	3.99981	8342.68	424.98	2617.37
	PWY-6876	0	0	0	0	0	0	0	0	0	0	0	0	0	77.801	3.99317	0	0	0
	PWY-6891	559.373	825.875	1852.45	599.679	830.884	1150.21	658.024	574.976	746.351	1158.74	3292.94	2839.08	15358.6	3591.32	43986.2	1646	1243.7	1884.58
	PWY-6892	13561.6	17147.6	23601.8	20531.1	20077.7	26222.8	16560	12725.2	13914.9	11383.9	13449.2	29915.6	15238.4	9758.34	952.311	25574	23959.9	22255.2
	PWY-6895	2505.58	3627.73	7350.05	2755.75	3685.22	5127.47	2981.48	2596.92	3289.98	4565.78	8650.27	10955	13724.1	7457.56	4316.79	6996.62	1585.2	6657.15
	PWY-6897	19258.4	24139.8	28160.2	26727.3	26445.6	37416.5	25647.8	21432.5	21850.2	34934.7	14488.3	37915.7	20313.8	10915.8	41466.1	36501.6	31394.3	32866.3
	PWY-6901	9083.19	12319.4	12490.7	12807	14181.9	19471.2	10997.5	7820.85	7436.96	11665.5	9247.82	19371.4	8878.96	12840	453.853	17874.1	2568.52	9823.05
	PWY-6906	0	0	0	0	0	0	0	0	0	0	0	0	0	222.218	0	0	0	0
	PWY-6969	11504.3	17265.3	23553.3	19790.9	23485.1	29955.8	21732.3	17637.9	15150.1	18563.1	11630.1	28312.2	28010.2	14188.1	63555.8	33651.2	3579.71	20471.2
	PWY-7003	4797.78	9505.64	7555.56	3440.98	3935.29	0	382.725	388.124	353.889	2039.51	9406.44	2109.09	16960.2	3843.68	2889.07	0	3226.47	7936.96
	PWY-7007	0	0	0	0	0	0	0	0	0	0	0	0	0	954.694	11.9982	0	33.5522	0
	PWY-7013	1076.85	7411.14	3041.36	395.062	473.736	1130.01	3262.84	2373.51	720.347	1733.72	709.479	2467.51	347.46	470.322	47.9908	1543.12	1520.46	4668.11
	PWY-7031	123.273	92.7273	99.2727	90.5455	212.426	0	0	0	0	449.455	26.1818	445.983	6.54545	0	0	0	0	0
	PWY-7090	278.455	374.999	658.516	163.747	172.439	194.215	278.241	118.942	43.3677	444.419	629.309	1463.86	327.283	96.4983	0	165.333	27.1081	297.819
	PWY-7094	0	0	0	0	0	113.649	47.1315	20.7598	23.2248	46.2704	0	287.882	0	2080.28	5.99952	0	0	403.73
	PWY-7111	24614.3	37421.2	41472.1	31864.8	47925	42466.1	42036.3	36879.5	23316.8	74003.7	22867.6	41711.5	31572.8	25159.9	59867.7	42410.7	50152.7	54330.8
	PWY-7159	0	0	0	0	0	0	0	0	0	0	456.694	0	800.612	4935.91	2238.2	0	543.849	30.2784
	PWY-7184	11997.3	11089.4	11118.2	10963.3	10880.5	11404.9	5034.5	3515.42	4763.73	8003.93	16618.4	19982.4	26415.9	16140.2	4768.96	14928.2	2493.37	6169.04
	PWY-7187	14055.2	14712.9	15106.6	13012.8	13045	16633.9	9164.69	6353.73	7565.83	9617.7	17907.4	22239.5	25292.5	21090.2	6488.41	20292	8674.4	10936.7
	PWY-7196	16735.8	16394.9	16407.2	16591.2	16511.6	16522.9	7221.66	5161.47	6873.82	10884.1	21188.6	30959.2	34387.4	20087.5	58226.6	21201	3525.38	9044.08
	PWY-7197	10179.1	9604.13	9628.87	9230.99	8738.72	10232.1	4537.29	3159.58	4263.86	5780.78	14812.3	19560.3	24609.2	15303.6	42182.5	13898	2097.74	5646.58
	PWY-7198	1717.37	4089.36	3818.2	5290.18	9047.89	1517	3133.6	2034.07	1000.27	6468.99	1016.24	2784.67	640.191	1040.75	59.4475	2409.82	1989.72	3765.6
	PWY-7199	18941	23364.2	26036.5	22131.1	24316.7	28389.7	24383.5	15335.1	14784.8	16546.3	16824.2	30723.8	31130.4	14251.9	54153.7	25584	11490.4	22881.1
	PWY-7200	12637.3	12550.3	12984.9	12012.2	11698.1	13874.9	6869.49	4659.64	6022.99	7559.43	15993.5	21310.8	26855.5	15910.4	44854.8	16768.9	3115.87	8097.48
	PWY-7208	30008.4	39001.9	41100.7	31808.5	38942.7	44615.8	43795.9	31977.3	23970.5	49593.2	30839	44572	43031.9	48960.3	60191.8	43689.5	38224.3	46141.8
	PWY-7210	2264.05	4777.39	4510.6	5831.38	9934.07	2006.95	3610.18	2319.45	1266.79	8256.95	1407.44	3695.64	904.966	1439.27	84.885	3158.14	2424	4297.21
	PWY-7211	10111	11405.4	10934.5	11969.2	13895.5	14673.7	7147.96	5110.43	6564.55	10119	11004.6	18578.1	11934.3	17534.1	6661.22	18799.7	3270.56	8200.46
	PWY-7219	28714.1	38264.9	40585	32053.1	39163.9	42617.8	41230.6	31895.8	23245.3	50922.8	28805.2	45747.9	38302.1	41130.3	51156.6	42712.3	37059.8	45385.8
	PWY-7220	30695.7	40223.8	40155.4	34887.1	49363.8	36263.8	35861.1	24064.3	19905.8	66994.6	28151.1	43577	39105.1	34972.1	53434.2	36376.1	22774.3	33995.6
	PWY-7221	26033.7	33797.4	35445.6	27801.1	34658.2	37592.6	36455.7	28111.9	20545.5	45025.8	26219.9	38661.1	34230.5	39871.7	42978.6	38060.6	33345.1	39441.7
	PWY-7222	30695.7	40223.8	40155.4	34887.1	49363.8	36263.8	35861.1	24064.3	19905.8	66994.6	28151.1	43577	39105.1	34972.1	53434.2	36376.1	22774.3	33995.6
	PWY-7228	15408.1	14720.7	14689.5	14867.4	14762.7	14634.1	6578.07	4658.68	6167.94	9851.91	19922.1	27086.8	30827.3	20013.4	47677.9	18773.6	3205.63	8084.45
	PWY-7229	29616.2	39296.9	40871.1	32963.6	42620.1	40939.5	40275	30010.1	22404.2	56824.4	28895.4	45002.8	39767.8	39591.4	54381	41236.4	32916	42767.1
	PWY-7234	18327.7	16625.5	12364.6	10393.6	11654.7	2219.28	1681.42	643.495	997.134	3827.76	21535.9	7068.56	30190.3	13767.6	42013.7	276.867	2744.62	4485.88
	PWY-7237	174	379.5	894.32	395.8	515	179	185.617	181.5	104	551.9	134.641	663.5	81.9275	661.15	9.62	279	39.5	523.75
	PWY-7242	14628.1	24290.1	27800.3	23683.4	36564.5	28155.9	25966.1	24956.8	14945.5	59985	12035	29938.1	9586.42	8225.07	729.777	25566.6	35898.1	32536.3
	PWY-7254	1171.52	785.921	3241.77	3786.88	2514.57	2827.73	1737.99	716.788	460.046	1619.97	1196.25	3196.43	17595.2	8363.91	55349.8	8.24853	1914.62	2643.07
	PWY-7255	0	0	0	0	0	0	0	0	0	0	0	0	0	273.707	0	0	0	0
	PWY-7315	1425.87	2975.45	4200.66	1133.94	1795.52	1464.58	7074.38	5981.56	1904.25	3529.22	1371.96	1840.05	1400.96	9918.36	2827.56	7576.72	2366.32	2949.76
	PWY-7323	16249.4	18222.9	23155.7	21161.3	20035.3	23544.2	16812	13867.6	13323.3	13335.8	14725.9	32250.8	14216	11584.5	3875.32	22941.9	3390.72	11220.6
	PWY-7328	3096.56	4360.37	4922.9	4038.83	4240.89	8643.49	4889.56	3159.81	3057.78	4154.17	3173.38	7027.48	1931.61	10155.1	3517.65	9988.17	2416.81	4954.97
	PWY-7332	749.802	1134.71	1623.34	469.534	539.273	1003.89	1916.65	898.624	167.222	3980.93	8005.08	6463.84	7904.82	891.972	0	2362.32	528.89	3547.52
	PWY-7347	0	0	0	0	0	0	0	0	0	0	0	0	0	107.739	0	0	2.99801	0
	PWY-7371	2324.21	3295.81	2954.48	3656.75	3328.73	7141	5587.66	4888	4790	2581.09	838.367	4898.69	259.52	175.664	5	6766	53	2936.14
	PWY-7373	1075.86	861.774	1712.03	2441.91	1728.85	0	0	0	0	1322.53	88.4075	2630.41	22.4434	97.8291	0	0	13.0462	0
	PWY-7374	2121.38	3150.01	2469.56	2953.34	2926.81	7141	5584.19	4888	4790	2291.18	822.515	4089.75	253.51	119.993	5	6766	51.3241	2932.88
	PWY-7376	0	0	0	0	0	0	0	0	0	0	0	0	0	695.123	11.3055	0	0	0
	PWY-7377	46.2732	0	86.0631	0	180.689	72.7826	35.4429	39.8933	0	46.6068	133.19	44.2887	46.1082	2576.53	0	0	103.625	82.8697
	PWY-7391	0	0	0	0	0	0	0	0	0	0	0	0	0	326.713	0	0	0	0
	PWY-7392	15002.8	15055.9	12507.1	9037.66	10670.9	14598.2	20069.2	3675.83	5696.97	7198.18	16609.5	10197	24281.5	18345.1	42072	6508.37	10149.2	12855.8
	PWY-7400	14295.3	23980.9	26035.5	19971	28043.6	27436.3	25970.7	24352.8	15975.4	42914.9	13730.7	26992	27961.8	14809.6	51784.6	30992.6	29657.1	36254.5
	PWY-7431	0	0	548.439	413.295	274.736	0	71.9403	87.8902	82.5479	74.0355	961.93	143.671	25414	1057.92	88475.4	0	892.299	2189.46
	PWY-7446	6.25	0	0	12.25	20.18	7.5	6	0	0	6.5	25.21	10.5	9.71	76.7476	0	2.75	0	6.18705
	PWY-7456	6098.35	8072.98	9014.85	10637.1	9799.66	15600.6	6767.76	4985.2	5966.1	5170.83	1651.02	12381.3	1715.45	1307.93	11.8197	14239.5	533.914	4988.94
	PWY-7527	0	0	445.351	298.193	232.883	0	62.3192	72.644	67.8848	67.3413	637.715	111.244	2463.07	821.877	6492.86	0	636.199	608.265
	PWY-7539	18247	23414.8	28729.3	25065.2	23970.4	31598.5	22853.7	19903.6	17599.7	17026.5	14689.2	34543.1	21997.9	12525.2	41966.2	29414.3	24036.1	24581.7
	PWY-7560	20766.3	30872.7	34021.1	26596.8	32210.7	34700.1	32673.2	28084.8	19760.4	43532.6	15886.6	39160.3	22718.5	15805.2	42106.7	36895.9	31153	39640
	PWY-7616	0	0	0	0	0	0	0	0	0	0	0	0	0	543.42	0	0	0	0
	PWY-7663	28547.5	38093.5	39681.1	31833	38913.3	40236.2	36186.6	32104.4	22560	50075.5	27544.4	47513.7	43633.5	18525.3	62927.8	43060.3	35441.5	45743.3
	PWY-7664	289.333	374.953	1203.16	522.897	595.339	26.2383	38.4719	0	0	112.597	148.089	3235.58	104.05	2063.77	43.8051	16.6206	80.2896	1086.87
	PWY-841	19559	20354.8	20632.8	19738.5	20432.7	20547.1	10425.3	7560.05	9181.59	15328.7	22738.7	33535.4	32773.3	19215.7	48027.7	25012.5	5414.88	12767.3
	PWY-922	5069.4	4368.5	2698.83	1947.28	2383.23	3766.04	5525.43	529.235	1098.71	813.539	8933.53	759.246	14132.5	24401.8	1143.6	691.966	2302.79	411.309
	PWY0-1061	47.9506	89.8687	413.971	275.87	264.379	872.276	587.82	920.469	1425.17	71.4229	2110.11	92.361	3274.76	14205.1	4310.7	9652.35	1304.04	3483.52
	PWY0-1241	1173.47	1021.23	2004.64	2181.33	1538.04	399.725	113.12	306.893	657.071	1257.08	1312.83	3181.01	442.231	684.861	25.0322	4330.82	74.6469	1172.32
	PWY0-1261	3812.46	5462.6	10385.1	8489.75	7031.57	3447.88	3360.13	1404.4	2807.07	3444.68	8389.21	13017.7	39373.4	25589.7	10963.8	1191.33	7105.72	12400.4
	PWY0-1277	12.8928	0	0	24.6	33.5908	15.4953	12.4373	0	0	13.4587	44.304	21.7915	12.3983	286.737	0	5.72449	0	18.2861
	PWY0-1296	15074.2	22463.7	20494.7	11995.6	22891.3	14915.3	21681.6	19165.7	8071.37	42069.2	16076.4	14620.6	30243.2	10769.1	56074.3	17493.2	29061.9	33313.2
	PWY0-1297	14281.7	21559.5	18709.1	12282	25493.3	14687.1	21887.6	17363.5	7782.7	48625.8	16019.4	13515	28304.9	17340.4	49320	16315.3	29999.3	32262.7
	PWY0-1298	14206.9	21842.7	18894.9	12794.7	27887.1	14989.4	22693.2	17680.6	7906.73	55423.9	15429.7	13610.5	29611.5	12132.6	52275.8	16404.2	31552.8	32646.5
	PWY0-1319	25868.8	36249.7	36681	28134.4	36117.9	39087.4	40711.6	32055.6	21604	51630.5	26839.2	39297.3	38648.8	41848.1	56510.9	40094.3	37446.3	45197.6
	PWY0-1338	65.3103	82.5565	53.5833	49.5816	114.072	17.8869	14.8582	0	0	159.673	62.7555	498.238	17.4942	228.813	4.12	6.83031	0	133.065
	PWY0-1415	464.289	681.127	1384.17	1333.3	741.94	534.667	413.097	174.416	310.61	405.66	852.987	1746.35	1512.49	5391.21	4187.19	93.3648	851.756	901.923
	PWY0-1479	338.768	485.407	2016.56	1477.9	777.672	779.97	670.507	258.698	670.857	449.04	2377.58	2120.87	2510.74	11182.4	4101.11	263.617	1131.72	1020.79
	PWY0-1533	30.0171	29.1284	21.5401	28.8773	29.764	87.9166	55.0543	30.2013	0	11.5515	38.187	18.6632	19.5425	350.144	10.6916	4.88862	0	49.257
	PWY0-1586	14486.3	19683.8	24721.9	22844.9	22278.7	26488.9	23703.6	17536.7	13952.2	13284.6	18122.3	22407.4	55197.4	39722.2	130439	21461.7	39015.1	36517.4
	PWY0-162	18755.8	19313.5	19519.2	18886.1	19221.8	21488.6	17893	15226.7	13840.9	13753.5	22672.5	33359	34873	24936.8	55550.3	26062.2	4751.68	12831.4
	PWY0-166	14166.8	14611.5	15000.5	13007.6	12949.8	16432.9	9069.67	6251.42	7485.22	9539.32	18132.6	22238.5	26231.1	21490.9	5189.82	19912.8	4378.24	10702.4
	PWY0-321	10.1712	0	10.0835	22.7728	27.1584	14.4534	11.5118	0	0	12.1653	39.4779	20.1999	11.6882	249.229	6.63928	5.03167	0	64.7615
	PWY0-41	12.0651	0	169.442	108	138.117	113.188	87.9638	39.6123	0	63.6383	253.156	74.0779	467.449	561.506	0	5.43173	0	84.0863
	PWY0-42	325.194	227.256	881.334	1238.83	625.016	10.6681	9.13168	0	0	179.965	74.703	1021.58	24.0358	1147.9	14.9669	2.75	49.0434	301.513
	PWY0-781	3666.32	5019.57	10171.7	8647.32	7790.03	5680	4828.89	2796.14	1720.16	6189.24	7705.81	11166.4	10667.7	10290.9	1790.03	3938.97	3909.91	12467.6
	PWY0-845	4055.22	5224.87	5503.36	6897.2	7007.47	11153.2	4613.49	3575.75	4314.37	4827.75	5811.06	10282.9	5672.49	6248.57	1505.19	14201.1	996.671	4882.21
	PWY0-862	248.302	321.758	1034.98	449.067	511.184	22.4916	32.9799	0	0	96.5358	764.709	2794.46	873.092	3318.89	113.109	14.2469	79.3813	934.147
	PWY1G-0	0	0	0	0	0	4.37476	0	0	2.49985	0	0	0	0	697.643	7.40909	0	20.7332	0
	PWY490-3	422.909	2312.87	2753.52	578.57	444.212	906.808	1266.96	4296.25	1747.78	950.341	1592.35	789.043	15316.3	8660.57	5394.22	1329.03	5193.73	4874.33
	PWY4FS-7	18563.1	27865.2	27474.2	18437.1	27426.2	28552.3	32371.6	24781.8	13863.9	43902.5	20813.4	25562	32579.1	39416	50980.7	31958.2	34601.4	39737.2
	PWY4FS-8	18563.1	27865.2	27474.2	18437.1	27426.2	28552.3	32371.6	24781.8	13863.9	43902.5	20813.4	25562	32579.1	39416	50980.7	31958.2	34601.4	39737.2
	PWYG-321	300.035	388.778	1242.52	542.256	617.165	27.259	39.9598	0	0	116.917	120.328	3350.23	83.1673	1852.07	36.6371	17.2678	79.4564	1122.14
	PYRIDNUCSAL-PWY	14479.8	24524.5	22886.6	17402.1	25094.3	24455.8	24012.7	21971.1	12265.4	38107	6233.44	30223.7	4098.12	9659.17	675.782	24873.5	27575	30750.5
	PYRIDNUCSYN-PWY	18306.9	24719	28217.9	23714.5	24718.4	32606.7	23857.6	20713.1	18053	20931.2	14488.5	34716.2	22009.2	15453.4	41212.7	32813.7	25789.2	28939.3
	PYRIDOXSYN-PWY	3307.24	4241.85	4720.89	6715.83	6023.86	10725.1	3773.02	2943.72	4154.3	3702.81	4676.19	9358.56	4329.31	3494.58	769.363	14603.4	599.455	3741.9
	REDCITCYC	1366.31	3136.72	3780.2	4416	2937.6	3294.9	2852.06	2387.78	827.913	2078.08	1397.1	3723.37	20198.1	9120.13	58099.2	1682.99	2416.32	5969.76
	RHAMCAT-PWY	2304.2	4929.61	4546.35	6495.86	13572.3	8103.34	5280.22	4474.1	2730.74	25187.9	845.273	7191.75	646.438	1542.98	68.4185	8077.69	5668.73	6243.33
	RIBOSYN2-PWY	20107.4	27806.5	29855.7	26025.6	30722.8	32613	25973.8	22111.6	18735.1	38745.7	17368.5	36074.6	24362.2	16715.7	42267.2	34271	27869.5	31545.4
	RUMP-PWY	527.912	1539.89	3535.07	836.293	823.018	4407.74	1995.38	1375.64	699.546	724.931	875.308	670.562	664.904	4809.07	3906.39	448.56	950.442	2402.31
	SALVADEHYPOX-PWY	5526.1	12391.5	11448.3	13845.9	34509.9	7443.76	13434.8	10266.4	3595.08	37427.4	3464.84	10565.9	2067.95	6087.19	359.831	9843.92	8330.63	18398.4
	SER-GLYSYN-PWY	23351.3	32996.1	33753.9	26837.2	33593.6	34248.7	31261.6	28439.1	19584.1	44884.7	19564.8	37799.8	29506.7	19763.8	45877.6	33436.1	29809.6	38254.3
	SO4ASSIM-PWY	832.912	978.95	1532.65	798.266	766.396	2520.15	1002.74	815.518	1394.36	1511.93	3188.31	3389.81	13323.5	8591.73	41668.7	8946.62	1600.14	3136.11
	SUCSYN-PWY	0	0	0	0	0	0	0	0	0	0	0	0	0	354.933	0	0	9.97236	0
	SULFATE-CYS-PWY	1784.8	2112.07	3253.02	1728.94	1668.35	5151.19	2146.59	1754.45	2849.02	3189.23	5838.19	6857.14	15833.7	10775.2	16021.2	15049.6	3305.17	6267.12
	TCA	6785.25	9384.1	16008.4	13403.5	13986.9	23129.1	14133.5	10987	10652.8	11083.9	9698.77	20432.2	25302	12222.6	61939.7	27938.8	3078.25	15890.1
	TCA-GLYOX-BYPASS	55.1217	231.639	1277.84	777.668	564.401	239.321	234.158	164.701	154.6	192.392	1177.05	1912.04	17562.4	4146.53	52116.3	9.89766	982.961	2859.05
	TEICHOICACID-PWY	976.035	1895.23	2958.43	1024.78	886.838	2394.95	1570.01	474.955	328.402	689.293	3024.61	847.443	7025.75	7852.07	2833.4	947.825	1057.04	1196.41
	THISYN-PWY	17757.7	22148	27350.6	25571	24625.5	34754.6	22967	18886.6	19858.6	15628	14339.4	36333.3	13744.8	10111.5	2340.65	34199.5	1915.01	18488.3
	THREOCAT-PWY	0	0	17.257	0	60.0655	0	18.3296	0	0	13.339	43.815	23.8865	16.5994	357.335	0	0	0	43.4622
	THRESYN-PWY	25391.2	33680.3	37864.9	30084.5	35450.6	35945.8	32030.2	28094.6	19724.6	44528.5	25548.7	42540.1	36158.2	14906.2	57510.9	36705	30036.5	41510.3
	TRNA-CHARGING-PWY	25009.5	33417.3	35631.1	28042.7	33635.4	37490.2	35895.5	28012	20675.1	42917.8	24037.1	39549.9	30929.5	31728	14932	37721.7	31597.7	39797.2
	TRPSYN-PWY	17173	24652.8	28411	23928.5	29416.3	26684.5	23135.1	21565.6	14942.7	40140.7	16644.9	33772.5	23593	14134	46601.4	28274.4	30763.5	29994.7
	TYRFUMCAT-PWY	118.03	92.0831	45.2105	176.331	145.242	0	0	0	0	64.7638	87.4996	213.135	38.3049	376.62	4.02327	0	0	254.075
	UBISYN-PWY	79.9523	245.212	836.516	124.391	150.184	17.9867	26.3627	0	0	198.181	1558.6	1682.41	627.868	933.696	18.1007	6.59845	32.0185	542.767
	UDPNAGSYN-PWY	11685.8	13960.7	14762.4	8851.2	10133.3	12618.1	17977.9	8653.23	5276.64	11483.3	15618.4	14305.5	26725.9	33895.3	42610.5	13637.8	12460	21433.7
	VALDEG-PWY	21.9031	0	106.929	46.7098	46.4783	0	0	0	0	0	0	216.118	0	0	0	0	0	14.9712
	VALSYN-PWY	23513.7	36806.1	40128.9	32139.6	42126	40859.5	37470	34094.5	23119.4	58808.5	20741.3	44991	27478.3	19456.5	48385.3	42984.3	39079.8	46939.9

## Sheet: Fig. 4A cont.
16S Pathway after voom analysis	pathway	description	logFC	AveExpr	t	P.Value	adj.P.Val	B	Label	Superpathway
	PWY-7031	CMP-3-deoxy-D-manno-octulosonate biosynthesis I	7.63494	0.80768	9.55544	3.2e-09	1.11e-06	9.59779	CMP-3-deoxy-D-manno-octulosonate biosynthesis I
	PWY-7373	superpathway of demethylmenaquinol-6 biosynthesis II	9.10593	2.92615	7.63389	1.42e-07	2.45e-05	6.9781	superpathway of demethylmenaquinol-6 biosynthesis II	Electron Carrier Biosynthesis
	PWY-6641	superpathway of sulfolactate degradation	7.10595	1.17391	7.0269	5.2e-07	5.99e-05	5.71378	superpathway of sulfolactate degradation
	PWY-1541	superpathway of taurine degradation	4.493	-0.76473	5.61343	1.28e-05	0.00110938	3.07163	superpathway of taurine degradation
	PWY-5005	biotin biosynthesis II	6.64134	2.0488	5.08743	4.47e-05	0.00309217	2.01663	biotin biosynthesis II	Fatty Acid Synthesis
	PPGPPMET-PWY	ppGpp biosynthesis	6.1444	5.19992	4.94122	6.35e-05	0.00365964	1.7715	ppGpp biosynthesis
	GLYCOL-GLYOXDEG-PWY	superpathway of glycol metabolism and degradation	4.93225	3.12341	4.21491	0.00036767	0.0159017	0.200603	superpathway of glycol metabolism and degradation
	TYRFUMCAT-PWY	L-tyrosine degradation I	5.19366	1.9896	3.98194	0.00064658	0.0248575	-0.285123	L-tyrosine degradation I	Amino Acid Metabolism
	PWY-5855	ubiquinol-7 biosynthesis (prokaryotic)	4.42064	4.34996	3.6629	0.00139564	0.0371454	-0.944798	ubiquinol biosynthesis (prokaryotic)	Electron Carrier Biosynthesis
	PWY-5856	ubiquinol-9 biosynthesis (prokaryotic)	4.42064	4.34996	3.6629	0.00139564	0.0371454	-0.944798		Electron Carrier Biosynthesis
	PWY-5857	ubiquinol-10 biosynthesis (prokaryotic)	4.42064	4.34996	3.6629	0.00139564	0.0371454	-0.944798		Electron Carrier Biosynthesis
	PWY-6708	ubiquinol-8 biosynthesis (prokaryotic)	4.42064	4.34996	3.6629	0.00139564	0.0371454	-0.944798		Electron Carrier Biosynthesis
	UBISYN-PWY	superpathway of ubiquinol-8 biosynthesis (prokaryotic)	4.34899	4.35556	3.58138	0.00169684	0.0406847	-1.11354		Electron Carrier Biosynthesis
	PRPP-PWY	superpathway of histidine, purine, and pyrimidine biosynthesis	1.27837	11.2052	3.5652	0.00176379	0.0406847	-1.65281	superpathway of histidine, purine, and pyrimidine biosynthesis	Amino Acid Metabolism
	PWY0-1061	superpathway of L-alanine biosynthesis	-3.16548	7.60457	-3.502	0.00205122	0.0429491	-1.3094	superpathway of L-alanine biosynthesis	Amino Acid Metabolism
	PWY-5747	2-methylcitrate cycle II	4.53294	3.96144	3.4901	0.00211022	0.0429491	-1.30151	2-methylcitrate cycle II
	PWY0-42	2-methylcitrate cycle I	4.42496	4.01639	3.44384	0.00235599	0.0452874	-1.39631	2-methylcitrate cycle I
	PWY-6383	mono-trans, poly-cis decaprenyl phosphate biosynthesis	-3.88356	-1.04463	-3.34115	0.0030057	0.0547354	-1.60775
	GLUCOSE1PMETAB-PWY	glucose and glucose-1-phosphate degradation	-3.33074	6.36206	-3.25809	0.00365634	0.0632546	-1.79301
	P441-PWY	superpathway of N-acetylneuraminate degradation	1.2929	11.7549	3.2361	0.00385038	0.0634395	-2.60676
	GLYCOLYSIS-E-D	superpathway of glycolysis and Entner-Doudoroff	1.06931	11.4569	3.20081	0.00418274	0.0657831	-2.57422
	PWY0-862	(5Z)-dodec-5-enoate biosynthesis	3.99872	5.09397	3.14129	0.00480738	0.0708368	-2.01322		Fatty Acid Synthesis
	PWY0-1338	polymyxin resistance	3.60435	2.56744	3.11984	0.00505402	0.0708368	-2.04654
	PWY-7003	glycerol degradation to butanol	4.3688	8.16463	3.11441	0.00511827	0.0708368	-2.15693
	BIOTIN-BIOSYNTHESIS-PWY	biotin biosynthesis I	3.9198	5.54736	3.00831	0.00654569	0.0804059	-2.28544		Fatty Acid Synthesis
	PWY-5840	superpathway of menaquinol-7 biosynthesis	-2.57405	9.27782	-2.98903	0.00684338	0.0804059	-2.53326		Electron Carrier Biosynthesis
	PWY-5897	superpathway of menaquinol-11 biosynthesis	-2.62107	9.13583	-2.97746	0.00702806	0.0804059	-2.54023		Electron Carrier Biosynthesis
	PWY-5898	superpathway of menaquinol-12 biosynthesis	-2.62107	9.13583	-2.97746	0.00702806	0.0804059	-2.54023		Electron Carrier Biosynthesis
	PWY-5899	superpathway of menaquinol-13 biosynthesis	-2.62107	9.13583	-2.97746	0.00702806	0.0804059	-2.54023		Electron Carrier Biosynthesis
	PWY-6519	8-amino-7-oxononanoate biosynthesis I	3.85971	5.26509	2.96672	0.00720399	0.0804059	-2.36247		Fatty Acid Synthesis
	PWY-7184	pyrimidine deoxyribonucleotides de novo biosynthesis I	1.0739	11.1624	2.93589	0.0077324	0.0836066	-3.05624
	PWY-5838	superpathway of menaquinol-8 biosynthesis I	-2.23754	9.12757	-2.89144	0.00855995	0.0857842	-2.72192		Electron Carrier Biosynthesis
	PWY-5971	palmitate biosynthesis II (bacteria and plants)	3.76584	5.17125	2.87088	0.00897083	0.0857842	-2.5482		Fatty Acid Synthesis
	PWY-7234	inosine-5'-phosphate biosynthesis III	2.06484	10.4716	2.86354	0.00912201	0.0857842	-2.99849
	PWY-5863	superpathway of phylloquinol biosynthesis	-2.91864	8.03607	-2.85964	0.00920338	0.0857842	-2.67748		Electron Carrier Biosynthesis
	PWY-7664	oleate biosynthesis IV (anaerobic)	3.69716	4.81314	2.85497	0.00930166	0.0857842	-2.57355		Fatty Acid Synthesis
	PWYG-321	mycolate biosynthesis	3.69312	4.78657	2.83309	0.00977565	0.0857842	-2.61547		Fatty Acid Synthesis
	PWY-5837	1,4-dihydroxy-2-naphthoate biosynthesis I	-2.94318	7.86805	-2.82922	0.00986196	0.0857842	-2.72641		Electron Carrier Biosynthesis
	PWY-5989	stearate biosynthesis II (bacteria and plants)	3.62954	4.54926	2.80415	0.0104381	0.0857842	-2.66816		Fatty Acid Synthesis
	PWY-6282	palmitoleate biosynthesis I (from (5Z)-dodec-5-enoate)	3.62732	4.5492	2.80203	0.0104881	0.0857842	-2.67219		Fatty Acid Synthesis
	P461-PWY	hexitol fermentation to lactate, formate, ethanol and acetate	2.2443	8.7751	2.79728	0.0106014	0.0857842	-2.87396		Fatty Acid Synthesis
	PWY-5861	superpathway of demethylmenaquinol-8 biosynthesis	-2.28728	8.64299	-2.7948	0.010661	0.0857842	-2.86602		Electron Carrier Biosynthesis
	FASYN-INITIAL-PWY	superpathway of fatty acid biosynthesis initiation (E. coli)	3.56233	4.31967	2.77448	0.0111613	0.0877682	-2.72248		Fatty Acid Synthesis
	P108-PWY	pyruvate fermentation to propanoate I	1.53522	11.8553	2.69001	0.0134899	0.0997236	-3.8343		Fatty Acid Synthesis
	PWY-7220	adenosine deoxyribonucleotides de novo biosynthesis II	0.356238	13.1242	2.68814	0.0135463	0.0997236	-4.80885
	PWY-7222	guanosine deoxyribonucleotides de novo biosynthesis II	0.356238	13.1242	2.68814	0.0135463	0.0997236	-4.80885
	VALDEG-PWY	L-valine degradation I	3.36754	-0.775085	2.63081	0.0153879	0.110921	-3.00535
	PWY-7090	UDP-2,3-diacetamido-2,3-dideoxy-&alpha;-D-mannuronate biosynthesis	2.70118	5.32544	2.56616	0.0177467	0.123878	-3.12487
	PWY-6467	Kdo transfer to lipid IVA III (Chlamydia)	2.02874	10.9152	2.55417	0.0182199	0.123878	-3.76131
	PWY-1269	CMP-3-deoxy-D-manno-octulosonate biosynthesis I	2.01872	10.9302	2.55289	0.0182711	0.123878	-3.7684
	GOLPDLCAT-PWY	superpathway of glycerol degradation to 1,3-propanediol	3.24273	4.31848	2.54432	0.0186176	0.123878	-3.15032
	PWY-5918	superpathay of heme biosynthesis from glutamate	1.49164	9.6085	2.5249	0.019425	0.125497	-3.54187
	NAGLIPASYN-PWY	lipid IVA biosynthesis	1.75825	11.1911	2.51402	0.0198915	0.125497	-3.93316
	PWY1G-0	mycothiol biosynthesis	-2.83869	-1.57225	-2.5127	0.0199489	0.125497	-3.23249
	PWY-7323	superpathway of GDP-mannose-derived O-antigen building blocks biosynthesis	0.916907	11.8178	2.4931	0.0208183	0.128183	-4.25026
	HEMESYN2-PWY	heme biosynthesis II (anaerobic)	1.69989	9.98319	2.48155	0.0213475	0.128183	-3.68925
	PWY0-1241	ADP-L-glycero-&beta;-D-manno-heptose biosynthesis	2.07571	7.42301	2.47854	0.0214873	0.128183	-3.37636
	PWY-7094	fatty acid salvage	-3.89018	0.693265	-2.41248	0.0247791	0.145315	-3.38889
	PWY-6507	4-deoxy-L-threo-hex-4-enopyranuronate degradation	1.50993	11.6471	2.32293	0.0299904	0.172945	-4.48804
	PWY-5920	superpathway of heme biosynthesis from glycine	3.30972	5.94277	2.30924	0.0308711	0.174766	-3.61683
	PWY0-166	superpathway of pyrimidine deoxyribonucleotides de novo biosynthesis (E. coli)	0.753861	11.5794	2.30245	0.0313165	0.174766	-4.51414
	PHOSLIPSYN-PWY	superpathway of phospholipid biosynthesis I (bacteria)	-0.219768	13.0395	-2.28269	0.0326461	0.179295	-5.56775
	P23-PWY	reductive TCA cycle I	0.825821	10.4724	2.26159	0.0341228	0.184476	-4.23495
	PWY4FS-7	phosphatidylglycerol biosynthesis I (plastidic)	-0.300645	12.7979	-2.23713	0.0359112	0.188262	-5.44827
	PWY4FS-8	phosphatidylglycerol biosynthesis II (non-plastidic)	-0.300645	12.7979	-2.23713	0.0359112	0.188262	-5.44827
	P4-PWY	superpathway of L-lysine, L-threonine and L-methionine biosynthesis I	0.84939	10.6776	2.17087	0.0411935	0.212731	-4.45423
	PWY0-781	aspartate superpathway	0.853625	10.4613	2.13806	0.0440616	0.224196	-4.45886
	PWY-5188	tetrapyrrole biosynthesis I (from glutamate)	-0.786759	11.3017	-2.1307	0.0447297	0.224297	-4.7263
	P163-PWY	L-lysine fermentation to acetate and butanoate	1.73681	7.85831	2.11295	0.0463778	0.229239	-4.07262
	PWY-7187	pyrimidine deoxyribonucleotides de novo biosynthesis II	0.607173	11.6557	2.04139	0.0535896	0.261155	-5.03454
	THISYN-PWY	superpathway of thiamin diphosphate biosynthesis I	0.990642	11.991	2.02599	0.0552671	0.265589	-5.22865
	GLCMANNANAUT-PWY	superpathway of N-acetylglucosamine, N-acetylmannosamine and N-acetylneuraminate degradation	1.18777	11.806	1.99329	0.0589841	0.278438	-5.1734
	PWY-5695	urate biosynthesis/inosine 5'-phosphate degradation	0.370687	12.7992	1.97885	0.0606959	0.278438	-5.9253
	PWY-5104	L-isoleucine biosynthesis IV	1.21944	12.7662	1.9731	0.0613887	0.278438	-5.89791
	GLUCARDEG-PWY	D-glucarate degradation I	2.59896	1.99354	1.96914	0.0618708	0.278438	-4.1178
	LACTOSECAT-PWY	lactose and galactose degradation I	1.71775	8.64949	1.96837	0.0619646	0.278438	-4.40953
	P101-PWY	ectoine biosynthesis	3.2067	0.690441	1.94936	0.0643271	0.283927	-4.16598
	P125-PWY	superpathway of (R,R)-butanediol biosynthesis	-3.12683	5.90747	-1.9424	0.065212	0.283927	-4.2296
	DENOVOPURINE2-PWY	superpathway of purine nucleotides de novo biosynthesis II	0.492114	12.1524	1.93611	0.0660215	0.283927	-5.48763
	PWY-7007	methyl ketone biosynthesis	-2.3743	-1.79872	-1.93266	0.0664686	0.283927	-4.23102
	HEME-BIOSYNTHESIS-II	heme biosynthesis I (aerobic)	1.60799	9.05483	1.9238	0.067629	0.285362	-4.54181
	PWY0-1586	peptidoglycan maturation (meso-diaminopimelate containing)	-0.676972	12.6556	-1.90834	0.0696982	0.290549	-5.89581
	HSERMETANA-PWY	L-methionine biosynthesis III	-0.711526	11.2942	-1.89218	0.0719197	0.296241	-5.14118
	PWY-5088	L-glutamate degradation VIII (to propanoate)	2.58026	-0.257924	1.87875	0.0738141	0.300467	-4.29006
	PWY-7332	superpathway of UDP-N-acetylglucosamine-derived O-antigen building blocks biosynthesis	2.39005	7.87606	1.86398	0.0759458	0.305549	-4.48461
	PWY-841	superpathway of purine nucleotides de novo biosynthesis I	0.488569	12.1138	1.85797	0.0768294	0.305551	-5.5961
	PWY-5189	tetrapyrrole biosynthesis II (from glycine)	-0.671706	11.3308	-1.84599	0.0786163	0.309105	-5.23196
	PWY-6396	superpathway of 2,3-butanediol biosynthesis	3.37544	3.46009	1.79845	0.0860676	0.3346	-4.39006
	CODH-PWY	reductive acetyl coenzyme A pathway	2.13559	5.53038	1.7684	0.0910863	0.349653	-4.46867
	GALACTUROCAT-PWY	D-galacturonate degradation I	1.21745	11.9112	1.76332	0.0919607	0.349653	-5.62728
	PWY-6121	5-aminoimidazole ribonucleotide biosynthesis I	0.249198	13.0827	1.74536	0.095104	0.354057	-6.56524
	PWY-1861	formaldehyde assimilation II (RuMP Cycle)	-0.995905	8.77366	-1.73579	0.0968174	0.354057	-4.80235
	PWY-7211	superpathway of pyrimidine deoxyribonucleotides de novo biosynthesis	0.536898	11.2929	1.73481	0.0969929	0.354057	-5.39481
	PWY-7315	dTDP-N-acetylthomosamine biosynthesis	-0.894222	9.42335	-1.7336	0.0972123	0.354057	-4.91406
	PWY-6901	superpathway of glucose and xylose degradation	0.997283	11.1375	1.71864	0.0999515	0.356665	-5.362
	PWY-7210	pyrimidine deoxyribonucleotides biosynthesis from CTP	1.28494	9.25288	1.71844	0.0999899	0.356665	-4.90533
	METHGLYUT-PWY	superpathway of methylglyoxal degradation	2.0701	0.901607	1.71021	0.101525	0.358445	-4.52003
	PWY-7242	D-fructuronate degradation	1.1597	12.1985	1.69779	0.103881	0.363059	-5.91343
	GALACT-GLUCUROCAT-PWY	superpathway of hexuronide and hexuronate degradation	1.19564	11.6165	1.68222	0.106899	0.366717	-5.60548
	PWY-6737	starch degradation V	0.759937	12.8144	1.68024	0.107287	0.366717	-6.45199
	GLUCUROCAT-PWY	superpathway of &beta;-D-glucuronide and D-glucuronate degradation	1.18328	11.6172	1.67163	0.108992	0.366717	-5.6224
	PWY-6125	superpathway of guanosine nucleotides de novo biosynthesis II	0.548395	11.8189	1.67076	0.109167	0.366717	-5.72445
	P341-PWY	glycolysis V (Pyrococcus)	2.1974	4.92669	1.64505	0.114406	0.379624	-4.61963
	PWY-7198	pyrimidine deoxyribonucleotides de novo biosynthesis IV	1.29181	8.92795	1.62847	0.117894	0.379624	-4.98523
	PWY-6545	pyrimidine deoxyribonucleotides de novo biosynthesis III	0.642131	10.2144	1.62115	0.119464	0.379624	-5.25249
	P164-PWY	purine nucleobases degradation I (anaerobic)	2.16925	9.64844	1.62012	0.119684	0.379624	-5.11559
	PWY-7228	superpathway of guanosine nucleotides de novo biosynthesis I	0.579364	11.6909	1.61863	0.120007	0.379624	-5.73863
	COLANSYN-PWY	colanic acid building blocks biosynthesis	0.534756	11.5124	1.6134	0.121143	0.379624	-5.6707
	PWY-5265	peptidoglycan biosynthesis II (staphylococci)	-3.20211	5.9683	-1.604	0.123207	0.379624	-4.73714
	PWY-6122	5-aminoimidazole ribonucleotide biosynthesis II	0.224036	13.0621	1.60398	0.123213	0.379624	-6.77151
	PWY-6277	superpathway of 5-aminoimidazole ribonucleotide biosynthesis	0.224036	13.0621	1.60398	0.123213	0.379624	-6.77151
	FASYN-ELONG-PWY	fatty acid elongation -- saturated	0.374152	12.7084	1.58101	0.128378	0.379624	-6.48371
	RUMP-PWY	formaldehyde oxidation I	-0.937068	8.32761	-1.57987	0.128641	0.379624	-4.96732
	PWY-5677	succinate fermentation to butanoate	1.59063	5.27066	1.57916	0.128804	0.379624	-4.72102
	GALACTARDEG-PWY	D-galactarate degradation I	1.94122	1.65427	1.57878	0.128891	0.379624	-4.68961
	GLUCARGALACTSUPER-PWY	superpathway of D-glucarate and D-galactarate degradation	1.94122	1.65427	1.57878	0.128891	0.379624	-4.68961
	OANTIGEN-PWY	O-antigen building blocks biosynthesis (E. coli)	-0.310352	12.1624	-1.57627	0.129467	0.379624	-6.09081
	PWY-6892	thiazole biosynthesis I (E. coli)	0.895153	11.8754	1.56617	0.131813	0.380947	-5.92305
	PWY-5941	glycogen degradation II (eukaryotic)	-1.76912	-2.09733	-1.56486	0.13212	0.380947	-4.77639
	PWY-7456	mannan degradation	1.6196	9.84914	1.55099	0.135404	0.382616	-5.26369
	TRNA-CHARGING-PWY	tRNA charging	0.364918	12.9099	1.54138	0.137717	0.382616	-6.74973
	PWY-7196	superpathway of pyrimidine ribonucleosides salvage	0.552083	11.842	1.54112	0.137781	0.382616	-5.92855
	PWY490-3	nitrate reduction VI (assimilatory)	-1.05404	8.93188	-1.53988	0.138084	0.382616	-5.11212
	PWY-6397	mycolyl-arabinogalactan-peptidoglycan complex biosynthesis	-1.50706	-2.24189	-1.53928	0.138228	0.382616	-4.8141
	P42-PWY	incomplete reductive TCA cycle	0.425152	12.7206	1.51334	0.14466	0.39724	-6.59102
	GLYCOCAT-PWY	glycogen degradation I (bacterial)	0.631956	12.8307	1.50844	0.1459	0.39749	-6.72766
	PWY-5178	toluene degradation IV (aerobic) (via catechol)	-1.4812	-2.24327	-1.48529	0.151886	0.407796	-4.88514
	PROTOCATECHUATE-ORTHO-CLEAVAGE-PWY	protocatechuate degradation II (ortho-cleavage pathway)	-1.86788	-1.58449	-1.48471	0.15204	0.407796	-4.87398
	PWY-6628	superpathway of L-phenylalanine biosynthesis	1.35604	8.18108	1.47394	0.154895	0.409443	-5.09214
	PWY0-1261	anhydromuropeptides recycling	0.800837	10.6249	1.47347	0.15502	0.409443	-5.56579
	PWY-6630	superpathway of L-tyrosine biosynthesis	1.34716	8.17235	1.46737	0.156658	0.410633	-5.09973
	PWY-7237	myo-, chiro- and scillo-inositol degradation	1.2608	5.76754	1.46054	0.158505	0.412352	-4.89582
	PWY-7376	cob(II)yrinate a,c-diamide biosynthesis II (late cobalt incorporation)	-1.62774	-2.16702	-1.43325	0.166075	0.428231	-4.94981
	PWY0-41	allantoin degradation IV (anaerobic)	2.17934	2.8186	1.42796	0.167575	0.428231	-4.87707
	PWY-6317	galactose degradation I (Leloir pathway)	0.432191	12.6347	1.42191	0.169302	0.428231	-6.66833
	PWY-5181	toluene degradation III (aerobic) (via p-cresol)	-1.6028	-1.7328	-1.42101	0.16956	0.428231	-4.95825
	PWY-6478	GDP-D-glycero-&alpha;-D-manno-heptose biosynthesis	1.10188	9.71361	1.41151	0.172308	0.432019	-5.43119
	KDO-NAGLIPASYN-PWY	superpathway of (Kdo)2-lipid A biosynthesis	2.06365	2.96011	1.40511	0.174178	0.433566	-4.90438
	SUCSYN-PWY	sucrose biosynthesis I (from photosynthesis)	-1.52574	-2.23044	-1.39245	0.177928	0.434087	-5.00216
	PWY-6182	superpathway of salicylate degradation	-1.43651	-1.86176	-1.39008	0.178637	0.434087	-4.99944
	PWY-6185	4-methylcatechol degradation (ortho cleavage)	-1.42939	-1.86067	-1.38583	0.179912	0.434087	-5.00464
	SO4ASSIM-PWY	sulfate reduction I (assimilatory)	-1.01136	9.23648	-1.38446	0.180325	0.434087	-5.37371
	PWY-5417	catechol degradation III (ortho-cleavage pathway)	-1.41685	-1.86982	-1.37921	0.181915	0.434087	-5.01294
	PWY-5431	aromatic compounds degradation via &beta;-ketoadipate	-1.41685	-1.86982	-1.37921	0.181915	0.434087	-5.01294
	CATECHOL-ORTHO-CLEAVAGE-PWY	catechol degradation to &beta;-ketoadipate	-1.37891	-1.9019	-1.36957	0.184864	0.435186	-5.02538
	PWY-5667	CDP-diacylglycerol biosynthesis I	-0.123491	13.1538	-1.36284	0.186945	0.435186	-7.17048
	PWY0-1319	CDP-diacylglycerol biosynthesis II	-0.123491	13.1538	-1.36284	0.186945	0.435186	-7.17048
	PWY-6562	norspermidine biosynthesis	-1.54101	-1.68828	-1.35924	0.188064	0.435186	-5.03323
	PWY-5384	sucrose degradation IV (sucrose phosphorylase)	-0.742401	9.17715	-1.35732	0.188664	0.435186	-5.39854
	UDPNAGSYN-PWY	UDP-N-acetyl-D-glucosamine biosynthesis I	-0.374912	11.8237	-1.33816	0.194733	0.44621	-6.21218
	PWY-621	sucrose degradation III (sucrose invertase)	0.583312	12.4101	1.31205	0.203248	0.462656	-6.62669
	PWY-6263	superpathway of menaquinol-8 biosynthesis II	1.47984	9.69871	1.30688	0.20497	0.463526	-5.55746
	PWY-7208	superpathway of pyrimidine nucleobases salvage	-0.100162	13.2756	-1.29292	0.20967	0.464406	-7.32302
	PWY-2942	L-lysine biosynthesis III	0.212981	13.1185	1.29201	0.209978	0.464406	-7.24154
	PWY-5850	superpathway of menaquinol-6 biosynthesis I	-1.3576	7.05216	-1.28981	0.210728	0.464406	-5.19501
	PWY-5896	superpathway of menaquinol-10 biosynthesis	-1.3576	7.05216	-1.28981	0.210728	0.464406	-5.19501
	PWY-5097	L-lysine biosynthesis VI	0.217523	13.1005	1.2803	0.21399	0.468611	-7.24557
	PWY-6876	isopropanol biosynthesis	-1.13099	-2.41951	-1.27103	0.217209	0.471825	-5.15098
	PWY-5860	superpathway of demethylmenaquinol-6 biosynthesis I	-1.37398	6.5084	-1.26824	0.218185	0.471825	-5.17404
	PYRIDOXSYN-PWY	pyridoxal 5'-phosphate biosynthesis I	0.694203	9.97958	1.25376	0.223304	0.477352	-5.68946
	SULFATE-CYS-PWY	superpathway of sulfate assimilation and cysteine biosynthesis	-0.640865	10.056	-1.25133	0.224171	0.477352	-5.71021
	DTDPRHAMSYN-PWY	dTDP-L-rhamnose biosynthesis I	-0.156433	12.9474	-1.24935	0.22488	0.477352	-7.14282
	SALVADEHYPOX-PWY	adenosine nucleotides degradation II	0.917086	10.939	1.23607	0.22968	0.484569	-5.96324
	PWY-7347	sucrose biosynthesis III	-1.15901	-2.41362	-1.23166	0.23129	0.485009	-5.19516
	PWY-6123	inosine-5'-phosphate biosynthesis I	0.169589	12.9078	1.20554	0.241009	0.502344	-7.19099
	ARGSYNBSUB-PWY	L-arginine biosynthesis II (acetyl cycle)	-0.263641	12.5038	-1.19384	0.245459	0.508557	-6.8424
	PWY-5345	superpathway of L-methionine biosynthesis (by sulfhydrylation)	-0.69549	10.1415	-1.18833	0.247579	0.509895	-5.80394
[truncated: 178 more rows]

## Sheet: Fig. 4C
16S PICRUST2 gene level abundances	function	2T1_0	2T2_0	A1_0	A2_0	A3_0	A4_0	A5_0	A6_0	A7_0	U1_4	U2_4	U3_4	U4_4	U5_4	U6_4	U7_4	U8_4	U9_4
[truncated: 6,135 more rows]

[truncated: 3 more sheets: Fig. 4C cont., Fig. 4D, Fig. 4B, 5 ]
